# Supplementary material for: Remote reprogramming of hepatic circadian transcriptome by breast cancer
Source: Oncotarget. 2017 Apr 6;8(21):34128–40. doi: 10.18632/oncotarget.16699 (PMC5470956; doi:10.18632/oncotarget.16699)
Supplement: Supplementary file 2 [file oncotarget-08-34128-s002.xlsx]

## Sheet: S1 Fig1_liver_all
Table S1 The result of cuffdiff comparing the liver transcriptome of Sham-operated and 4T1-bearing mice (data from D3 and D7 post transplantation)
test_id	gene_id	gene	locus	sample_1	sample_2	status	value_1	value_2	log2(fold_change)	test_stat	p_value	q_value	significant
XLOC_000001	XLOC_000001	Lypla1	chr1:4797973-4836816	Sham	4T1	OK	219.502	223.582	0.0265669	0.0693403	0.9237	0.998493	no
XLOC_000002	XLOC_000002	Tcea1	chr1:4847774-4887990	Sham	4T1	OK	9.25748	7.8359	-0.240521	-0.55822	0.45	0.998493	no
XLOC_000003	XLOC_000003	Atp6v1h	chr1:5073253-5152630	Sham	4T1	OK	30.7006	21.2874	-0.528268	-1.34727	0.05905	0.998493	no
XLOC_000004	XLOC_000004	Oprk1	chr1:5578573-5596214	Sham	4T1	NOTEST	0.0214462	0	#NAME?	0	1	1	no
XLOC_000005	XLOC_000005	Rb1cc1	chr1:6204742-6266185	Sham	4T1	OK	19.8303	21.9036	0.143458	0.365232	0.60585	0.998493	no
XLOC_000006	XLOC_000006	Fam150a	chr1:6349411-6384812	Sham	4T1	NOTEST	0	0	0	0	1	1	no
XLOC_000007	XLOC_000007	St18	chr1:6477311-6851021	Sham	4T1	NOTEST	0	0	0	0	1	1	no
XLOC_000008	XLOC_000008	Pcmtd1	chr1:7079000-7163709	Sham	4T1	OK	48.8569	52.6835	0.108788	0.272335	0.704	0.998493	no
XLOC_000009	XLOC_000009	Rrs1	chr1:9535488-9537536	Sham	4T1	OK	3.31365	5.38099	0.699451	1.68339	0.0195	0.853991	no
XLOC_000010	XLOC_000010	Adhfe1	chr1:9538126-9621173	Sham	4T1	OK	39.1446	42.4911	0.118347	0.293437	0.6808	0.998493	no
XLOC_000011	XLOC_000011	3110035E14Rik	chr1:9538126-9621173	Sham	4T1	NOTEST	0.0294503	0.0518711	0.816652	0	1	1	no
XLOC_000012	XLOC_000012	1700034P13Rik	chr1:9713277-9761337	Sham	4T1	OK	0.563356	0.308014	-0.871051	-0.267704	0.73265	0.998493	no
XLOC_000013	XLOC_000013	Sgk3	chr1:9788210-9892649	Sham	4T1	OK	5.44317	4.49671	-0.275579	-0.657908	0.36685	0.998493	no
XLOC_000014	XLOC_000014	Mcmdc2	chr1:9898718-9931035	Sham	4T1	NOTEST	0.27768	0.235317	-0.238819	0	1	1	no
XLOC_000015	XLOC_000015	Cspp1	chr1:10028298-10126849	Sham	4T1	OK	6.32049	7.82801	0.308609	0.793801	0.28645	0.998493	no
XLOC_000016	XLOC_000016	Prex2	chr1:10983545-11293763	Sham	4T1	OK	3.74446	5.00079	0.417401	0.924065	0.1966	0.998493	no
XLOC_000017	XLOC_000017	A830018L16Rik	chr1:11404185-11965983	Sham	4T1	NOTEST	0.0104595	0.0105113	0.00712675	0	1	1	no
XLOC_000018	XLOC_000018	Mir6341	chr1:12416066-12416187	Sham	4T1	NOTEST	0	0	0	0	1	1	no
XLOC_000019	XLOC_000019	Gm17644	chr1:12657643-12663171	Sham	4T1	NOTEST	0	0	0	0	1	1	no
XLOC_000020	XLOC_000020	Sulf1	chr1:12682510-12850453	Sham	4T1	NOTEST	0.224144	0.361346	0.688955	0	1	1	no
XLOC_000021	XLOC_000021	Xkr9	chr1:13658851-13691804	Sham	4T1	OK	30.0172	30.4968	0.02287	0.0587817	0.9379	0.998493	no
XLOC_000022	XLOC_000022	Kcnb2	chr1:15302532-15704295	Sham	4T1	NOTEST	0	0	0	0	1	1	no
XLOC_000023	XLOC_000023	Terf1	chr1:15795726-15834133	Sham	4T1	OK	7.81978	6.68342	-0.226541	-0.528517	0.464	0.998493	no
XLOC_000024	XLOC_000024	Rdh10	chr1:16095962-16122631	Sham	4T1	OK	11.5616	11.8239	0.0323685	0.0811855	0.90925	0.998493	no
XLOC_000025	XLOC_000025	D030040B21Rik	chr1:16647632-16652359	Sham	4T1	NOTEST	0.0204169	0	#NAME?	0	1	1	no
XLOC_000026	XLOC_000026	Tmem70	chr1:16655271-16668356	Sham	4T1	OK	24.1236	23.7339	-0.0234955	-0.0592375	0.9338	0.998493	no
XLOC_000027	XLOC_000027	Ly96	chr1:16678536-16699686	Sham	4T1	OK	13.2962	10.5908	-0.32821	-0.538145	0.4702	0.998493	no
XLOC_000028	XLOC_000028	Gdap1	chr1:17135453-17154351	Sham	4T1	NOTEST	0	0.00804968	inf	0	1	1	no
XLOC_000029	XLOC_000029	Pi15	chr1:17591981-17621020	Sham	4T1	NOTEST	0.204654	0.199573	-0.0362719	0	1	1	no
XLOC_000030	XLOC_000030	Crispld1	chr1:17717497-17756288	Sham	4T1	NOTEST	0.00701195	0.0219216	1.64447	0	1	1	no
XLOC_000031	XLOC_000031	Tfap2d	chr1:19093102-19156413	Sham	4T1	NOTEST	0	0	0	0	1	1	no
XLOC_000032	XLOC_000032	Tfap2b	chr1:19198994-19228926	Sham	4T1	NOTEST	0.00944604	0.00407386	-1.21331	0	1	1	no
XLOC_000033	XLOC_000033	4930486I03Rik	chr1:20047859-20608138	Sham	4T1	NOTEST	0	0	0	0	1	1	no
XLOC_000034	XLOC_000034	Mir206	chr1:20669090-20669163	Sham	4T1	NOTEST	0	0	0	0	1	1	no
XLOC_000035	XLOC_000035	Mir133b	chr1:20672849-20672968	Sham	4T1	NOTEST	0	0	0	0	1	1	no
XLOC_000036	XLOC_000036	Il17a	chr1:20720985-20724577	Sham	4T1	NOTEST	0	0	0	0	1	1	no
XLOC_000037	XLOC_000037	Paqr8	chr1:20880702-20928837	Sham	4T1	NOTEST	0.321138	0.281378	-0.190686	0	1	1	no
XLOC_000038	XLOC_000038	Efhc1	chr1:20941706-20980922	Sham	4T1	NOTEST	0.192939	0.17717	-0.123011	0	1	1	no
XLOC_000039	XLOC_000039	Tmem14a	chr1:21208655-21220248	Sham	4T1	OK	1.6077	2.2754	0.501123	0.605685	0.38075	0.998493	no
XLOC_000040	XLOC_000040	Gsta3	chr1:21230665-21255823	Sham	4T1	OK	938.939	1019.8	0.119181	0.22932	0.7486	0.998493	no
XLOC_000041	XLOC_000041	Khdc1a	chr1:21339757-21342280	Sham	4T1	NOTEST	0	0	0	0	1	1	no
XLOC_000042	XLOC_000042	Khdc1c	chr1:21358411-21359824	Sham	4T1	NOTEST	0	0	0	0	1	1	no
XLOC_000043	XLOC_000043	Khdc1b	chr1:21373636-21376465	Sham	4T1	NOTEST	0	0	0	0	1	1	no
XLOC_000044	XLOC_000044	Mir30a	chr1:23279107-23279178	Sham	4T1	NOTEST	0	0	0	0	1	1	no
XLOC_000045	XLOC_000045	Mir30c-2	chr1:23298539-23298623	Sham	4T1	NOTEST	0	0	0	0	1	1	no
XLOC_000046	XLOC_000046	B3gat2	chr1:23768764-23929220	Sham	4T1	NOTEST	0.227096	0.349689	0.622772	0	1	1	no
XLOC_000047	XLOC_000047	Col9a1	chr1:24184448-24259577	Sham	4T1	NOTEST	0	0	0	0	1	1	no
XLOC_000048	XLOC_000048	Lmbrd1	chr1:24685382-24823146	Sham	4T1	OK	23.1303	21.5718	-0.100639	-0.257416	0.7123	0.998493	no
XLOC_000049	XLOC_000049	Mir6342	chr1:29478332-29478457	Sham	4T1	NOTEST	0	0	0	0	1	1	no
XLOC_000050	XLOC_000050	Lgsn	chr1:31197922-31279501	Sham	4T1	NOTEST	0.0143975	0.035646	1.30793	0	1	1	no
XLOC_000051	XLOC_000051	Pih1d3	chr1:31279683-31281132	Sham	4T1	NOTEST	0	0	0	0	1	1	no
XLOC_000052	XLOC_000052	Gm4850	chr1:31321691-31324906	Sham	4T1	NOTEST	0	0	0	0	1	1	no
XLOC_000053	XLOC_000053	Khdrbs2	chr1:32229650-32714583	Sham	4T1	NOTEST	0	0	0	0	1	1	no
XLOC_000054	XLOC_000054	1700001G17Rik	chr1:33726668-33727557	Sham	4T1	NOTEST	0.14135	0.125842	-0.16766	0	1	1	no
XLOC_000055	XLOC_000055	Rab23	chr1:33776740-33799409	Sham	4T1	OK	3.66575	2.51723	-0.542272	-1.18444	0.0947	0.998493	no
XLOC_000056	XLOC_000056	Dst	chr1:33965069-34365507	Sham	4T1	OK	8.19077	12.03	0.554567	1.3943	0.0543	0.998493	no
XLOC_000057	XLOC_000057	Mir6896	chr1:33965069-34365507	Sham	4T1	NOTEST	0	0	0	0	1	1	no
XLOC_000058	XLOC_000058	Imp4	chr1:34496673-34502592	Sham	4T1	OK	10.5745	9.43572	-0.164379	-0.406755	0.5622	0.998493	no
XLOC_000059	XLOC_000059	Ptpn18	chr1:34516590-34530624	Sham	4T1	OK	0.529134	0.426168	-0.312211	-0.385766	0.58085	0.998493	no
XLOC_000060	XLOC_000060	Prss39	chr1:34555274-34559907	Sham	4T1	NOTEST	0	0	0	0	1	1	no
XLOC_000061	XLOC_000061	Cfc1	chr1:34592492-34601156	Sham	4T1	NOTEST	0	0	0	0	1	1	no
XLOC_000062	XLOC_000062	Amer3	chr1:34636537-34647789	Sham	4T1	NOTEST	0	0.00310765	inf	0	1	1	no
XLOC_000063	XLOC_000063	Arhgef4	chr1:34858566-34869599	Sham	4T1	NOTEST	0.116048	0.139986	0.270554	0	1	1	no
XLOC_000064	XLOC_000064	Plekhb2	chr1:34906803-34936430	Sham	4T1	OK	12.2406	11.3963	-0.103102	-0.262686	0.70875	0.998493	no
XLOC_000065	XLOC_000065	Hs6st1	chr1:36125244-36163291	Sham	4T1	OK	41.2097	53.4491	0.375183	0.871009	0.21695	0.998493	no
XLOC_000066	XLOC_000066	Arid5a	chr1:36364577-36380874	Sham	4T1	NOTEST	0.214732	0.268954	0.324818	0	1	1	no
XLOC_000067	XLOC_000067	Fer1l5	chr1:36429135-36479796	Sham	4T1	OK	4.23831	3.92493	-0.110823	-0.215606	0.7648	0.998493	no
XLOC_000068	XLOC_000068	Cnnm4	chr1:36528441-36565621	Sham	4T1	OK	1.16787	1.09423	-0.0939563	-0.19067	0.786	0.998493	no
XLOC_000069	XLOC_000069	Cnnm3	chr1:36568720-36585082	Sham	4T1	OK	3.48911	2.83907	-0.297445	-0.74481	0.30075	0.998493	no
XLOC_000070	XLOC_000070	Cox5b	chr1:36748331-36750233	Sham	4T1	OK	101.421	100.095	-0.0189877	-0.0491668	0.94335	0.998493	no
XLOC_000071	XLOC_000071	4933424G06Rik	chr1:36771382-36814805	Sham	4T1	NOTEST	0	0	0	0	1	1	no
XLOC_000072	XLOC_000072	Zap70	chr1:36818642-36839665	Sham	4T1	OK	5.2311	4.14913	-0.334305	-0.721842	0.32175	0.998493	no
XLOC_000073	XLOC_000073	Cnga3	chr1:37275122-37320229	Sham	4T1	NOTEST	0	0	0	0	1	1	no
XLOC_000074	XLOC_000074	Inpp4a	chr1:37356682-37467585	Sham	4T1	OK	6.46627	5.58175	-0.212217	-0.494922	0.48045	0.998493	no
XLOC_000075	XLOC_000075	Unc50	chr1:37487016-37495969	Sham	4T1	OK	20.9529	18.0174	-0.217757	-0.541799	0.4564	0.998493	no
XLOC_000076	XLOC_000076	Lipt1	chr1:37929050-37933143	Sham	4T1	OK	7.44425	6.79296	-0.132086	-0.2923	0.6755	0.998493	no
XLOC_000077	XLOC_000077	Mrpl30	chr1:37947397-37955178	Sham	4T1	OK	35.2295	31.7839	-0.148486	-0.351111	0.6129	0.998493	no
XLOC_000078	XLOC_000078	Eif5b	chr1:38054854-38186507	Sham	4T1	OK	16.152	17.0069	0.074402	0.169927	0.8143	0.998493	no
XLOC_000079	XLOC_000079	Nms	chr1:38995993-39007121	Sham	4T1	NOTEST	0	0	0	0	1	1	no
XLOC_000080	XLOC_000080	Pdcl3	chr1:39044658-39054081	Sham	4T1	OK	12.2401	11.0501	-0.147548	-0.35911	0.6139	0.998493	no
XLOC_000081	XLOC_000081	Npas2	chr1:39251116-39420085	Sham	4T1	NOTEST	0.0664689	0.0171489	-1.95456	0	1	1	no
XLOC_000082	XLOC_000082	Rpl31	chr1:39424695-39535592	Sham	4T1	OK	1.08331	1.232	0.185562	0.073545	0.9236	0.998493	no
XLOC_000083	XLOC_000083	Cnot11	chr1:39592646-39603722	Sham	4T1	OK	6.16142	7.16846	0.218401	0.532662	0.4501	0.998493	no
XLOC_000084	XLOC_000084	Map4k4	chr1:39957757-40083155	Sham	4T1	OK	2.517	2.1077	-0.256037	-0.626876	0.3902	0.998493	no
XLOC_000085	XLOC_000085	Il1r2	chr1:40133056-40182070	Sham	4T1	NOTEST	0.0280393	0.0737179	1.39456	0	1	1	no
XLOC_000086	XLOC_000086	Il1r1	chr1:40281924-40373022	Sham	4T1	OK	18.6021	29.84	0.681784	1.52859	0.02995	0.998493	no
XLOC_000087	XLOC_000087	Il1rl2	chr1:40381471-40422316	Sham	4T1	NOTEST	0.161751	0.142844	-0.179338	0	1	1	no
XLOC_000088	XLOC_000088	Il1rl1	chr1:40496493-40522259	Sham	4T1	NOTEST	0.0403526	0.0836721	1.05208	0	1	1	no
XLOC_000089	XLOC_000089	Il18r1	chr1:40522396-40557699	Sham	4T1	NOTEST	0.23481	0.200162	-0.230328	0	1	1	no
XLOC_000090	XLOC_000090	Il18rap	chr1:40572206-40608550	Sham	4T1	NOTEST	0.138904	0.166887	0.264784	0	1	1	no
XLOC_000091	XLOC_000091	Slc9a4	chr1:40637071-40687576	Sham	4T1	NOTEST	0	0.00656877	inf	0	1	1	no
XLOC_000092	XLOC_000092	Slc9a2	chr1:40738556-40825730	Sham	4T1	NOTEST	0.0160425	0.00473452	-1.76061	0	1	1	no
XLOC_000093	XLOC_000093	Tmem182	chr1:40862445-40912112	Sham	4T1	NOTEST	0.0168446	0.0283711	0.75214	0	1	1	no
XLOC_000094	XLOC_000094	Pou3f3	chr1:42753990-42757054	Sham	4T1	NOTEST	0.0585839	0.00365676	-4.00187	0	1	1	no
XLOC_000095	XLOC_000095	2900092D14Rik	chr1:42757180-42760021	Sham	4T1	NOTEST	0.0390077	0.0132486	-1.55792	0	1	1	no
XLOC_000096	XLOC_000096	Mrps9	chr1:42908077-42962528	Sham	4T1	OK	17.4722	16.6053	-0.0734177	-0.186059	0.7998	0.998493	no
XLOC_000097	XLOC_000097	Gpr45	chr1:43009716-43092294	Sham	4T1	NOTEST	0.00379944	0.00334103	-0.185495	0	1	1	no
XLOC_000098	XLOC_000098	AI597479	chr1:43155554-43172791	Sham	4T1	OK	6.2424	5.57323	-0.163587	-0.383218	0.59825	0.998493	no
XLOC_000099	XLOC_000099	Nck2	chr1:43502595-43627363	Sham	4T1	OK	0.662303	0.61205	-0.113842	-0.184502	0.7932	0.998493	no
XLOC_000100	XLOC_000100	1500015O10Rik	chr1:43787446-43799409	Sham	4T1	NOTEST	0.0264273	0	#NAME?	0	1	1	no
XLOC_000101	XLOC_000101	Tpp2	chr1:43990851-44059816	Sham	4T1	OK	24.1346	21.8437	-0.143885	-0.374477	0.611	0.998493	no
XLOC_000102	XLOC_000102	Bivm	chr1:44176812-44201616	Sham	4T1	OK	6.84923	5.74909	-0.252608	-0.596007	0.40945	0.998493	no
XLOC_000103	XLOC_000103	Ercc5	chr1:44204588-44238105	Sham	4T1	OK	5.97837	5.73901	-0.0589493	-0.147599	0.83685	0.998493	no
XLOC_000104	XLOC_000104	Gulp1	chr1:44608515-44853681	Sham	4T1	OK	0.675661	0.354315	-0.931266	-0.86958	0.2477	0.998493	no
XLOC_000105	XLOC_000105	Col3a1	chr1:45368382-45406551	Sham	4T1	OK	5.88215	4.81539	-0.28869	-0.748955	0.30065	0.998493	no
XLOC_000106	XLOC_000106	Wdr75	chr1:45852345-45880458	Sham	4T1	OK	7.34628	8.65113	0.235875	0.579963	0.4327	0.998493	no
XLOC_000107	XLOC_000107	Dnah7b	chr1:46123582-46430395	Sham	4T1	NOTEST	0.0111361	0.0206704	0.892328	0	1	1	no
XLOC_000108	XLOC_000108	Tmeff2	chr1:50984366-51244114	Sham	4T1	NOTEST	0	0	0	0	1	1	no
XLOC_000109	XLOC_000109	Sdpr	chr1:51275229-51390623	Sham	4T1	OK	8.97192	8.22733	-0.124992	-0.313222	0.6621	0.998493	no
XLOC_000110	XLOC_000110	Stat4	chr1:52065087-52164028	Sham	4T1	NOTEST	0.14125	0.178914	0.341018	0	1	1	no
XLOC_000111	XLOC_000111	Stat1	chr1:52176281-52218709	Sham	4T1	OK	14.4607	13.9164	-0.055349	-0.140535	0.84015	0.998493	no
XLOC_000112	XLOC_000112	Tmem194b	chr1:52687548-52708763	Sham	4T1	NOTEST	0.469019	0.46711	-0.00588395	0	1	1	no
XLOC_000113	XLOC_000113	Hibch	chr1:52901889-52977704	Sham	4T1	OK	37.0635	31.3137	-0.243204	-0.611452	0.3764	0.998493	no
XLOC_000114	XLOC_000114	Mstn	chr1:53118506-53124923	Sham	4T1	NOTEST	0	0	0	0	1	1	no
XLOC_000115	XLOC_000115	Ormdl1	chr1:53353938-53367089	Sham	4T1	OK	22.2448	17.9959	-0.305798	-0.760998	0.29655	0.998493	no
XLOC_000116	XLOC_000116	Osgepl1	chr1:53370467-53383186	Sham	4T1	OK	20.3846	16.9995	-0.261993	-0.655758	0.37205	0.998493	no
XLOC_000117	XLOC_000117	Mir7681	chr1:53863717-54251878	Sham	4T1	NOTEST	0	0	0	0	1	1	no
XLOC_000118	XLOC_000118	Ccdc150	chr1:54307526-54425571	Sham	4T1	NOTEST	0.0337411	0.0238797	-0.498719	0	1	1	no
XLOC_000119	XLOC_000119	Coq10b	chr1:55109613-55129546	Sham	4T1	OK	52.2522	78.6412	0.589794	1.5124	0.0364	0.998493	no
XLOC_000120	XLOC_000120	Hspe1	chr1:55144991-55148161	Sham	4T1	OK	3.59566	2.59093	-0.472788	-0.699957	0.3193	0.998493	no
XLOC_000121	XLOC_000121	Mob4	chr1:55188088-55211743	Sham	4T1	OK	17.3105	16.9569	-0.0297772	-0.0757722	0.92135	0.998493	no
XLOC_000122	XLOC_000122	Mars2	chr1:55294020-55296902	Sham	4T1	OK	1.04037	1.5979	0.619081	1.11295	0.13	0.998493	no
XLOC_000123	XLOC_000123	Plcl1	chr1:55462789-55811129	Sham	4T1	NOTEST	0.333185	0.195611	-0.768337	0	1	1	no
XLOC_000124	XLOC_000124	9130227L01Rik	chr1:55988084-56028942	Sham	4T1	NOTEST	0	0	0	0	1	1	no
XLOC_000125	XLOC_000125	9130024F11Rik	chr1:57028312-57032040	Sham	4T1	NOTEST	0.060182	0.0627754	0.0608694	0	1	1	no
XLOC_000126	XLOC_000126	1700066M21Rik	chr1:57434463-57442266	Sham	4T1	OK	7.97326	8.92871	0.163282	0.379456	0.5802	0.998493	no
XLOC_000127	XLOC_000127	9430016H08Rik	chr1:57445087-57472802	Sham	4T1	OK	12.4619	12.6739	0.0243297	0.0510356	0.94235	0.998493	no
XLOC_000128	XLOC_000128	Spats2l	chr1:57831704-58005241	Sham	4T1	OK	1.34711	0.969057	-0.475216	-0.821	0.254	0.998493	no
XLOC_000129	XLOC_000129	Sgol2	chr1:58042183-58083121	Sham	4T1	NOTEST	0.241513	0.138529	-0.801909	0	1	1	no
XLOC_000130	XLOC_000130	Aox1	chr1:58086812-58163254	Sham	4T1	OK	29.1024	21.6609	-0.426039	-0.957833	0.1695	0.998493	no
XLOC_000131	XLOC_000131	Aox3	chr1:58169979-58257296	Sham	4T1	OK	46.1035	34.8716	-0.402825	-0.983671	0.1587	0.998493	no
XLOC_000132	XLOC_000132	Aox4	chr1:58267240-58325440	Sham	4T1	NOTEST	0	0	0	0	1	1	no
XLOC_000133	XLOC_000133	Aox2	chr1:58335169-58436108	Sham	4T1	NOTEST	0.00392051	0.0356466	3.18465	0	1	1	no
XLOC_000134	XLOC_000134	Bzw1	chr1:58449889-58464172	Sham	4T1	OK	47.3888	44.6957	-0.0844091	-0.220748	0.76345	0.998493	no
XLOC_000135	XLOC_000135	Nif3l1	chr1:58504476-58519120	Sham	4T1	OK	7.43798	6.77107	-0.135526	-0.318882	0.64965	0.998493	no
XLOC_000136	XLOC_000136	Ndufb3	chr1:58643442-58652792	Sham	4T1	OK	62.2173	64.6963	0.0563663	0.145231	0.8405	0.998493	no
XLOC_000137	XLOC_000137	Gm20257	chr1:58709484-58712675	Sham	4T1	OK	2.59567	2.5008	-0.0537188	-0.0833626	0.91755	0.998493	no
XLOC_000138	XLOC_000138	Cflar	chr1:58768351-58816047	Sham	4T1	OK	27.589	25.1546	-0.133271	-0.322828	0.64015	0.998493	no
XLOC_000139	XLOC_000139	Casp8	chr1:58852217-58904347	Sham	4T1	OK	16.9071	13.7933	-0.293662	-0.750657	0.29895	0.998493	no
XLOC_000140	XLOC_000140	Stradb	chr1:59030414-59051965	Sham	4T1	OK	18.9349	15.7353	-0.267041	-0.674578	0.33415	0.998493	no
XLOC_000141	XLOC_000141	Cdk15	chr1:59313750-59409213	Sham	4T1	NOTEST	0.0125262	0	#NAME?	0	1	1	no
XLOC_000142	XLOC_000142	Fzd7	chr1:59538990-59543799	Sham	4T1	OK	4.14153	3.29152	-0.33141	-0.798904	0.2359	0.998493	no
XLOC_000143	XLOC_000143	Gm973	chr1:59573107-59691353	Sham	4T1	NOTEST	0	0	0	0	1	1	no
XLOC_000144	XLOC_000144	Nop58	chr1:59741849-59768354	Sham	4T1	OK	14.6257	22.1705	0.60013	1.41988	0.04335	0.998493	no
XLOC_000145	XLOC_000145	Snord70	chr1:59741849-59768354	Sham	4T1	NOTEST	0	0	0	0	1	1	no
XLOC_000146	XLOC_000146	Snord11	chr1:59741849-59768354	Sham	4T1	NOTEST	0	0	0	0	1	1	no
XLOC_000147	XLOC_000147	Bmpr2	chr1:59821122-59934925	Sham	4T1	OK	13.8506	14.6325	0.0792272	0.206308	0.76845	0.998493	no
XLOC_000148	XLOC_000148	Fam117b	chr1:59969849-60042192	Sham	4T1	OK	2.5935	2.61376	0.0112245	0.0262752	0.9712	0.998493	no
XLOC_000149	XLOC_000149	Carf	chr1:60133711-60210797	Sham	4T1	OK	1.66668	1.98421	0.251586	0.357321	0.61285	0.998493	no
XLOC_000150	XLOC_000150	Nbeal1	chr1:60237442-60391549	Sham	4T1	OK	7.23665	8.51791	0.235179	0.611605	0.40955	0.998493	no
XLOC_000151	XLOC_000151	Cyp20a1	chr1:60400215-60444231	Sham	4T1	OK	7.43765	7.21033	-0.0447817	-0.0964036	0.89165	0.998493	no
XLOC_000152	XLOC_000152	Abi2	chr1:60466462-60538164	Sham	4T1	OK	2.08436	2.80436	0.428067	0.986469	0.1571	0.998493	no
XLOC_000153	XLOC_000153	Cd28	chr1:60803231-60830203	Sham	4T1	NOTEST	0.331252	0.242508	-0.449892	0	1	1	no
XLOC_000154	XLOC_000154	Ctla4	chr1:60965868-60972676	Sham	4T1	NOTEST	0.0679575	0.103974	0.61352	0	1	1	no
XLOC_000155	XLOC_000155	Icos	chr1:61034757-61057164	Sham	4T1	OK	0.776397	0.775379	-0.00189409	-0.00273187	0.9809	0.998493	no
XLOC_000156	XLOC_000156	9530026F06Rik	chr1:61435275-61452748	Sham	4T1	NOTEST	0	0	0	0	1	1	no
XLOC_000157	XLOC_000157	Pard3b	chr1:61685397-62688858	Sham	4T1	OK	0.584881	0.619684	0.0833912	0.172257	0.8073	0.998493	no
XLOC_000158	XLOC_000158	Nrp2	chr1:62749890-62865266	Sham	4T1	OK	2.60602	2.26579	-0.201833	-0.486078	0.4836	0.998493	no
XLOC_000159	XLOC_000159	Ino80dos	chr1:63161044-63223396	Sham	4T1	OK	0.631104	0.354547	-0.831902	-0.146261	0.60955	0.998493	no
XLOC_000160	XLOC_000160	Eef1b2	chr1:63223404-63227060	Sham	4T1	OK	53.4133	56.9838	0.0933538	0.230258	0.74535	0.998493	no
XLOC_000161	XLOC_000161	Snora41	chr1:63223404-63227060	Sham	4T1	OK	4.09882	12.9415	1.65872	1.14475	0.53605	0.998493	no
XLOC_000162	XLOC_000162	Zdbf2	chr1:63229144-63361149	Sham	4T1	NOTEST	0	0.00493765	inf	0	1	1	no
XLOC_000163	XLOC_000163	Adam23	chr1:63492477-63643089	Sham	4T1	OK	4.18134	4.88518	0.224446	0.552444	0.43815	0.998493	no
XLOC_000164	XLOC_000164	Fastkd2	chr1:63777198-63799959	Sham	4T1	OK	12.8138	12.288	-0.0604568	-0.15345	0.8332	0.998493	no
XLOC_000165	XLOC_000165	Gm13749	chr1:64011300-64015573	Sham	4T1	NOTEST	0.0198403	0	#NAME?	0	1	1	no
XLOC_000166	XLOC_000166	Creb1	chr1:64579377-64651122	Sham	4T1	OK	7.79135	8.0129	0.0404522	0.104701	0.88995	0.998493	no
XLOC_000167	XLOC_000167	Ccnyl1	chr1:64737918-64772216	Sham	4T1	OK	1.5982	2.20802	0.466308	0.807317	0.2617	0.998493	no
XLOC_000168	XLOC_000168	Pikfyve	chr1:65233258-65325270	Sham	4T1	OK	4.30229	3.65074	-0.236914	-0.651452	0.3886	0.998493	no
XLOC_000169	XLOC_000169	Pth2r	chr1:65357830-65435818	Sham	4T1	NOTEST	0	0	0	0	1	1	no
XLOC_000170	XLOC_000170	Crygf	chr1:65973095-65974878	Sham	4T1	NOTEST	0	0	0	0	1	1	no
XLOC_000171	XLOC_000171	Map2	chr1:66221902-66489157	Sham	4T1	NOTEST	0.431763	0.290329	-0.572552	0	1	1	no
XLOC_000172	XLOC_000172	Unc80	chr1:66515020-66745722	Sham	4T1	NOTEST	0.00460266	0.0155935	1.7604	0	1	1	no
XLOC_000173	XLOC_000173	Rpe	chr1:66747466-66864169	Sham	4T1	OK	31.5244	26.67	-0.24125	-0.499744	0.5014	0.998493	no
XLOC_000174	XLOC_000174	Cps1	chr1:67169600-67277841	Sham	4T1	OK	1486.1	1335.57	-0.15408	-0.202307	0.76565	0.998493	no
XLOC_000175	XLOC_000175	Spag16	chr1:69873543-70771706	Sham	4T1	NOTEST	0	0	0	0	1	1	no
XLOC_000176	XLOC_000176	Vwc2l	chr1:70772288-70931971	Sham	4T1	NOTEST	0	0	0	0	1	1	no
XLOC_000177	XLOC_000177	Atic	chr1:71603729-71625977	Sham	4T1	OK	7.05527	7.70423	0.12695	0.331339	0.64835	0.998493	no
XLOC_000178	XLOC_000178	Apol7d	chr1:71699908-71709417	Sham	4T1	NOTEST	0.173619	0	#NAME?	0	1	1	no
XLOC_000179	XLOC_000179	Gm8883	chr1:71934685-71937778	Sham	4T1	OK	21.3176	28.0748	0.397228	0.952029	0.175	0.998493	no
XLOC_000180	XLOC_000180	Tmem169	chr1:72330946-72349569	Sham	4T1	NOTEST	0.128316	0.126631	-0.019065	0	1	1	no
XLOC_000181	XLOC_000181	Xrcc5	chr1:72353994-72441527	Sham	4T1	OK	12.2151	10.399	-0.232227	-0.555123	0.42545	0.998493	no
XLOC_000182	XLOC_000182	Smarcal1	chr1:72629824-72683364	Sham	4T1	OK	2.82312	2.30181	-0.294523	-0.690386	0.3239	0.998493	no
XLOC_000183	XLOC_000183	Rpl37a	chr1:72757833-72760387	Sham	4T1	OK	1.16043	1.47259	0.343702	0.311884	0.65605	0.998493	no
XLOC_000184	XLOC_000184	Igfbp2	chr1:72871053-72899045	Sham	4T1	OK	136.595	168.106	0.299465	0.709507	0.32565	0.998493	no
XLOC_000185	XLOC_000185	1700027A15Rik	chr1:73062609-73072082	Sham	4T1	NOTEST	0	0	0	0	1	1	no
XLOC_000186	XLOC_000186	D530049I02Rik	chr1:73437958-73477353	Sham	4T1	NOTEST	0	0	0	0	1	1	no
XLOC_000187	XLOC_000187	Rufy4	chr1:74172114-74194804	Sham	4T1	NOTEST	0.420454	0.403531	-0.0592696	0	1	1	no
XLOC_000188	XLOC_000188	Cxcr2	chr1:74200567-74207820	Sham	4T1	NOTEST	0.123047	0.359679	1.5475	0	1	1	no
XLOC_000189	XLOC_000189	Arpc2	chr1:74283123-74314787	Sham	4T1	OK	54.9583	60.5374	0.13949	0.355661	0.61355	0.998493	no
XLOC_000190	XLOC_000190	Gpbar1	chr1:74325173-74326163	Sham	4T1	NOTEST	0.027982	0	#NAME?	0	1	1	no
XLOC_000191	XLOC_000191	Pnkd	chr1:74331607-74400266	Sham	4T1	OK	21.5135	16.4793	-0.384582	-0.552462	0.437	0.998493	no
XLOC_000192	XLOC_000192	Catip	chr1:74408681-74415895	Sham	4T1	NOTEST	0.0246125	0	#NAME?	0	1	1	no
XLOC_000193	XLOC_000193	Slc11a1	chr1:74421776-74432635	Sham	4T1	OK	3.39109	5.6452	0.735275	1.51103	0.03745	0.998493	no
XLOC_000194	XLOC_000194	Ctdsp1	chr1:74438182-74443859	Sham	4T1	OK	51.3658	43.3602	-0.244436	-0.580521	0.40195	0.998493	no
XLOC_000195	XLOC_000195	Mir26b	chr1:74438182-74443859	Sham	4T1	NOTEST	0	0	0	0	1	1	no
XLOC_000196	XLOC_000196	Vil1	chr1:74455957-74634602	Sham	4T1	NOTEST	0.239306	0.0559847	-2.09575	0	1	1	no
XLOC_000197	XLOC_000197	Rqcd1	chr1:74455957-74634602	Sham	4T1	OK	7.55645	7.44068	-0.0222749	-0.037811	0.9548	0.998493	no
XLOC_000198	XLOC_000198	Plcd4	chr1:74455957-74634602	Sham	4T1	NOTEST	0.00791735	0.0353823	2.15994	0	1	1	no
XLOC_000199	XLOC_000199	Bcs1l	chr1:74634934-74639017	Sham	4T1	OK	6.77895	7.22752	0.0924397	0.221889	0.7599	0.998493	no
XLOC_000200	XLOC_000200	Stk36	chr1:74648028-74683467	Sham	4T1	NOTEST	0.265885	0.269638	0.0202183	0	1	1	no
XLOC_000201	XLOC_000201	Ttll4	chr1:74708327-74744547	Sham	4T1	OK	5.03422	5.34612	0.0867238	0.212748	0.76225	0.998493	no
XLOC_000202	XLOC_000202	Cyp27a1	chr1:74759860-74784594	Sham	4T1	OK	116.314	119.026	0.0332543	0.0768262	0.9122	0.998493	no
XLOC_000203	XLOC_000203	Wnt6	chr1:74818465-74831893	Sham	4T1	NOTEST	0.0144925	0	#NAME?	0	1	1	no
XLOC_000204	XLOC_000204	Wnt10a	chr1:74838592-74850749	Sham	4T1	NOTEST	0.0148136	0	#NAME?	0	1	1	no
XLOC_000205	XLOC_000205	Cdk5r2	chr1:74901602-74904306	Sham	4T1	NOTEST	0	0.0157752	inf	0	1	1	no
XLOC_000206	XLOC_000206	Fam134a	chr1:75139359-75144483	Sham	4T1	OK	54.5869	52.5832	-0.0539528	-0.129646	0.8512	0.998493	no
XLOC_000207	XLOC_000207	Zfand2b	chr1:75165219-75168200	Sham	4T1	OK	11.8036	11.2176	-0.0734668	-0.181184	0.802	0.998493	no
XLOC_000208	XLOC_000208	Ankzf1	chr1:75188733-75207353	Sham	4T1	OK	7.76524	5.80512	-0.419704	-0.929157	0.1824	0.998493	no
XLOC_000209	XLOC_000209	Stk16	chr1:75207403-75215828	Sham	4T1	OK	19.397	21.0532	0.118207	0.19053	0.7861	0.998493	no
XLOC_000210	XLOC_000210	Dnajb2	chr1:75232997-75242267	Sham	4T1	OK	12.7617	15.3561	0.26699	0.645281	0.36915	0.998493	no
XLOC_000211	XLOC_000211	Des	chr1:75356866-75371590	Sham	4T1	OK	1.25997	1.09813	-0.198345	-0.410186	0.5716	0.998493	no
XLOC_000212	XLOC_000212	Speg	chr1:75371871-75428881	Sham	4T1	NOTEST	0.19345	0.294259	0.605126	0	1	1	no
XLOC_000213	XLOC_000213	Gmppa	chr1:75432517-75439751	Sham	4T1	OK	12.1221	12.135	0.00153276	0.00383655	0.9972	0.999095	no
XLOC_000214	XLOC_000214	Asic4	chr1:75447084-75470915	Sham	4T1	NOTEST	0	0	0	0	1	1	no
XLOC_000215	XLOC_000215	Tmem198	chr1:75476106-75482268	Sham	4T1	NOTEST	0.0168243	0.0303281	0.850108	0	1	1	no
XLOC_000216	XLOC_000216	Inha	chr1:75503651-75506929	Sham	4T1	NOTEST	0.0827348	0.0272756	-1.60088	0	1	1	no
XLOC_000217	XLOC_000217	Stk11ip	chr1:75518103-75533910	Sham	4T1	OK	1.5052	1.15852	-0.377671	-0.817682	0.24865	0.998493	no
XLOC_000218	XLOC_000218	Slc4a3	chr1:75542840-75556006	Sham	4T1	NOTEST	0.0811384	0.079075	-0.0371629	0	1	1	no
XLOC_000219	XLOC_000219	Gm17751	chr1:76485707-76498603	Sham	4T1	NOTEST	0	0	0	0	1	1	no
XLOC_000220	XLOC_000220	Mir6343	chr1:76506134-76506218	Sham	4T1	NOTEST	0	0	0	0	1	1	no
XLOC_000221	XLOC_000221	Sgpp2	chr1:78306920-78485472	Sham	4T1	NOTEST	0.104515	0.126061	0.270407	0	1	1	no
XLOC_000222	XLOC_000222	Mogat1	chr1:78507634-78534748	Sham	4T1	OK	0.680042	0.224827	-1.59681	-1.15186	0.10995	0.998493	no
XLOC_000223	XLOC_000223	Acsl3,Utp14b	chr1:78654399-78704318	Sham	4T1	OK	11.0207	13.6922	0.313139	0.790889	0.2642	0.998493	no
XLOC_000224	XLOC_000224	Kcne4	chr1:78813523-78816600	Sham	4T1	NOTEST	0.0406965	0.0330475	-0.300366	0	1	1	no
XLOC_000225	XLOC_000225	Mrpl44	chr1:79772592-79778020	Sham	4T1	OK	15.6002	11.9212	-0.388037	-0.911511	0.19515	0.998493	no
XLOC_000226	XLOC_000226	1700016L21Rik	chr1:80442506-80472235	Sham	4T1	NOTEST	0.177218	0	#NAME?	0	1	1	no
XLOC_000227	XLOC_000227	Nyap2	chr1:81073891-81268226	Sham	4T1	NOTEST	0	0	0	0	1	1	no
XLOC_000228	XLOC_000228	Mir6344	chr1:82128490-82128594	Sham	4T1	NOTEST	0	0	0	0	1	1	no
XLOC_000229	XLOC_000229	Rhbdd1	chr1:82313153-82441941	Sham	4T1	OK	8.54942	5.35745	-0.67428	-1.71252	0.0178	0.823429	no
XLOC_000230	XLOC_000230	Col4a3	chr1:82583495-82718634	Sham	4T1	NOTEST	0.132845	0.0657468	-1.01476	0	1	1	no
XLOC_000231	XLOC_000231	Mff	chr1:82721492-82748964	Sham	4T1	OK	21.2615	22.9631	0.111068	0.277171	0.69095	0.998493	no
XLOC_000232	XLOC_000232	Agfg1	chr1:82836057-82892850	Sham	4T1	OK	10.8771	13.6949	0.33235	0.832504	0.23495	0.998493	no
XLOC_000233	XLOC_000233	Ccl20	chr1:83113340-83115742	Sham	4T1	NOTEST	0	0	0	0	1	1	no
XLOC_000234	XLOC_000234	Daw1	chr1:83156336-83207147	Sham	4T1	NOTEST	0.0317296	0	#NAME?	0	1	1	no
XLOC_000235	XLOC_000235	Mir5126	chr1:84366413-84692796	Sham	4T1	NOTEST	0	0	0	0	1	1	no
XLOC_000236	XLOC_000236	Fbxo36	chr1:84836415-84897061	Sham	4T1	OK	8.24917	7.09112	-0.218236	-0.417444	0.56105	0.998493	no
XLOC_000237	XLOC_000237	Gm7609	chr1:85196185-85210337	Sham	4T1	NOTEST	0.0672148	0.0597453	-0.169955	0	1	1	no
XLOC_000238	XLOC_000238	Sp140	chr1:87473474-87541611	Sham	4T1	OK	0.805336	0.97425	0.274701	0.374605	0.5889	0.998493	no
XLOC_000239	XLOC_000239	Sp100	chr1:87546624-87606023	Sham	4T1	OK	6.67141	5.68987	-0.229598	-0.51867	0.47785	0.998493	no
XLOC_000240	XLOC_000240	Mir8096	chr1:87648522-87648649	Sham	4T1	NOTEST	0	0	0	0	1	1	no
XLOC_000241	XLOC_000241	9930111H07Rik	chr1:87671845-87681269	Sham	4T1	NOTEST	0	0	0	0	1	1	no
XLOC_000242	XLOC_000242	Cab39	chr1:87690021-87748152	Sham	4T1	OK	33.0438	38.5611	0.222768	0.56185	0.42195	0.998493	no
XLOC_000243	XLOC_000243	Itm2c	chr1:87791084-87805273	Sham	4T1	OK	9.91415	9.333	-0.0871479	-0.220933	0.74725	0.998493	no
XLOC_000244	XLOC_000244	4933407L21Rik	chr1:87825057-87828331	Sham	4T1	NOTEST	0.0169427	0	#NAME?	0	1	1	no
XLOC_000245	XLOC_000245	Spata3	chr1:87918516-87926533	Sham	4T1	OK	0.517978	0.314667	-0.719065	-0.551538	0.4779	0.998493	no
XLOC_000246	XLOC_000246	2810459M11Rik	chr1:87939634-87954179	Sham	4T1	OK	23.1176	24.5517	0.0868286	0.20444	0.77535	0.998493	no
XLOC_000247	XLOC_000247	Psmd1	chr1:87961193-88035870	Sham	4T1	OK	55.6061	46.2284	-0.266463	-0.664354	0.34005	0.998493	no
XLOC_000248	XLOC_000248	Armc9	chr1:88051354-88174859	Sham	4T1	OK	1.27799	1.31594	0.0422121	0.0674857	0.92515	0.998493	no
XLOC_000249	XLOC_000249	B3gnt7	chr1:88199795-88203880	Sham	4T1	NOTEST	0.0136904	0.00446905	-1.61513	0	1	1	no
XLOC_000250	XLOC_000250	C130036L24Rik	chr1:88256148-88264539	Sham	4T1	NOTEST	0.0918285	0.0548583	-0.743233	0	1	1	no
XLOC_000251	XLOC_000251	1700019O17Rik	chr1:88322903-88324624	Sham	4T1	NOTEST	0	0	0	0	1	1	no
XLOC_000252	XLOC_000252	Ptma	chr1:88423310-88427273	Sham	4T1	OK	6.75291	9.43409	0.482373	1.44318	0.12375	0.998493	no
XLOC_000253	XLOC_000253	Cops7b	chr1:88483674-88503075	Sham	4T1	OK	3.73102	2.98136	-0.323597	-0.698586	0.3291	0.998493	no
XLOC_000254	XLOC_000254	Dis3l2	chr1:88600378-88946672	Sham	4T1	OK	6.8844	6.82895	-0.0116668	-0.0282032	0.9649	0.998493	no
XLOC_000255	XLOC_000255	Akp3	chr1:89021582-89024487	Sham	4T1	NOTEST	0	0	0	0	1	1	no
XLOC_000256	XLOC_000256	Prss56	chr1:89080067-89084979	Sham	4T1	NOTEST	0	0	0	0	1	1	no
XLOC_000257	XLOC_000257	Chrnd	chr1:89087171-89096645	Sham	4T1	NOTEST	0	0	0	0	1	1	no
XLOC_000258	XLOC_000258	Chrng	chr1:89102385-89108410	Sham	4T1	NOTEST	0	0	0	0	1	1	no
XLOC_000259	XLOC_000259	Eif4e2	chr1:89110488-89137063	Sham	4T1	OK	15.9148	16.9535	0.0912134	0.22121	0.74865	0.998493	no
XLOC_000260	XLOC_000260	Efhd1	chr1:89160938-89207366	Sham	4T1	NOTEST	0.267153	0.361986	0.438267	0	1	1	no
XLOC_000261	XLOC_000261	Gigyf2	chr1:89223572-89347385	Sham	4T1	OK	12.1263	11.9706	-0.0186449	-0.0471009	0.94595	0.998493	no
XLOC_000262	XLOC_000262	3110079O15Rik	chr1:89366838-89372034	Sham	4T1	NOTEST	0	0	0	0	1	1	no
XLOC_000263	XLOC_000263	Neu2	chr1:89470601-89494415	Sham	4T1	OK	1.26749	0.830453	-0.610001	-0.85484	0.215	0.998493	no
XLOC_000264	XLOC_000264	Inpp5d	chr1:89516886-89617083	Sham	4T1	OK	1.03259	1.12717	0.126442	0.266773	0.7007	0.998493	no
XLOC_000265	XLOC_000265	Atg16l1	chr1:89652585-89689003	Sham	4T1	OK	8.41523	9.89895	0.234274	0.585815	0.4022	0.998493	no
XLOC_000266	XLOC_000266	Scarna6	chr1:89652585-89689003	Sham	4T1	NOTEST	0.85914	0.375367	-1.19459	0	1	1	no
XLOC_000267	XLOC_000267	Sag	chr1:89700254-89741732	Sham	4T1	NOTEST	0.0714609	0.17636	1.3033	0	1	1	no
XLOC_000268	XLOC_000268	Dgkd	chr1:89749861-89841064	Sham	4T1	OK	5.60577	4.96598	-0.174835	-0.442667	0.5278	0.998493	no
XLOC_000269	XLOC_000269	Ugt1a1,Ugt1a10,Ugt1a2,Ugt1a5,Ugt1a6a,Ugt1a6b,Ugt1a7c,Ugt1a9	chr1:89951985-90116577	Sham	4T1	OK	689.397	576.561	-0.257861	-0.485295	0.52155	0.998493	no
XLOC_000270	XLOC_000270	Mroh2a	chr1:90123594-90174154	Sham	4T1	NOTEST	0.316054	0.251133	-0.33172	0	1	1	no
XLOC_000271	XLOC_000271	Trpm8	chr1:90203286-90285426	Sham	4T1	NOTEST	0.0282544	0.0298425	0.0788896	0	1	1	no
XLOC_000272	XLOC_000272	Spp2	chr1:90303593-90323013	Sham	4T1	OK	77.5937	75.1733	-0.0457189	-0.116675	0.87285	0.998493	no
XLOC_000273	XLOC_000273	Gm19589	chr1:90448091-90458741	Sham	4T1	NOTEST	0	0	0	0	1	1	no
XLOC_000274	XLOC_000274	2410088K16Rik	chr1:90651464-90652308	Sham	4T1	NOTEST	0	0	0	0	1	1	no
XLOC_000275	XLOC_000275	1700067G17Rik	chr1:90912687-90918785	Sham	4T1	NOTEST	0	0	0	0	1	1	no
XLOC_000276	XLOC_000276	Sh3bp4	chr1:90967036-91050368	Sham	4T1	NOTEST	0.371803	0.316042	-0.234424	0	1	1	no
XLOC_000277	XLOC_000277	Agap1	chr1:91351385-91791857	Sham	4T1	OK	1.44407	1.33574	-0.112504	-0.281252	0.6963	0.998493	no
XLOC_000278	XLOC_000278	Ackr3	chr1:92100554-92112297	Sham	4T1	OK	0.766953	0.588782	-0.381405	-0.481022	0.4912	0.998493	no
XLOC_000279	XLOC_000279	Cops8	chr1:92499999-92509916	Sham	4T1	OK	13.3923	15.0346	0.166888	0.406562	0.55765	0.998493	no
XLOC_000280	XLOC_000280	Mlph	chr1:92811676-92847719	Sham	4T1	NOTEST	0.231561	0.191244	-0.275975	0	1	1	no
XLOC_000281	XLOC_000281	Prlh	chr1:92849684-92850589	Sham	4T1	NOTEST	0.229904	0	#NAME?	0	1	1	no
XLOC_000282	XLOC_000282	Lrrfip1	chr1:92895303-93025521	Sham	4T1	OK	11.127	10.593	-0.0709494	-0.176247	0.8086	0.998493	no
XLOC_000283	XLOC_000283	Rbm44	chr1:93041679-93067372	Sham	4T1	NOTEST	0	0	0	0	1	1	no
XLOC_000284	XLOC_000284	Ramp1	chr1:93076398-93121773	Sham	4T1	OK	1.18186	1.46027	0.305175	0.490781	0.45495	0.998493	no
XLOC_000285	XLOC_000285	Ube2f	chr1:93146895-93182602	Sham	4T1	OK	19.538	17.2387	-0.180635	-0.441417	0.53685	0.998493	no
XLOC_000286	XLOC_000286	Scly	chr1:93194914-93217657	Sham	4T1	OK	28.6276	24.1204	-0.247151	-0.622664	0.379	0.998493	no
XLOC_000287	XLOC_000287	Espnl	chr1:93218651-93244880	Sham	4T1	NOTEST	0.0204905	0.0198883	-0.0430347	0	1	1	no
XLOC_000288	XLOC_000288	Klhl30	chr1:93247649-93258981	Sham	4T1	NOTEST	0	0	0	0	1	1	no
XLOC_000289	XLOC_000289	Fam132b	chr1:93263006-93270794	Sham	4T1	NOTEST	0.0745079	0.0589722	-0.337358	0	1	1	no
XLOC_000290	XLOC_000290	Traf3ip1	chr1:93391244-93425884	Sham	4T1	OK	3.83434	3.76565	-0.0260804	-0.0642228	0.93235	0.998493	no
XLOC_000291	XLOC_000291	Asb1	chr1:93437141-93456167	Sham	4T1	OK	2.38689	2.43912	0.0312297	0.0725806	0.91835	0.998493	no
XLOC_000292	XLOC_000292	Twist2	chr1:93698053-93744604	Sham	4T1	NOTEST	0.0148185	0	#NAME?	0	1	1	no
XLOC_000293	XLOC_000293	Olfr1413	chr1:94469701-94470783	Sham	4T1	NOTEST	0	0	0	0	1	1	no
XLOC_000294	XLOC_000294	Olfr1412	chr1:94484908-94485874	Sham	4T1	NOTEST	0	0	0	0	1	1	no
XLOC_000295	XLOC_000295	Olfr1411	chr1:94493097-94494069	Sham	4T1	NOTEST	0	0	0	0	1	1	no
XLOC_000296	XLOC_000296	Olfr1410	chr1:94504415-94505384	Sham	4T1	NOTEST	0	0	0	0	1	1	no
XLOC_000297	XLOC_000297	Olfr12	chr1:94516457-94517578	Sham	4T1	NOTEST	0	0	0	0	1	1	no
XLOC_000298	XLOC_000298	Gpc1	chr1:94728262-94756773	Sham	4T1	OK	1.5078	1.62005	0.103596	0.22574	0.75055	0.998493	no
XLOC_000299	XLOC_000299	Mir149	chr1:94728262-94756773	Sham	4T1	NOTEST	0	0	0	0	1	1	no
XLOC_000300	XLOC_000300	Dusp28	chr1:94803565-94805197	Sham	4T1	OK	5.19133	6.59242	0.344706	0.770927	0.2774	0.998493	no
XLOC_000301	XLOC_000301	Rnpepl1	chr1:94807401-94817162	Sham	4T1	OK	27.1701	26.2792	-0.0480999	-0.122431	0.8582	0.998493	no
XLOC_000302	XLOC_000302	Capn10	chr1:94830119-94847167	Sham	4T1	OK	5.85923	7.01519	0.259771	0.620367	0.3718	0.998493	no
XLOC_000303	XLOC_000303	Gpr35	chr1:94869695-94882968	Sham	4T1	NOTEST	0.212225	0.236627	0.157021	0	1	1	no
XLOC_000304	XLOC_000304	Aqp12	chr1:94902910-94908846	Sham	4T1	NOTEST	0	0.0646746	inf	0	1	1	no
XLOC_000305	XLOC_000305	Agxt	chr1:95031816-95041998	Sham	4T1	OK	151.599	91.8014	-0.723669	-1.71366	0.0153	0.765222	no
XLOC_000306	XLOC_000306	Sned1	chr1:95132473-95195193	Sham	4T1	OK	2.44153	2.21769	-0.138722	-0.17041	0.7468	0.998493	no
XLOC_000307	XLOC_000307	Ppp1r7	chr1:95240221-95264195	Sham	4T1	OK	8.71326	7.17817	-0.279596	-0.682463	0.33235	0.998493	no
XLOC_000308	XLOC_000308	Mir6902	chr1:95240221-95264195	Sham	4T1	NOTEST	0	0	0	0	1	1	no
XLOC_000309	XLOC_000309	Mir6345	chr1:95240221-95264195	Sham	4T1	NOTEST	0	0	0	0	1	1	no
XLOC_000310	XLOC_000310	Ano7	chr1:95270472-95300881	Sham	4T1	NOTEST	0.00655179	0	#NAME?	0	1	1	no
XLOC_000311	XLOC_000311	2017-09-02	chr1:95375569-95406309	Sham	4T1	OK	46.0704	42.8494	-0.104565	-0.270733	0.70845	0.998493	no
XLOC_000312	XLOC_000312	Farp2	chr1:95408680-95532304	Sham	4T1	OK	6.87296	7.56116	0.137676	0.218328	0.753	0.998493	no
XLOC_000313	XLOC_000313	Bok	chr1:95582270-95592339	Sham	4T1	OK	2.43855	2.07611	-0.232142	-0.447265	0.532	0.998493	no
XLOC_000314	XLOC_000314	Atg4b	chr1:95651609-95686106	Sham	4T1	OK	7.10197	6.56614	-0.113174	-0.282738	0.6808	0.998493	no
XLOC_000315	XLOC_000315	Ing5	chr1:95700541-95718677	Sham	4T1	OK	3.86779	3.3137	-0.223066	-0.529637	0.44945	0.998493	no
XLOC_000316	XLOC_000316	D2hgdh	chr1:95721816-95748751	Sham	4T1	OK	3.73136	3.05016	-0.290816	-0.660031	0.34455	0.998493	no
XLOC_000317	XLOC_000317	Gal3st2	chr1:95757920-95773071	Sham	4T1	NOTEST	0	0	0	0	1	1	no
XLOC_000318	XLOC_000318	Gm9994	chr1:95815013-95837816	Sham	4T1	NOTEST	0	0	0	0	1	1	no
XLOC_000319	XLOC_000319	Gm6086	chr1:95887085-95908116	Sham	4T1	NOTEST	0	0	0	0	1	1	no
XLOC_000320	XLOC_000320	Neu4	chr1:95917069-95924907	Sham	4T1	NOTEST	0	0.00370342	inf	0	1	1	no
XLOC_000321	XLOC_000321	4930440C22Rik	chr1:96694018-96699049	Sham	4T1	NOTEST	0	0	0	0	1	1	no
XLOC_000322	XLOC_000322	Fam174a	chr1:97210204-97231861	Sham	4T1	OK	4.80785	5.92691	0.301888	0.707261	0.3351	0.998493	no
XLOC_000323	XLOC_000323	Gin1	chr1:99666755-99689548	Sham	4T1	OK	10.3963	9.60657	-0.113982	-0.263871	0.71	0.998493	no
XLOC_000324	XLOC_000324	1810006J02Rik	chr1:100028043-100041232	Sham	4T1	NOTEST	0	0	0	0	1	1	no
XLOC_000325	XLOC_000325	Slco6d1	chr1:100317700-100405957	Sham	4T1	NOTEST	0	0	0	0	1	1	no
XLOC_000326	XLOC_000326	Cntnap5b	chr1:101669341-102382519	Sham	4T1	NOTEST	0.00508391	0.00563072	0.147382	0	1	1	no
XLOC_000327	XLOC_000327	Gm20268	chr1:103052344-103071779	Sham	4T1	NOTEST	0	0	0	0	1	1	no
XLOC_000328	XLOC_000328	Cdh20	chr1:106665395-106892058	Sham	4T1	NOTEST	0	0	0	0	1	1	no
XLOC_000329	XLOC_000329	2310035C23Rik	chr1:107560437-107651708	Sham	4T1	OK	5.46849	5.63257	0.042652	0.105195	0.8768	0.998493	no
XLOC_000330	XLOC_000330	Tnfrsf11a	chr1:107677299-107744558	Sham	4T1	NOTEST	0.319578	0.4108	0.362268	0	1	1	no
XLOC_000331	XLOC_000331	Zcchc2	chr1:107886982-107930654	Sham	4T1	OK	8.5211	7.87948	-0.112939	-0.290174	0.6838	0.998493	no
XLOC_000332	XLOC_000332	Phlpp1	chr1:108068445-108290822	Sham	4T1	OK	4.94747	4.82359	-0.0365845	-0.0929319	0.8952	0.998493	no
XLOC_000333	XLOC_000333	Serpinb5	chr1:108757756-108779925	Sham	4T1	NOTEST	0	0	0	0	1	1	no
XLOC_000334	XLOC_000334	Serpinb12	chr1:108831025-108853657	Sham	4T1	NOTEST	0	0	0	0	1	1	no
XLOC_000335	XLOC_000335	Serpinb13	chr1:108877560-108897772	Sham	4T1	NOTEST	0	0	0	0	1	1	no
XLOC_000336	XLOC_000336	Serpinb11	chr1:109258890-109277052	Sham	4T1	NOTEST	0	0	0	0	1	1	no
XLOC_000337	XLOC_000337	Serpinb7	chr1:109319265-109349266	Sham	4T1	NOTEST	0.0423687	0.0239499	-0.82298	0	1	1	no
XLOC_000338	XLOC_000338	Serpinb2	chr1:109407999-109422177	Sham	4T1	NOTEST	0	0.104627	inf	0	1	1	no
XLOC_000339	XLOC_000339	Serpinb10	chr1:109425579-109445848	Sham	4T1	NOTEST	0.0216293	0.0482184	1.15659	0	1	1	no
XLOC_000340	XLOC_000340	Serpinb8	chr1:109486582-109505555	Sham	4T1	OK	3.84045	2.54259	-0.594975	-0.992107	0.1524	0.998493	no
XLOC_000341	XLOC_000341	D830032E09Rik	chr1:109813835-109847524	Sham	4T1	NOTEST	0	0	0	0	1	1	no
XLOC_000342	XLOC_000342	Cdh7	chr1:111880313-112035578	Sham	4T1	NOTEST	0	0	0	0	1	1	no
XLOC_000343	XLOC_000343	Cntnap5a	chr1:117581713-118477251	Sham	4T1	NOTEST	0.00600831	0.0064139	0.0942417	0	1	1	no
XLOC_000344	XLOC_000344	Nifk	chr1:120218419-120230408	Sham	4T1	OK	19.0019	20.2406	0.0911054	0.226877	0.74945	0.998493	no
XLOC_000345	XLOC_000345	Clasp1	chr1:120285634-120506039	Sham	4T1	OK	2.9348	2.95513	0.00995646	0.0227237	0.9754	0.998493	no
XLOC_000346	XLOC_000346	Tfcp2l1	chr1:120524521-120581745	Sham	4T1	OK	2.08359	1.81465	-0.199383	-0.485445	0.49325	0.998493	no
XLOC_000347	XLOC_000347	Tmem185b	chr1:121422730-121425560	Sham	4T1	OK	3.79664	3.52174	-0.108435	-0.24127	0.7364	0.998493	no
XLOC_000348	XLOC_000348	Sctr	chr1:121903556-121960109	Sham	4T1	NOTEST	0	0	0	0	1	1	no
XLOC_000349	XLOC_000349	3110009E18Rik	chr1:122017763-122084766	Sham	4T1	OK	0.971133	1.618	0.736475	0.561943	0.4197	0.998493	no
XLOC_000350	XLOC_000350	C1ql2	chr1:122237158-122239751	Sham	4T1	NOTEST	0	0	0	0	1	1	no
XLOC_000351	XLOC_000351	En1	chr1:122499063-122504568	Sham	4T1	NOTEST	0	0	0	0	1	1	no
XLOC_000352	XLOC_000352	Celrr	chr1:122983981-123017552	Sham	4T1	NOTEST	0	0	0	0	1	1	no
XLOC_000353	XLOC_000353	Ccdc93	chr1:123327643-123403037	Sham	4T1	OK	3.42273	3.21678	-0.0895317	-0.220859	0.75485	0.998493	no
XLOC_000354	XLOC_000354	Slc35f5	chr1:127457592-127492261	Sham	4T1	OK	27.2034	25.6733	-0.0835192	-0.217944	0.7595	0.998493	no
XLOC_000355	XLOC_000355	Gpr39	chr1:127573572-127808791	Sham	4T1	OK	2.6104	2.50694	-0.0583437	-0.12239	0.85905	0.998493	no
XLOC_000356	XLOC_000356	Mgat5	chr1:129101562-129379549	Sham	4T1	OK	1.77116	2.26008	0.351676	0.719242	0.30445	0.998493	no
XLOC_000357	XLOC_000357	Acmsd	chr1:129625989-129670631	Sham	4T1	OK	9.17356	7.60996	-0.269593	-0.624488	0.3792	0.998493	no
XLOC_000358	XLOC_000358	Ccnt2	chr1:129670740-129701414	Sham	4T1	OK	11.2064	11.5269	0.0406789	0.103362	0.881	0.998493	no
XLOC_000359	XLOC_000359	Rab3gap1	chr1:129765349-129840453	Sham	4T1	OK	11.2605	10.9679	-0.0379843	-0.0972384	0.89455	0.998493	no
XLOC_000360	XLOC_000360	R3hdm1	chr1:129999882-130134312	Sham	4T1	OK	10.1963	9.89551	-0.0431979	-0.115452	0.87875	0.998493	no
XLOC_000361	XLOC_000361	Mir128-1	chr1:129999882-130134312	Sham	4T1	NOTEST	0	0	0	0	1	1	no
XLOC_000362	XLOC_000362	Ubxn4	chr1:130140757-130175954	Sham	4T1	OK	36.6176	34.8219	-0.0725419	-0.175506	0.79835	0.998493	no
XLOC_000363	XLOC_000363	Thsd7b	chr1:131169880-132115855	Sham	4T1	NOTEST	0.00325318	0	#NAME?	0	1	1	no
XLOC_000364	XLOC_000364	Yod1	chr1:132585619-132625830	Sham	4T1	OK	5.02883	8.56175	0.767682	1.07539	0.1367	0.998493	no
XLOC_000365	XLOC_000365	AA986860	chr1:132628552-132641199	Sham	4T1	OK	0.630037	1.25442	0.993512	1.78225	0.0161	0.786984	no
XLOC_000366	XLOC_000366	Fcamr	chr1:132697478-132711317	Sham	4T1	NOTEST	0.151919	0.106237	-0.516013	0	1	1	no
XLOC_000367	XLOC_000367	Pigr	chr1:132723260-132748826	Sham	4T1	OK	522.536	506.383	-0.045302	-0.0814792	0.91415	0.998493	no
XLOC_000368	XLOC_000368	Faim3	chr1:132762353-132777367	Sham	4T1	NOTEST	0.208296	0.205101	-0.0223029	0	1	1	no
XLOC_000369	XLOC_000369	Il10	chr1:132916421-132921547	Sham	4T1	NOTEST	0	0.025521	inf	0	1	1	no
XLOC_000370	XLOC_000370	Eif2d	chr1:133049783-133070048	Sham	4T1	OK	12.6836	12.3385	-0.0398009	-0.100771	0.8835	0.998493	no
XLOC_000371	XLOC_000371	Fam72a	chr1:133424565-133436449	Sham	4T1	OK	0.852412	0.545069	-0.645112	-0.73375	0.29915	0.998493	no
XLOC_000372	XLOC_000372	Avpr1b	chr1:133495690-133508577	Sham	4T1	NOTEST	0	0	0	0	1	1	no
XLOC_000373	XLOC_000373	Ctse	chr1:133534890-133572084	Sham	4T1	OK	14.6632	10.9618	-0.41971	-1.06089	0.1403	0.998493	no
XLOC_000374	XLOC_000374	5430435G22Rik	chr1:133585271-133610041	Sham	4T1	NOTEST	0.243682	0.209447	-0.218415	0	1	1	no
XLOC_000375	XLOC_000375	Slc26a9	chr1:133640598-133666982	Sham	4T1	NOTEST	0	0	0	0	1	1	no
XLOC_000376	XLOC_000376	Pm20d1	chr1:133693971-133714692	Sham	4T1	OK	90.1391	74.287	-0.279044	-0.64068	0.35865	0.998493	no
XLOC_000377	XLOC_000377	Slc41a1	chr1:133724588-133745440	Sham	4T1	OK	1.02604	1.14963	0.164089	0.355638	0.6154	0.998493	no
XLOC_000378	XLOC_000378	Rab7l1	chr1:133763853-133769464	Sham	4T1	OK	7.82441	7.79936	-0.00462556	-0.0101538	0.9889	0.998493	no
XLOC_000379	XLOC_000379	Nucks1	chr1:133807034-133832898	Sham	4T1	OK	35.832	31.9181	-0.166876	-0.410072	0.57155	0.998493	no
XLOC_000380	XLOC_000380	Slc45a3	chr1:133859491-133879549	Sham	4T1	OK	4.60003	8.52778	0.890529	1.8945	0.0058	0.425868	no
XLOC_000381	XLOC_000381	Elk4	chr1:133904181-133923103	Sham	4T1	OK	14.5996	16.9802	0.21793	0.555607	0.42435	0.998493	no
XLOC_000382	XLOC_000382	Lemd1	chr1:134088012-134153959	Sham	4T1	NOTEST	0	0	0	0	1	1	no
XLOC_000383	XLOC_000383	Mir135b	chr1:134088012-134153959	Sham	4T1	NOTEST	0	0	0	0	1	1	no
XLOC_000384	XLOC_000384	Klhdc8a	chr1:134195202-134203934	Sham	4T1	NOTEST	0.172325	0.249457	0.533663	0	1	1	no
XLOC_000385	XLOC_000385	Nuak2	chr1:134212701-134230065	Sham	4T1	OK	4.62348	4.54502	-0.0246924	-0.0593887	0.93035	0.998493	no
XLOC_000386	XLOC_000386	Dstyk	chr1:134314029-134363536	Sham	4T1	OK	2.65183	2.95191	0.154659	0.37344	0.5913	0.998493	no
XLOC_000387	XLOC_000387	Rbbp5	chr1:134373943-134402242	Sham	4T1	OK	9.94934	8.0161	-0.311701	-0.772502	0.28655	0.998493	no
XLOC_000388	XLOC_000388	Tmem81	chr1:134402806-134405216	Sham	4T1	OK	1.29936	1.31892	0.0215543	0.0343825	0.95465	0.998493	no
XLOC_000389	XLOC_000389	Gm10538	chr1:134461266-134638374	Sham	4T1	NOTEST	0	0	0	0	1	1	no
XLOC_000390	XLOC_000390	Lrrn2	chr1:134776931-134836582	Sham	4T1	NOTEST	0.00808314	0.0226276	1.48509	0	1	1	no
XLOC_000391	XLOC_000391	Pik3c2b	chr1:134942588-135005265	Sham	4T1	NOTEST	0.448795	0.45514	0.0202547	0	1	1	no
XLOC_000392	XLOC_000392	Ppp1r15b	chr1:135027742-135036377	Sham	4T1	OK	31.4437	43.657	0.473444	1.14168	0.1047	0.998493	no
XLOC_000393	XLOC_000393	Plekha6	chr1:135142673-135200012	Sham	4T1	OK	12.1906	10.3259	-0.239509	-0.602568	0.39225	0.998493	no
XLOC_000394	XLOC_000394	Golt1a	chr1:135206399-135219603	Sham	4T1	OK	6.81164	7.21452	0.0829007	0.193234	0.7821	0.998493	no
XLOC_000395	XLOC_000395	Kiss1	chr1:135223788-135226299	Sham	4T1	OK	0.757998	0.885392	0.224123	0.172033	0.80935	0.998493	no
XLOC_000396	XLOC_000396	Ren1,Ren2	chr1:135247142-135256900	Sham	4T1	NOTEST	0.0782625	0.101268	0.371784	0	1	1	no
XLOC_000397	XLOC_000397	Etnk2	chr1:135260148-135276895	Sham	4T1	OK	127.313	110.322	-0.206669	-0.452528	0.51405	0.998493	no
XLOC_000398	XLOC_000398	Fmod	chr1:135934091-135944854	Sham	4T1	OK	0.987342	0.842989	-0.228036	-0.393303	0.5737	0.998493	no
XLOC_000399	XLOC_000399	Chit1	chr1:136007818-136048117	Sham	4T1	NOTEST	0	0	0	0	1	1	no
XLOC_000400	XLOC_000400	Chil1	chr1:136078980-136086608	Sham	4T1	NOTEST	0.0524431	0.147367	1.49059	0	1	1	no
XLOC_000401	XLOC_000401	Mybph	chr1:136090024-136132034	Sham	4T1	OK	1.34543	0.845061	-0.67094	-0.44196	0.51875	0.998493	no
XLOC_000402	XLOC_000402	Myog	chr1:136186580-136189125	Sham	4T1	NOTEST	0	0	0	0	1	1	no
XLOC_000403	XLOC_000403	4933406M09Rik	chr1:136282516-136287560	Sham	4T1	NOTEST	0	0	0	0	1	1	no
XLOC_000404	XLOC_000404	Cyb5r1	chr1:136302566-136308315	Sham	4T1	OK	3.23408	3.85941	0.255025	0.521921	0.4739	0.998493	no
XLOC_000405	XLOC_000405	Adipor1	chr1:136312043-136328918	Sham	4T1	OK	55.2386	52.8177	-0.0646562	-0.160083	0.81695	0.998493	no
XLOC_000406	XLOC_000406	Klhl12	chr1:136352131-136387450	Sham	4T1	OK	8.91226	8.5903	-0.0530839	-0.130308	0.86	0.998493	no
XLOC_000407	XLOC_000407	Rabif	chr1:136391236-136404461	Sham	4T1	OK	8.91859	9.74357	0.127636	0.298888	0.66975	0.998493	no
XLOC_000408	XLOC_000408	Kdm5b	chr1:136456754-136529455	Sham	4T1	OK	4.76633	5.16055	0.114645	0.287788	0.68285	0.998493	no
XLOC_000409	XLOC_000409	Syt2	chr1:136543257-136645994	Sham	4T1	NOTEST	0.00546386	0.00507966	-0.105188	0	1	1	no
XLOC_000410	XLOC_000410	Ube2t	chr1:136859141-136870756	Sham	4T1	NOTEST	0.246956	0.265469	0.104289	0	1	1	no
XLOC_000411	XLOC_000411	Ptpn7	chr1:137029301-137041897	Sham	4T1	NOTEST	0.149116	0.0799926	-0.898498	0	1	1	no
XLOC_000412	XLOC_000412	Arl8a	chr1:137043410-137052845	Sham	4T1	OK	5.46336	5.37882	-0.0224975	-0.0519769	0.93845	0.998493	no
XLOC_000413	XLOC_000413	Lmod1	chr1:137221389-137264642	Sham	4T1	NOTEST	0.111963	0.0958984	-0.223445	0	1	1	no
XLOC_000414	XLOC_000414	Csrp1	chr1:137625773-137648806	Sham	4T1	OK	5.92386	5.42397	-0.12719	-0.295233	0.678	0.998493	no
XLOC_000415	XLOC_000415	Phlda3	chr1:137662661-137665711	Sham	4T1	NOTEST	0.341324	0.245077	-0.477904	0	1	1	no
XLOC_000416	XLOC_000416	Tnni1	chr1:137695997-137707566	Sham	4T1	NOTEST	0	0.0181922	inf	0	1	1	no
XLOC_000417	XLOC_000417	Lad1	chr1:137715174-137729918	Sham	4T1	NOTEST	0.182648	0.176512	-0.0492973	0	1	1	no
XLOC_000418	XLOC_000418	Tnnt2	chr1:137732910-137748845	Sham	4T1	OK	0.334185	0.958561	1.52022	2.24437	0.0123	0.66741	no
XLOC_000419	XLOC_000419	Tmem9	chr1:137904795-137931607	Sham	4T1	OK	7.76116	6.79279	-0.192266	-0.448749	0.52135	0.998493	no
XLOC_000420	XLOC_000420	Ascl5	chr1:137947380-137947947	Sham	4T1	NOTEST	0	0	0	0	1	1	no
XLOC_000421	XLOC_000421	Cacna1s	chr1:137949477-138016399	Sham	4T1	NOTEST	0	0	0	0	1	1	no
XLOC_000422	XLOC_000422	Kif21b	chr1:138027977-138074591	Sham	4T1	OK	0.400034	0.527083	0.397909	0.827992	0.24065	0.998493	no
XLOC_000423	XLOC_000423	Ddx59	chr1:138308492-138336797	Sham	4T1	OK	2.13232	2.07603	-0.0385986	-0.0733127	0.91655	0.998493	no
XLOC_000424	XLOC_000424	Kif14	chr1:138364511-138428088	Sham	4T1	NOTEST	0.0167482	0.0327714	0.968437	0	1	1	no
XLOC_000425	XLOC_000425	Zfp281	chr1:138521477-138526968	Sham	4T1	OK	8.86503	10.3853	0.228341	0.578125	0.4057	0.998493	no
XLOC_000426	XLOC_000426	Gm19705	chr1:138579972-138587382	Sham	4T1	OK	0.744309	1.23275	0.72791	0.512185	0.4681	0.998493	no
XLOC_000427	XLOC_000427	Gm16880	chr1:138592787-138622305	Sham	4T1	NOTEST	0.386536	0.182247	-1.0847	0	1	1	no
XLOC_000428	XLOC_000428	Mir181a-1	chr1:139863031-139863118	Sham	4T1	NOTEST	0	0	0	0	1	1	no
XLOC_000429	XLOC_000429	Mir181b-1	chr1:139863215-139863295	Sham	4T1	NOTEST	0	0	0	0	1	1	no
XLOC_000430	XLOC_000430	Atp6v1g3	chr1:140170314-140186039	Sham	4T1	NOTEST	0.0570663	0.0203516	-1.48749	0	1	1	no
XLOC_000431	XLOC_000431	Dennd1b	chr1:140860285-141072619	Sham	4T1	OK	7.4506	7.6592	0.0398368	0.101909	0.8909	0.998493	no
XLOC_000432	XLOC_000432	4930596I21Rik	chr1:140860285-141072619	Sham	4T1	OK	0	0.577084	inf	#NAME?	0.20625	0.998493	no
XLOC_000433	XLOC_000433	4933436E23Rik	chr1:141276028-141299429	Sham	4T1	NOTEST	0	0	0	0	1	1	no
XLOC_000434	XLOC_000434	Zbtb41	chr1:141318959-141349584	Sham	4T1	OK	8.55674	9.79197	0.194538	0.499179	0.4925	0.998493	no
XLOC_000435	XLOC_000435	Aspm	chr1:141351349-141390665	Sham	4T1	NOTEST	0.249655	0.197929	-0.334954	0	1	1	no
XLOC_000436	XLOC_000436	F13b	chr1:141398283-141420333	Sham	4T1	OK	207.095	213.467	0.0437191	0.102224	0.8809	0.998493	no
XLOC_000437	XLOC_000437	Kcnt2	chr1:142142833-142552979	Sham	4T1	OK	0.626686	0.71235	0.184844	0.250108	0.7317	0.998493	no
XLOC_000438	XLOC_000438	B3galt2	chr1:145454628-145549814	Sham	4T1	NOTEST	0.00947466	0.0355621	1.90819	0	1	1	no
XLOC_000439	XLOC_000439	Glrx2	chr1:145586478-145596808	Sham	4T1	OK	11.0058	11.0692	0.00827945	0.0209396	0.9777	0.998493	no
XLOC_000440	XLOC_000440	Uchl5	chr1:145624407-145654596	Sham	4T1	OK	11.802	11.6153	-0.0230065	-0.0538677	0.94185	0.998493	no
XLOC_000441	XLOC_000441	Brinp3	chr1:148342795-148749602	Sham	4T1	NOTEST	0	0.0123935	inf	0	1	1	no
XLOC_000442	XLOC_000442	Ptgs2	chr1:151947253-151955142	Sham	4T1	NOTEST	0	0	0	0	1	1	no
XLOC_000443	XLOC_000443	Pdc	chr1:152166546-152193901	Sham	4T1	NOTEST	0	0	0	0	1	1	no
XLOC_000444	XLOC_000444	Tpr	chr1:152208440-152313295	Sham	4T1	OK	23.4688	24.7439	0.0763299	0.129093	0.8545	0.998493	no
XLOC_000445	XLOC_000445	C730036E19Rik	chr1:152982491-152991225	Sham	4T1	OK	21.0659	38.4536	0.868208	1.7274	0.0138	0.717226	no
XLOC_000446	XLOC_000446	Ivns1abp	chr1:153191627-153211575	Sham	4T1	OK	89.1957	112.491	0.334762	0.809451	0.25545	0.998493	no
XLOC_000447	XLOC_000447	Trmt1l	chr1:153275777-153305313	Sham	4T1	OK	11.796	13.0406	0.144712	0.354949	0.6167	0.998493	no
XLOC_000448	XLOC_000448	Mir7682	chr1:153275777-153305313	Sham	4T1	NOTEST	0	0	0	0	1	1	no
XLOC_000449	XLOC_000449	Fam129a	chr1:153418502-153566477	Sham	4T1	OK	1.58527	1.70173	0.102278	0.21854	0.75665	0.998493	no
XLOC_000450	XLOC_000450	Edem3	chr1:153602503-153669458	Sham	4T1	OK	17.4542	19.6856	0.173565	0.426874	0.55575	0.998493	no
XLOC_000451	XLOC_000451	Colgalt2	chr1:154246996-154357825	Sham	4T1	NOTEST	0.227174	0.249653	0.136129	0	1	1	no
XLOC_000452	XLOC_000452	Apobec4	chr1:154597680-154604674	Sham	4T1	NOTEST	0	0	0	0	1	1	no
XLOC_000453	XLOC_000453	Arpc5	chr1:154613671-154622710	Sham	4T1	OK	41.5018	43.6313	0.0721912	0.183655	0.78755	0.998493	no
XLOC_000454	XLOC_000454	Ncf2	chr1:154655019-154684120	Sham	4T1	OK	0.751508	1.24408	0.727216	1.11569	0.11435	0.998493	no
XLOC_000455	XLOC_000455	Nmnat2	chr1:154802230-154966391	Sham	4T1	NOTEST	0.110919	0.142021	0.356594	0	1	1	no
XLOC_000456	XLOC_000456	Shcbp1l	chr1:155272338-155299704	Sham	4T1	NOTEST	0.0216081	0.010278	-1.07201	0	1	1	no
XLOC_000457	XLOC_000457	Rgs8	chr1:155500166-155544795	Sham	4T1	NOTEST	0.0167964	0	#NAME?	0	1	1	no
XLOC_000458	XLOC_000458	Rgs16	chr1:155587482-155592645	Sham	4T1	OK	113.86	63.9141	-0.83306	-1.69055	0.02175	0.895307	no
XLOC_000459	XLOC_000459	Rnasel	chr1:155596555-155611351	Sham	4T1	OK	1.24703	1.11588	-0.16031	-0.327338	0.6444	0.998493	no
XLOC_000460	XLOC_000460	Gm5531	chr1:155721474-155724001	Sham	4T1	NOTEST	0.162557	0.0212917	-2.93258	0	1	1	no
XLOC_000461	XLOC_000461	Teddm1	chr1:155738775-155740190	Sham	4T1	NOTEST	0	0.0157881	inf	0	1	1	no
XLOC_000462	XLOC_000462	Glul	chr1:155747055-155756853	Sham	4T1	OK	200.715	213.026	0.0858816	0.0319878	0.80815	0.998493	no
XLOC_000463	XLOC_000463	Zfp648	chr1:156048316-156052804	Sham	4T1	NOTEST	0	0	0	0	1	1	no
XLOC_000464	XLOC_000464	4930532M18Rik	chr1:156088650-156117546	Sham	4T1	NOTEST	0	0	0	0	1	1	no
XLOC_000465	XLOC_000465	Stx6	chr1:157005832-157050647	Sham	4T1	OK	3.26469	3.13638	-0.0578473	-0.127986	0.85415	0.998493	no
XLOC_000466	XLOC_000466	Acbd6	chr1:157405249-157534363	Sham	4T1	OK	8.42959	8.55829	0.0218592	0.0549454	0.94155	0.998493	no
XLOC_000467	XLOC_000467	Tor1aip2	chr1:157851728-157915989	Sham	4T1	OK	55.2641	41.9441	-0.397873	-0.642867	0.3739	0.998493	no
XLOC_000468	XLOC_000468	Nphs2	chr1:158240865-158258166	Sham	4T1	NOTEST	0.0460301	0.00816246	-2.4955	0	1	1	no
XLOC_000469	XLOC_000469	Abl2	chr1:158488917-158579750	Sham	4T1	OK	1.09728	1.26269	0.202565	0.48586	0.49465	0.998493	no
XLOC_000470	XLOC_000470	Angptl1	chr1:158734292-158869757	Sham	4T1	NOTEST	0.122285	0.01457	-3.06917	0	1	1	no
XLOC_000471	XLOC_000471	2810025M15Rik	chr1:159065313-159350367	Sham	4T1	OK	2.31535	2.52626	0.125775	0.108842	0.8814	0.998493	no
XLOC_000472	XLOC_000472	BC026585	chr1:159388712-159418864	Sham	4T1	OK	4.99514	4.59222	-0.121335	-0.263691	0.71175	0.998493	no
XLOC_000473	XLOC_000473	Sec16b	chr1:159436926-159498555	Sham	4T1	OK	29.6763	25.2503	-0.233014	-0.576253	0.41335	0.998493	no
XLOC_000474	XLOC_000474	Astn1	chr1:160292434-160621917	Sham	4T1	NOTEST	0.0233436	0.0188134	-0.311265	0	1	1	no
XLOC_000475	XLOC_000475	Mir488	chr1:160292434-160621917	Sham	4T1	NOTEST	0	0	0	0	1	1	no
XLOC_000476	XLOC_000476	Rfwd2	chr1:161162456-161277711	Sham	4T1	OK	1.7007	2.3586	0.471805	0.971327	0.16025	0.998493	no
XLOC_000477	XLOC_000477	Scarna3a	chr1:161162456-161277711	Sham	4T1	NOTEST	0	0	0	0	1	1	no
XLOC_000478	XLOC_000478	Tnr	chr1:161453899-161855053	Sham	4T1	NOTEST	0.00344592	0.00291655	-0.240628	0	1	1	no
XLOC_000479	XLOC_000479	4930523C07Rik	chr1:161974510-162008717	Sham	4T1	OK	2.51123	1.52822	-0.716544	-1.48307	0.03825	0.998493	no
XLOC_000480	XLOC_000480	Mrps14	chr1:162125390-162131317	Sham	4T1	OK	15.9459	13.549	-0.234992	-0.554766	0.42805	0.998493	no
XLOC_000481	XLOC_000481	Rc3h1	chr1:162836541-162905107	Sham	4T1	OK	7.31595	8.87992	0.279501	0.725696	0.3129	0.998493	no
XLOC_000482	XLOC_000482	Serpinc1	chr1:162908736-162933145	Sham	4T1	OK	1063.61	1099.53	0.0479103	0.0813284	0.90785	0.998493	no
XLOC_000483	XLOC_000483	Gas5	chr1:162965296-162968668	Sham	4T1	OK	12.7216	11.2752	-0.174127	-0.415522	0.5604	0.998493	no
XLOC_000484	XLOC_000484	Snord47	chr1:162965296-162968668	Sham	4T1	OK	105.569	0	#NAME?	#NAME?	0.24705	0.998493	no
XLOC_000485	XLOC_000485	Cenpl	chr1:163001022-163016474	Sham	4T1	OK	0.822332	0.647708	-0.344377	-0.393353	0.57765	0.998493	no
XLOC_000486	XLOC_000486	Ankrd45	chr1:163072842-163100638	Sham	4T1	NOTEST	0.0202212	0	#NAME?	0	1	1	no
XLOC_000487	XLOC_000487	Tnfsf4	chr1:163325568-163348337	Sham	4T1	NOTEST	0	0.0154835	inf	0	1	1	no
XLOC_000488	XLOC_000488	Tnfsf18	chr1:163424787-163435421	Sham	4T1	NOTEST	0	0.0143299	inf	0	1	1	no
XLOC_000489	XLOC_000489	Pigc	chr1:163872219-163909767	Sham	4T1	OK	6.27465	5.48948	-0.192866	-0.461689	0.52455	0.998493	no
XLOC_000490	XLOC_000490	2810442N19Rik	chr1:163917432-164408165	Sham	4T1	NOTEST	0.0415017	0.108282	1.38356	0	1	1	no
XLOC_000491	XLOC_000491	Dnm3os	chr1:163917432-164408165	Sham	4T1	NOTEST	0.348911	0.278571	-0.324812	0	1	1	no
XLOC_000492	XLOC_000492	Vamp4	chr1:164500958-164529209	Sham	4T1	OK	5.2718	4.09503	-0.364423	-0.826061	0.2935	0.998493	no
XLOC_000493	XLOC_000493	Myoc	chr1:164569280-164588350	Sham	4T1	NOTEST	0.106202	0.135146	0.347703	0	1	1	no
XLOC_000494	XLOC_000494	Kifap3	chr1:165709809-165847231	Sham	4T1	OK	5.02827	3.84033	-0.388832	-0.876236	0.22095	0.998493	no
XLOC_000495	XLOC_000495	Scyl3	chr1:165859230-165924912	Sham	4T1	OK	9.62211	8.55708	-0.169235	-0.417214	0.5607	0.998493	no
XLOC_000496	XLOC_000496	Mettl18	chr1:165925075-165927374	Sham	4T1	OK	3.03905	3.89999	0.359849	0.620738	0.3913	0.998493	no
XLOC_000497	XLOC_000497	Sele	chr1:165978364-165987808	Sham	4T1	NOTEST	0.0715113	0.028612	-1.32155	0	1	1	no
XLOC_000498	XLOC_000498	Sell	chr1:165992206-166010916	Sham	4T1	OK	1.2442	1.07185	-0.215115	-0.307005	0.67275	0.998493	no
XLOC_000499	XLOC_000499	Selp	chr1:166045394-166150405	Sham	4T1	OK	0.597882	0.516313	-0.211613	-0.0147498	0.89835	0.998493	no
XLOC_000500	XLOC_000500	F5	chr1:166045394-166150405	Sham	4T1	OK	227.83	258.573	0.182611	0.343779	0.62615	0.998493	no
XLOC_000501	XLOC_000501	Slc19a2	chr1:166179176-166195516	Sham	4T1	OK	41.4871	35.3312	-0.23172	-0.585323	0.4085	0.998493	no
XLOC_000502	XLOC_000502	Ccdc181	chr1:166205728-166217978	Sham	4T1	OK	3.74847	3.23904	-0.210737	-0.444985	0.55325	0.998493	no
XLOC_000503	XLOC_000503	Nme7	chr1:166237805-166388486	Sham	4T1	OK	3.92155	4.73899	0.273154	0.154708	0.8261	0.998493	no
XLOC_000504	XLOC_000504	Dpt	chr1:166726862-166754397	Sham	4T1	OK	3.09287	2.44544	-0.338853	-0.698866	0.3242	0.998493	no
XLOC_000505	XLOC_000505	Gm20743	chr1:166793251-166801569	Sham	4T1	NOTEST	0.17678	0.0178361	-3.30908	0	1	1	no
XLOC_000506	XLOC_000506	Gpr161	chr1:167225896-167251982	Sham	4T1	NOTEST	0.0796392	0	#NAME?	0	1	1	no
XLOC_000507	XLOC_000507	Mpc2	chr1:167391338-167411345	Sham	4T1	OK	141.817	141.494	-0.00328411	-0.0083113	0.98975	0.998567	no
XLOC_000508	XLOC_000508	Adcy10	chr1:167415313-167506904	Sham	4T1	NOTEST	0.014144	0.0298162	1.07591	0	1	1	no
XLOC_000509	XLOC_000509	Creg1	chr1:167693910-167705435	Sham	4T1	OK	180.405	164.642	-0.131904	-0.303828	0.66685	0.998493	no
XLOC_000510	XLOC_000510	Cd247	chr1:167718811-167932765	Sham	4T1	NOTEST	0.439749	0.159986	-1.45873	0	1	1	no
XLOC_000511	XLOC_000511	Gpa33	chr1:168060590-168096641	Sham	4T1	NOTEST	0	0	0	0	1	1	no
XLOC_000512	XLOC_000512	Ildr2	chr1:168184269-168246963	Sham	4T1	OK	14.7102	16.7628	0.188444	0.465117	0.50605	0.998493	no
XLOC_000513	XLOC_000513	Tada1	chr1:168309297-168339959	Sham	4T1	OK	6.89726	7.16993	0.0559347	0.0921219	0.89435	0.998493	no
XLOC_000514	XLOC_000514	Fam78b	chr1:168931547-169021433	Sham	4T1	NOTEST	0.0330706	0.027422	-0.270219	0	1	1	no
XLOC_000515	XLOC_000515	Tmco1	chr1:169238800-169264109	Sham	4T1	OK	14.1732	13.2714	-0.0948395	-0.244241	0.7382	0.998493	no
XLOC_000516	XLOC_000516	Aldh9a1	chr1:169280121-169298661	Sham	4T1	OK	85.1657	78.349	-0.120357	-0.289019	0.6819	0.998493	no
XLOC_000517	XLOC_000517	Rxrg	chr1:169528492-169569754	Sham	4T1	OK	2.84541	2.55514	-0.155237	-0.294582	0.66355	0.998493	no
XLOC_000518	XLOC_000518	Lmx1a	chr1:169619688-169778864	Sham	4T1	NOTEST	0	0	0	0	1	1	no
XLOC_000519	XLOC_000519	Mir6348	chr1:170420773-170420893	Sham	4T1	NOTEST	0	0	0	0	1	1	no
XLOC_000520	XLOC_000520	Rgs5	chr1:171585631-171625922	Sham	4T1	OK	36.8414	27.9625	-0.397835	-1.01933	0.1538	0.998493	no
XLOC_000521	XLOC_000521	1700084C01Rik	chr1:171859069-171864784	Sham	4T1	NOTEST	0.0842487	0.0448967	-0.908045	0	1	1	no
XLOC_000522	XLOC_000522	3110045C21Rik	chr1:171899539-172019075	Sham	4T1	OK	0.693968	0.402051	-0.787488	-0.289861	0.72275	0.998493	no
XLOC_000523	XLOC_000523	Sh2d1b2	chr1:172163001-172181718	Sham	4T1	NOTEST	0	0	0	0	1	1	no
XLOC_000524	XLOC_000524	Sh2d1b1	chr1:172207454-172215793	Sham	4T1	NOTEST	0.0405067	0.0582794	0.524823	0	1	1	no
XLOC_000525	XLOC_000525	1700015E13Rik	chr1:172238991-172242256	Sham	4T1	NOTEST	0.0600425	0.194418	1.6951	0	1	1	no
XLOC_000526	XLOC_000526	Olfml2b	chr1:172574662-172612920	Sham	4T1	NOTEST	0.123395	0.214005	0.794353	0	1	1	no
XLOC_000527	XLOC_000527	Fcgr4	chr1:172949056-172959892	Sham	4T1	OK	3.44576	4.5382	0.397298	0.722626	0.31085	0.998493	no
XLOC_000528	XLOC_000528	1700009P17Rik	chr1:173051791-173057098	Sham	4T1	OK	1.90914	1.17692	-0.697904	-0.909645	0.1878	0.998493	no
XLOC_000529	XLOC_000529	Mpz	chr1:173080843-173091254	Sham	4T1	NOTEST	0.236338	0.212765	-0.151592	0	1	1	no
XLOC_000530	XLOC_000530	Nr1i3	chr1:173144093-173152645	Sham	4T1	OK	147.656	150.851	0.0308813	0.0442884	0.9503	0.998493	no
XLOC_000531	XLOC_000531	Apoa2	chr1:173155184-173156510	Sham	4T1	OK	11286.6	11077.6	-0.026972	-0.0435062	0.9537	0.998493	no
XLOC_000532	XLOC_000532	Adamts4	chr1:173180552-173190053	Sham	4T1	NOTEST	0.0354629	0.0403019	0.184536	0	1	1	no
XLOC_000533	XLOC_000533	B4galt3	chr1:173200458-173211317	Sham	4T1	OK	2.18494	2.56586	0.231847	0.304942	0.66985	0.998493	no
XLOC_000534	XLOC_000534	Dedd	chr1:173259275-173290929	Sham	4T1	OK	11.8517	12.4059	0.0659343	0.0811926	0.91285	0.998493	no
XLOC_000535	XLOC_000535	Pfdn2	chr1:173259275-173290929	Sham	4T1	OK	46.2755	50.1441	0.115832	0.122678	0.8651	0.998493	no
XLOC_000536	XLOC_000536	Pvrl4	chr1:173300303-173318418	Sham	4T1	NOTEST	0.0561837	0.0732893	0.383452	0	1	1	no
XLOC_000537	XLOC_000537	Arhgap30	chr1:173319090-173340370	Sham	4T1	OK	0.998475	1.13588	0.186009	0.400291	0.57045	0.998493	no
XLOC_000538	XLOC_000538	Usf1	chr1:173341811-173348873	Sham	4T1	OK	3.96108	3.95575	-0.00194194	-0.00437171	0.99525	0.998633	no
XLOC_000539	XLOC_000539	Tstd1	chr1:173349163-173350483	Sham	4T1	OK	16.1943	17.0417	0.0735831	0.154664	0.8225	0.998493	no
XLOC_000540	XLOC_000540	F11r	chr1:173367691-173394724	Sham	4T1	OK	25.8493	22.7695	-0.183024	-0.466277	0.4996	0.998493	no
XLOC_000541	XLOC_000541	Alyref2	chr1:173433608-173434881	Sham	4T1	OK	1.61013	1.91196	0.247873	0.403461	0.5612	0.998493	no
XLOC_000542	XLOC_000542	Cd244	chr1:173489323-173515447	Sham	4T1	NOTEST	0.0935419	0.134851	0.527682	0	1	1	no
XLOC_000543	XLOC_000543	Cd48	chr1:173612185-173635388	Sham	4T1	OK	2.1434	2.0492	-0.0648464	-0.085912	0.9005	0.998493	no
XLOC_000544	XLOC_000544	Slamf1	chr1:173697262-173731315	Sham	4T1	NOTEST	0.026505	0.016295	-0.701835	0	1	1	no
XLOC_000545	XLOC_000545	Cd84	chr1:173769827-173820849	Sham	4T1	OK	1.75548	1.85156	0.0768758	0.140533	0.84025	0.998493	no
XLOC_000546	XLOC_000546	Slamf6	chr1:173847667-173873999	Sham	4T1	NOTEST	0.31686	0.38388	0.276809	0	1	1	no
XLOC_000547	XLOC_000547	Copa	chr1:173996143-174052463	Sham	4T1	OK	46.0301	44.2235	-0.057763	-0.119383	0.86715	0.998493	no
XLOC_000548	XLOC_000548	Pex19	chr1:174056885-174066628	Sham	4T1	OK	35.2142	33.7987	-0.0591923	-0.146568	0.8356	0.998493	no
XLOC_000549	XLOC_000549	Dcaf8	chr1:174078145-174126563	Sham	4T1	OK	29.5205	27.8187	-0.0856622	-0.209483	0.76865	0.998493	no
XLOC_000550	XLOC_000550	Igsf8	chr1:174242537-174249966	Sham	4T1	OK	3.81889	5.08141	0.412077	1.01175	0.16065	0.998493	no
XLOC_000551	XLOC_000551	Kcnj10	chr1:174271340-174304216	Sham	4T1	OK	1.26025	1.06722	-0.239853	-0.499801	0.4778	0.998493	no
XLOC_000552	XLOC_000552	Pigm	chr1:174306661-174314230	Sham	4T1	OK	2.83177	3.33276	0.235015	0.564111	0.4363	0.998493	no
XLOC_000553	XLOC_000553	Slamf9	chr1:174405490-174408540	Sham	4T1	NOTEST	0.259115	0.206786	-0.325457	0	1	1	no
XLOC_000554	XLOC_000554	Igsf9	chr1:174412343-174429008	Sham	4T1	NOTEST	0.0327547	0.0164971	-0.989492	0	1	1	no
XLOC_000555	XLOC_000555	Tagln2	chr1:174430376-174437506	Sham	4T1	OK	19.0521	18.9779	-0.00562812	-0.0141153	0.9843	0.998493	no
XLOC_000556	XLOC_000556	Ccdc19	chr1:174451260-174480937	Sham	4T1	NOTEST	0.0559849	0.0308136	-0.86147	0	1	1	no
XLOC_000557	XLOC_000557	Vsig8	chr1:174486068-174493848	Sham	4T1	NOTEST	0	0.0078155	inf	0	1	1	no
XLOC_000558	XLOC_000558	Crp	chr1:174628186-174630097	Sham	4T1	OK	351.947	354.741	0.0114088	0.0268514	0.969	0.998493	no
XLOC_000559	XLOC_000559	Olfr16	chr1:174886898-174887948	Sham	4T1	NOTEST	0.0778994	0	#NAME?	0	1	1	no
XLOC_000560	XLOC_000560	Olfr218	chr1:175133488-175134430	Sham	4T1	NOTEST	0	0	0	0	1	1	no
XLOC_000561	XLOC_000561	Olfr1404	chr1:175145737-175146771	Sham	4T1	NOTEST	0	0	0	0	1	1	no
XLOC_000562	XLOC_000562	Olfr418-ps1	chr1:175200277-175201268	Sham	4T1	NOTEST	0	0	0	0	1	1	no
XLOC_000563	XLOC_000563	Aim2	chr1:175350734-175396167	Sham	4T1	OK	0.521962	0.562074	0.106813	0.13408	0.8532	0.998493	no
XLOC_000564	XLOC_000564	Pyhin1	chr1:175560989-175578059	Sham	4T1	NOTEST	0.356839	0.321212	-0.151746	0	1	1	no
XLOC_000565	XLOC_000565	Pydc3	chr1:175603810-175628523	Sham	4T1	NOTEST	0.174029	0.134603	-0.370617	0	1	1	no
XLOC_000566	XLOC_000566	Olfr433	chr1:175972063-175973067	Sham	4T1	NOTEST	0	0.11414	inf	0	1	1	no
XLOC_000567	XLOC_000567	Olfr432	chr1:175980505-175981444	Sham	4T1	NOTEST	0	0	0	0	1	1	no
XLOC_000568	XLOC_000568	Olfr430	chr1:175999430-176000384	Sham	4T1	NOTEST	0	0	0	0	1	1	no
XLOC_000569	XLOC_000569	Olfr429	chr1:176019168-176020111	Sham	4T1	NOTEST	0	0	0	0	1	1	no
XLOC_000570	XLOC_000570	Olfr426	chr1:176029590-176030541	Sham	4T1	NOTEST	0	0	0	0	1	1	no
XLOC_000571	XLOC_000571	Olfr424	chr1:176066876-176067824	Sham	4T1	NOTEST	0	0	0	0	1	1	no
XLOC_000572	XLOC_000572	Olfr421-ps1	chr1:176081611-176082661	Sham	4T1	NOTEST	0	0	0	0	1	1	no
XLOC_000573	XLOC_000573	Olfr420	chr1:176088852-176089898	Sham	4T1	NOTEST	0	0	0	0	1	1	no
XLOC_000574	XLOC_000574	Spta1	chr1:176102906-176178580	Sham	4T1	NOTEST	0.0724397	0.118421	0.709067	0	1	1	no
XLOC_000575	XLOC_000575	Mptx1	chr1:176260648-176263008	Sham	4T1	NOTEST	0	0	0	0	1	1	no
XLOC_000576	XLOC_000576	Olfr417	chr1:176299049-176299979	Sham	4T1	NOTEST	0	0	0	0	1	1	no
XLOC_000577	XLOC_000577	Olfr248	chr1:176321176-176322186	Sham	4T1	NOTEST	0	0	0	0	1	1	no
XLOC_000578	XLOC_000578	Olfr414	chr1:176360560-176361515	Sham	4T1	NOTEST	0	0	0	0	1	1	no
XLOC_000579	XLOC_000579	Olfr220	chr1:176378755-176379733	Sham	4T1	NOTEST	0	0	0	0	1	1	no
XLOC_000580	XLOC_000580	Fmn2	chr1:176431955-176752860	Sham	4T1	NOTEST	0.0506445	0.0184895	-1.4537	0	1	1	no
XLOC_000581	XLOC_000581	Kmo	chr1:177562323-177590984	Sham	4T1	OK	88.622	89.4071	0.0127256	0.0313499	0.9669	0.998493	no
XLOC_000582	XLOC_000582	Wdr64	chr1:177628723-177745864	Sham	4T1	NOTEST	0	0	0	0	1	1	no
XLOC_000583	XLOC_000583	Exo1	chr1:177810908-177841527	Sham	4T1	NOTEST	0.0498411	0.0425608	-0.227812	0	1	1	no
XLOC_000584	XLOC_000584	Becn2	chr1:177850459-177852356	Sham	4T1	NOTEST	0	0	0	0	1	1	no
XLOC_000585	XLOC_000585	Sdccag8	chr1:178744790-178950612	Sham	4T1	OK	1.50186	1.51053	0.0083022	0.0127601	0.9887	0.998493	no
XLOC_000586	XLOC_000586	Zbtb18	chr1:179374791-179380897	Sham	4T1	OK	12.3526	12.9243	0.0652669	0.163828	0.8192	0.998493	no
XLOC_000587	XLOC_000587	1700016C15Rik	chr1:179659944-179683436	Sham	4T1	NOTEST	0.0440884	0.05103	0.210946	0	1	1	no
XLOC_000588	XLOC_000588	Gm16432	chr1:179921565-179978422	Sham	4T1	NOTEST	0.0225256	0.153349	2.76718	0	1	1	no
XLOC_000589	XLOC_000589	Desi2	chr1:180117547-180182728	Sham	4T1	OK	6.65462	9.69437	0.542791	1.37558	0.054	0.998493	no
XLOC_000590	XLOC_000590	Cox20	chr1:180249181-180256861	Sham	4T1	OK	81.6975	62.2738	-0.391665	-0.695802	0.33685	0.998493	no
XLOC_000591	XLOC_000591	Efcab2	chr1:180336011-180413380	Sham	4T1	OK	1.84503	1.57475	-0.22852	-0.381478	0.58665	0.998493	no
XLOC_000592	XLOC_000592	Kif26b	chr1:180459255-180862988	Sham	4T1	NOTEST	0.0796731	0.14384	0.852298	0	1	1	no
XLOC_000593	XLOC_000593	Cnst	chr1:181476659-181557604	Sham	4T1	OK	6.88003	5.76307	-0.255578	-0.639992	0.3735	0.998493	no
XLOC_000594	XLOC_000594	Sccpdh	chr1:181598361-181617315	Sham	4T1	OK	2.19832	2.81155	0.354963	0.598621	0.4005	0.998493	no
XLOC_000595	XLOC_000595	Cdc42bpa	chr1:181891139-182126151	Sham	4T1	OK	6.22603	6.24638	0.00470796	0.00527774	0.9941	0.998567	no
XLOC_000596	XLOC_000596	Itpkb	chr1:182257099-182354297	Sham	4T1	OK	2.0579	1.52659	-0.430859	-0.885958	0.2123	0.998493	no
XLOC_000597	XLOC_000597	Parp1	chr1:182499105-182531385	Sham	4T1	OK	28.7347	10.8091	-1.41055	-3.3271	5e-05	0.0141434	yes
XLOC_000598	XLOC_000598	Lin9	chr1:182571464-182620818	Sham	4T1	OK	2.43306	3.61816	0.572485	1.10098	0.1163	0.998493	no
XLOC_000599	XLOC_000599	Acbd3	chr1:182656173-182684335	Sham	4T1	OK	10.3213	12.0559	0.224118	0.565813	0.4322	0.998493	no
XLOC_000600	XLOC_000600	Sde2	chr1:182781281-182798245	Sham	4T1	OK	4.27595	5.30863	0.312095	0.725225	0.3002	0.998493	no
XLOC_000601	XLOC_000601	Lefty2	chr1:182823249-182829233	Sham	4T1	NOTEST	0	0	0	0	1	1	no
XLOC_000602	XLOC_000602	Pycr2	chr1:182834404-182838219	Sham	4T1	OK	1.97972	1.77736	-0.155559	-0.307739	0.6683	0.998493	no
XLOC_000603	XLOC_000603	Lefty1	chr1:182865169-182868532	Sham	4T1	NOTEST	0.207344	0.43339	1.06364	0	1	1	no
XLOC_000604	XLOC_000604	Tmem63a	chr1:182872648-182905235	Sham	4T1	OK	8.10312	8.03892	-0.0114762	-0.0281026	0.96895	0.998493	no
XLOC_000605	XLOC_000605	9130409I23Rik	chr1:182981367-182990798	Sham	4T1	OK	10.2305	8.88229	-0.203875	-0.455436	0.5376	0.998493	no
XLOC_000606	XLOC_000606	Cnih4	chr1:183081061-183099125	Sham	4T1	OK	3.16801	2.49031	-0.34725	-0.799148	0.26305	0.998493	no
XLOC_000607	XLOC_000607	Cnih3	chr1:183282758-183390772	Sham	4T1	NOTEST	0	0	0	0	1	1	no
XLOC_000608	XLOC_000608	Srp9	chr1:184054867-184062546	Sham	4T1	OK	22.2284	23.3414	0.0704833	0.174665	0.80745	0.998493	no
XLOC_000609	XLOC_000609	1700047M11Rik	chr1:184230964-184233420	Sham	4T1	OK	1.19612	0.96749	-0.306048	-0.283872	0.6886	0.998493	no
XLOC_000610	XLOC_000610	Trp53bp2	chr1:184339297-184392567	Sham	4T1	OK	6.2348	8.03762	0.366425	0.922904	0.18975	0.998493	no
XLOC_000611	XLOC_000611	Capn8	chr1:184495137-184562483	Sham	4T1	NOTEST	0.0638157	0.0408449	-0.643754	0	1	1	no
XLOC_000612	XLOC_000612	Susd4	chr1:184695036-184825785	Sham	4T1	OK	0.458837	0.778344	0.762427	1.09905	0.12855	0.998493	no
XLOC_000613	XLOC_000613	Tlr5	chr1:184884918-184906175	Sham	4T1	OK	5.85781	6.70984	0.195915	0.472365	0.5055	0.998493	no
XLOC_000614	XLOC_000614	Dusp10	chr1:185858339-185899515	Sham	4T1	OK	1.59719	1.44098	-0.148487	-0.279047	0.70015	0.998493	no
XLOC_000615	XLOC_000615	4930488B22Rik	chr1:186536375-186542868	Sham	4T1	NOTEST	0	0	0	0	1	1	no
XLOC_000616	XLOC_000616	Rab3gap2	chr1:187028046-187153280	Sham	4T1	OK	6.55608	5.72829	-0.194729	-0.278934	0.6926	0.998493	no
XLOC_000617	XLOC_000617	Mir664,Snora36b	chr1:187028046-187153280	Sham	4T1	NOTEST	0	0	0	0	1	1	no
XLOC_000618	XLOC_000618	Mir194-1	chr1:187028046-187153280	Sham	4T1	NOTEST	0	0	0	0	1	1	no
XLOC_000619	XLOC_000619	Mir215	chr1:187028046-187153280	Sham	4T1	NOTEST	9.30561	0	#NAME?	0	1	1	no
XLOC_000620	XLOC_000620	Bpnt1	chr1:187156037-187181648	Sham	4T1	OK	39.6501	35.4909	-0.159875	-0.416641	0.5617	0.998493	no
XLOC_000621	XLOC_000621	Eprs	chr1:187186973-187252234	Sham	4T1	OK	53.0351	50.4909	-0.0709247	-0.173053	0.8011	0.998493	no
XLOC_000622	XLOC_000622	Slc30a10	chr1:187270994-187292640	Sham	4T1	OK	12.4055	4.15649	-1.57754	-3.86206	5e-05	0.0141434	yes
XLOC_000623	XLOC_000623	5033404E19Rik	chr1:187321184-187321893	Sham	4T1	NOTEST	0	0	0	0	1	1	no
XLOC_000624	XLOC_000624	D1Pas1	chr1:188791294-188794506	Sham	4T1	OK	1.26221	1.61351	0.354252	0.671121	0.3328	0.998493	no
XLOC_000625	XLOC_000625	1700007P06Rik	chr1:188872285-189039325	Sham	4T1	NOTEST	0	0	0	0	1	1	no
XLOC_000626	XLOC_000626	Gpatch2	chr1:189039389-189175308	Sham	4T1	OK	4.83	4.00307	-0.270916	-0.659521	0.35305	0.998493	no
XLOC_000627	XLOC_000627	Esrrg	chr1:189432884-190038763	Sham	4T1	OK	2.17464	2.12623	-0.0324762	-0.0632246	0.9231	0.998493	no
XLOC_000628	XLOC_000628	Ush2a	chr1:190086716-190788918	Sham	4T1	NOTEST	0.00393992	0.00526488	0.418234	0	1	1	no
XLOC_000629	XLOC_000629	Ptpn14	chr1:191552146-191700572	Sham	4T1	NOTEST	0.41018	0.353544	-0.21437	0	1	1	no
XLOC_000630	XLOC_000630	Angel2	chr1:192748986-192770370	Sham	4T1	OK	12.6964	14.8114	0.222284	0.546107	0.4349	0.998493	no
XLOC_000631	XLOC_000631	A230020J21Rik	chr1:192829710-192853660	Sham	4T1	NOTEST	0	0	0	0	1	1	no
XLOC_000632	XLOC_000632	Spata45	chr1:192860700-192866820	Sham	4T1	NOTEST	0	0.0990164	inf	0	1	1	no
XLOC_000633	XLOC_000633	Nsl1	chr1:192886899-192908437	Sham	4T1	NOTEST	0.330397	0.203679	-0.697905	0	1	1	no
XLOC_000634	XLOC_000634	Batf3	chr1:192922292-192932822	Sham	4T1	NOTEST	0.307442	0.354825	0.206793	0	1	1	no
XLOC_000635	XLOC_000635	Tmem206	chr1:193149843-193220920	Sham	4T1	OK	0.900946	1.26273	0.487035	0.210114	0.7108	0.998493	no
XLOC_000636	XLOC_000636	Ints7	chr1:193399612-193445570	Sham	4T1	OK	7.63579	7.64879	0.00245291	0.00605215	0.99285	0.998567	no
XLOC_000637	XLOC_000637	Lpgat1	chr1:193541902-193608134	Sham	4T1	OK	58.3065	79.7361	0.451577	1.04774	0.13015	0.998493	no
XLOC_000638	XLOC_000638	Nek2	chr1:193645351-193656928	Sham	4T1	OK	0.813664	0.968429	0.251214	0.407914	0.5571	0.998493	no
XLOC_000639	XLOC_000639	Slc30a1	chr1:193717950-193737126	Sham	4T1	OK	17.7203	17.6883	-0.00260538	-0.00667543	0.9921	0.998567	no
XLOC_000640	XLOC_000640	Rd3	chr1:193801253-193812163	Sham	4T1	OK	0.605314	0.426156	-0.506302	-0.801948	0.25685	0.998493	no
XLOC_000641	XLOC_000641	Gm10516	chr1:193922428-193974907	Sham	4T1	NOTEST	0.253501	0.17446	-0.539093	0	1	1	no
XLOC_000642	XLOC_000642	Kcnh1	chr1:194014753-194334040	Sham	4T1	NOTEST	0.00286645	0	#NAME?	0	1	1	no
XLOC_000643	XLOC_000643	1700065J18Rik	chr1:194667898-194668933	Sham	4T1	NOTEST	0	0	0	0	1	1	no
XLOC_000644	XLOC_000644	Irf6	chr1:194979305-194998229	Sham	4T1	OK	16.1474	11.867	-0.444347	-1.13481	0.1137	0.998493	no
XLOC_000645	XLOC_000645	A130010J15Rik	chr1:194999662-195027740	Sham	4T1	OK	3.69543	4.28814	0.214613	0.439176	0.5398	0.998493	no
XLOC_000646	XLOC_000646	Lamb3	chr1:195128187-195170072	Sham	4T1	OK	0.942278	0.729619	-0.369011	-0.697801	0.3147	0.998493	no
XLOC_000647	XLOC_000647	Plxna2	chr1:196446022-196643062	Sham	4T1	OK	3.45262	3.49424	0.0172902	0.0436387	0.951	0.998493	no
XLOC_000648	XLOC_000648	Cd34	chr1:196765014-196803153	Sham	4T1	OK	0.93772	0.88831	-0.0780948	-0.114049	0.87275	0.998493	no
XLOC_000649	XLOC_000649	A330023F24Rik,Mir29b-2,Mir29c	chr1:196843592-196864102	Sham	4T1	OK	78.4716	4.45561	-4.13847	-1.41505	0.09655	0.998493	no
XLOC_000650	XLOC_000650	Xkr4	chr1:3204562-3661579	Sham	4T1	NOTEST	0.0118832	0.0100652	-0.239554	0	1	1	no
XLOC_000651	XLOC_000651	Rp1	chr1:4280926-4399322	Sham	4T1	NOTEST	0	0	0	0	1	1	no
XLOC_000652	XLOC_000652	Sox17	chr1:4481008-4487435	Sham	4T1	NOTEST	0.480782	0.3452	-0.477949	0	1	1	no
XLOC_000653	XLOC_000653	Mrpl15	chr1:4763278-4775807	Sham	4T1	OK	24.7276	26.9924	0.126431	0.28945	0.67165	0.998493	no
XLOC_000654	XLOC_000654	Rgs20	chr1:4899656-5060366	Sham	4T1	NOTEST	0.0377846	0	#NAME?	0	1	1	no
XLOC_000655	XLOC_000655	Npbwr1	chr1:5903787-5907479	Sham	4T1	NOTEST	0	0	0	0	1	1	no
XLOC_000656	XLOC_000656	Sntg1	chr1:8349819-9289958	Sham	4T1	NOTEST	0	0	0	0	1	1	no
XLOC_000657	XLOC_000657	2610203C22Rik	chr1:9538126-9621173	Sham	4T1	OK	2.08989	1.0507	-0.992077	-0.234681	0.7185	0.998493	no
XLOC_000658	XLOC_000658	Mybl1	chr1:9657491-9690290	Sham	4T1	NOTEST	0.175399	0.317037	0.854013	0	1	1	no
XLOC_000659	XLOC_000659	Vcpip1	chr1:9713277-9761337	Sham	4T1	OK	12.5635	17.5345	0.480955	1.20297	0.0864	0.998493	no
XLOC_000660	XLOC_000660	Snhg6,Snord87	chr1:9932105-9934298	Sham	4T1	OK	10.872	8.63605	-0.332177	-0.46347	0.49315	0.998493	no
XLOC_000661	XLOC_000661	Tcf24	chr1:9950243-9957566	Sham	4T1	OK	13.8098	13.525	-0.0300717	-0.075751	0.9159	0.998493	no
XLOC_000662	XLOC_000662	Ppp1r42	chr1:9958681-9999217	Sham	4T1	OK	0.656842	0.745882	0.183402	0.132691	0.81645	0.998493	no
XLOC_000663	XLOC_000663	Cops5	chr1:10014680-10028240	Sham	4T1	OK	37.3101	37.1362	-0.00673725	-0.0174441	0.97995	0.998493	no
XLOC_000664	XLOC_000664	Arfgef1	chr1:10127587-10222751	Sham	4T1	OK	35.3585	36.63	0.0509672	0.12909	0.85175	0.998493	no
XLOC_000665	XLOC_000665	Cpa6	chr1:10314799-10710026	Sham	4T1	NOTEST	0	0	0	0	1	1	no
XLOC_000666	XLOC_000666	Slco5a1	chr1:12856630-12981216	Sham	4T1	NOTEST	0	0	0	0	1	1	no
XLOC_000667	XLOC_000667	Prdm14	chr1:13103508-13117244	Sham	4T1	NOTEST	0	0	0	0	1	1	no
XLOC_000668	XLOC_000668	Ncoa2	chr1:13129239-13364164	Sham	4T1	OK	15.5195	15.259	-0.0244172	-0.0618999	0.92915	0.998493	no
XLOC_000669	XLOC_000669	Tram1	chr1:13554782-13579945	Sham	4T1	OK	114.607	104.174	-0.137691	-0.375237	0.6274	0.998493	no
XLOC_000670	XLOC_000670	Lactb2	chr1:13614208-13650590	Sham	4T1	OK	147.891	143.887	-0.0395943	-0.0920214	0.8943	0.998493	no
XLOC_000671	XLOC_000671	Gm5523	chr1:13775765-13777010	Sham	4T1	NOTEST	0.353658	0.19786	-0.837877	0	1	1	no
XLOC_000672	XLOC_000672	Eya1	chr1:14159038-14300280	Sham	4T1	NOTEST	0.00745456	0	#NAME?	0	1	1	no
XLOC_000673	XLOC_000673	Msc	chr1:14743428-14746047	Sham	4T1	NOTEST	0.196944	0.133168	-0.564542	0	1	1	no
XLOC_000674	XLOC_000674	Trpa1	chr1:14862728-14908943	Sham	4T1	NOTEST	0	0	0	0	1	1	no
XLOC_000675	XLOC_000675	Sbspon	chr1:15843942-15882803	Sham	4T1	NOTEST	0.140974	0.11474	-0.297062	0	1	1	no
XLOC_000676	XLOC_000676	4930444P10Rik	chr1:16056059-16083122	Sham	4T1	NOTEST	0	0	0	0	1	1	no
XLOC_000677	XLOC_000677	Rpl7	chr1:16091375-16094514	Sham	4T1	OK	61.3012	42.4021	-0.531779	-1.34623	0.0605	0.998493	no
XLOC_000678	XLOC_000678	Stau2	chr1:16218890-16509383	Sham	4T1	OK	3.2003	3.43956	0.104019	0.213122	0.75945	0.998493	no
XLOC_000679	XLOC_000679	Ube2w	chr1:16530868-16609419	Sham	4T1	OK	18.0911	17.1376	-0.0781117	-0.202019	0.78415	0.998493	no
XLOC_000680	XLOC_000680	Tceb1	chr1:16632845-16646946	Sham	4T1	OK	37.7104	31.4104	-0.263721	-0.626531	0.37845	0.998493	no
XLOC_000681	XLOC_000681	Jph1	chr1:16985020-17087970	Sham	4T1	NOTEST	0.117086	0.133772	0.19221	0	1	1	no
XLOC_000682	XLOC_000682	Crisp4	chr1:18105271-18127132	Sham	4T1	NOTEST	0	0	0	0	1	1	no
XLOC_000683	XLOC_000683	Defb44-ps	chr1:18200133-18213645	Sham	4T1	NOTEST	0	0	0	0	1	1	no
XLOC_000684	XLOC_000684	Defb18	chr1:18226553-18227524	Sham	4T1	NOTEST	0	0	0	0	1	1	no
XLOC_000685	XLOC_000685	Defb41,Gm15386	chr1:18241058-18255219	Sham	4T1	NOTEST	0	0	0	0	1	1	no
XLOC_000686	XLOC_000686	Pkhd1	chr1:20047859-20608138	Sham	4T1	OK	1.29623	1.16744	-0.15097	-0.344011	0.62065	0.998493	no
XLOC_000687	XLOC_000687	Il17f	chr1:20767229-20774351	Sham	4T1	NOTEST	0.0218021	0	#NAME?	0	1	1	no
XLOC_000688	XLOC_000688	Mcm3	chr1:20793094-20810294	Sham	4T1	OK	1.87405	1.92968	0.0422056	0.0862283	0.9	0.998493	no
XLOC_000689	XLOC_000689	6720483E21Rik	chr1:20878730-20880554	Sham	4T1	NOTEST	0	0.00974033	inf	0	1	1	no
XLOC_000690	XLOC_000690	Tram2	chr1:20991477-21069306	Sham	4T1	OK	6.82771	8.61472	0.335404	0.73123	0.286	0.998493	no
XLOC_000691	XLOC_000691	Gm4956	chr1:21275326-21288393	Sham	4T1	NOTEST	0.194327	0.219112	0.173182	0	1	1	no
XLOC_000692	XLOC_000692	Kcnq5	chr1:21388483-21952023	Sham	4T1	NOTEST	0.0812857	0.0799464	-0.0239684	0	1	1	no
XLOC_000693	XLOC_000693	Rims1	chr1:22278502-22812563	Sham	4T1	NOTEST	0.00499378	0	#NAME?	0	1	1	no
XLOC_000694	XLOC_000694	4933415F23Rik	chr1:23107312-23109092	Sham	4T1	NOTEST	0	0	0	0	1	1	no
XLOC_000695	XLOC_000695	Ogfrl1	chr1:23373262-23390014	Sham	4T1	OK	6.74103	7.72016	0.195661	0.484045	0.4895	0.998493	no
XLOC_000696	XLOC_000696	Smap1	chr1:23768764-23929220	Sham	4T1	OK	20.07	17.9442	-0.161524	-0.403486	0.5783	0.998493	no
XLOC_000697	XLOC_000697	1110058L19Rik	chr1:24002777-24012479	Sham	4T1	OK	14.3748	12.2036	-0.236232	-0.468477	0.5208	0.998493	no
XLOC_000698	XLOC_000698	Fam135a	chr1:24017596-24107180	Sham	4T1	OK	8.38817	10.0396	0.259272	0.676127	0.36395	0.998493	no
XLOC_000699	XLOC_000699	Col19a1	chr1:24264521-24594276	Sham	4T1	NOTEST	0.0021257	0	#NAME?	0	1	1	no
XLOC_000700	XLOC_000700	Bai3	chr1:25124320-25886552	Sham	4T1	NOTEST	0	0	0	0	1	1	no
XLOC_000701	XLOC_000701	Gm20172	chr1:25124320-25886552	Sham	4T1	NOTEST	0	0	0	0	1	1	no
XLOC_000702	XLOC_000702	4931408C20Rik	chr1:26738645-26744305	Sham	4T1	NOTEST	0	0	0	0	1	1	no
XLOC_000703	XLOC_000703	Gm597	chr1:28832966-28837097	Sham	4T1	NOTEST	0	0	0	0	1	1	no
XLOC_000704	XLOC_000704	Phf3	chr1:30859186-30920101	Sham	4T1	OK	17.3887	17.493	0.00862309	0.0220268	0.976	0.998493	no
XLOC_000705	XLOC_000705	Ptp4a1	chr1:30997147-31006600	Sham	4T1	OK	11.0057	19.22	0.804352	1.95165	0.0058	0.425868	no
XLOC_000706	XLOC_000706	4931428L18Rik	chr1:31197922-31279501	Sham	4T1	NOTEST	0	0	0	0	1	1	no
XLOC_000707	XLOC_000707	Gm9839	chr1:32229650-32714583	Sham	4T1	NOTEST	0	0	0	0	1	1	no
XLOC_000708	XLOC_000708	Gm5415	chr1:32229650-32714583	Sham	4T1	NOTEST	0.00788431	0	#NAME?	0	1	1	no
XLOC_000709	XLOC_000709	Prim2	chr1:33510652-33726639	Sham	4T1	OK	3.0225	2.83688	-0.0914351	-0.174779	0.80555	0.998493	no
XLOC_000710	XLOC_000710	Bag2	chr1:33802328-33814595	Sham	4T1	OK	0.791514	0.504458	-0.649881	-0.915795	0.19805	0.998493	no
XLOC_000711	XLOC_000711	Zfp451	chr1:33818385-33871440	Sham	4T1	OK	5.34391	6.89098	0.366812	0.83056	0.2387	0.998493	no
XLOC_000712	XLOC_000712	Gm15455	chr1:33892743-33895759	Sham	4T1	NOTEST	0.246248	0.199223	-0.305728	0	1	1	no
XLOC_000713	XLOC_000713	Bend6	chr1:33908896-33964466	Sham	4T1	NOTEST	0.135452	0.196518	0.536873	0	1	1	no
XLOC_000714	XLOC_000714	Mir5103	chr1:34489965-34490044	Sham	4T1	NOTEST	0	0	0	0	1	1	no
XLOC_000715	XLOC_000715	Ccdc115	chr1:34493514-34496517	Sham	4T1	OK	5.58827	5.95444	0.0915641	0.202307	0.7673	0.998493	no
XLOC_000716	XLOC_000716	Prss40	chr1:34609176-34617788	Sham	4T1	NOTEST	0	0	0	0	1	1	no
XLOC_000717	XLOC_000717	AA619741	chr1:34690379-34693055	Sham	4T1	NOTEST	0.00464946	0	#NAME?	0	1	1	no
XLOC_000718	XLOC_000718	Fam168b	chr1:34870062-34899895	Sham	4T1	OK	18.1919	18.5836	0.0307284	0.0786186	0.91535	0.998493	no
XLOC_000719	XLOC_000719	Mir7669	chr1:35579458-35579478	Sham	4T1	NOTEST	0	0	0	0	1	1	no
XLOC_000720	XLOC_000720	Uggt1	chr1:36196872-36301147	Sham	4T1	OK	16.4712	15.6537	-0.0734395	-0.180245	0.79825	0.998493	no
XLOC_000721	XLOC_000721	Mir6897	chr1:36196872-36301147	Sham	4T1	NOTEST	0	0	0	0	1	1	no
XLOC_000722	XLOC_000722	Neurl3	chr1:36321446-36330270	Sham	4T1	OK	2.57821	2.38392	-0.113032	-0.231594	0.7445	0.998493	no
XLOC_000723	XLOC_000723	Kansl3	chr1:36392574-36426026	Sham	4T1	OK	12.072	11.7238	-0.0422227	-0.10639	0.8765	0.998493	no
XLOC_000724	XLOC_000724	Mir6898	chr1:36392574-36426026	Sham	4T1	NOTEST	0	0	0	0	1	1	no
XLOC_000725	XLOC_000725	Lman2l	chr1:36480030-36502084	Sham	4T1	OK	9.56924	7.60776	-0.330933	-0.802426	0.25925	0.998493	no
XLOC_000726	XLOC_000726	Ankrd23	chr1:36587378-36592574	Sham	4T1	OK	0.575853	0.572652	-0.00804312	-0.0117685	0.9785	0.998493	no
XLOC_000727	XLOC_000727	Ankrd39	chr1:36595017-36604046	Sham	4T1	OK	1.03241	1.02804	-0.00612177	-0.00981073	0.9851	0.998493	no
XLOC_000728	XLOC_000728	Sema4c	chr1:36605484-36615226	Sham	4T1	OK	0.532246	0.571867	0.103587	0.198416	0.7797	0.998493	no
XLOC_000729	XLOC_000729	Fam178b	chr1:36619540-36740028	Sham	4T1	NOTEST	0.0187603	0	#NAME?	0	1	1	no
XLOC_000730	XLOC_000730	Actr1b	chr1:36754958-36766770	Sham	4T1	OK	19.5161	18.8231	-0.0521612	-0.132337	0.8481	0.998493	no
XLOC_000731	XLOC_000731	Tmem131	chr1:36849033-36996372	Sham	4T1	OK	11.6691	11.7344	0.00805361	0.0206489	0.9751	0.998493	no
XLOC_000732	XLOC_000732	Coa5	chr1:37473929-37486948	Sham	4T1	OK	38.6359	38.5758	-0.00224915	-0.00580053	0.99395	0.998567	no
XLOC_000733	XLOC_000733	Mgat4a	chr1:37496184-37597861	Sham	4T1	NOTEST	0.415814	0.383878	-0.115292	0	1	1	no
XLOC_000734	XLOC_000734	4930594C11Rik	chr1:37496184-37597861	Sham	4T1	NOTEST	0.40128	0.13396	-1.5828	0	1	1	no
XLOC_000735	XLOC_000735	2010300C02Rik	chr1:37668520-37776656	Sham	4T1	NOTEST	0.0180068	0.0350131	0.959356	0	1	1	no
XLOC_000736	XLOC_000736	Tsga10	chr1:37811416-37922143	Sham	4T1	OK	0.87369	1.13798	0.381279	0.487937	0.4827	0.998493	no
XLOC_000737	XLOC_000737	Mitd1	chr1:37935734-37947256	Sham	4T1	OK	6.96252	7.68306	0.142072	0.293514	0.6832	0.998493	no
XLOC_000738	XLOC_000738	Lyg2	chr1:37962767-37973338	Sham	4T1	NOTEST	0	0	0	0	1	1	no
XLOC_000739	XLOC_000739	Lyg1	chr1:38003582-38014604	Sham	4T1	NOTEST	0	0	0	0	1	1	no
XLOC_000740	XLOC_000740	Txndc9	chr1:38040711-38054053	Sham	4T1	OK	4.5592	3.77064	-0.273971	-0.668714	0.3521	0.998493	no
XLOC_000741	XLOC_000741	Rev1	chr1:38054854-38186507	Sham	4T1	OK	5.54996	6.56471	0.242254	0.204574	0.75125	0.998493	no
XLOC_000742	XLOC_000742	Aff3	chr1:38232835-38721800	Sham	4T1	NOTEST	0.104278	0.0886543	-0.234168	0	1	1	no
XLOC_000743	XLOC_000743	Lonrf2	chr1:38851353-38878060	Sham	4T1	NOTEST	0.00443739	0.00459994	0.0519024	0	1	1	no
XLOC_000744	XLOC_000744	Chst10	chr1:38920717-38955005	Sham	4T1	NOTEST	0.0180196	0.0233686	0.375009	0	1	1	no
XLOC_000745	XLOC_000745	Mir6349	chr1:39243740-39243837	Sham	4T1	NOTEST	0	0	0	0	1	1	no
XLOC_000746	XLOC_000746	Tbc1d8	chr1:39424695-39535592	Sham	4T1	OK	5.89919	9.26455	0.651204	1.60886	0.0219	0.895307	no
XLOC_000747	XLOC_000747	Snord89	chr1:39605591-39605685	Sham	4T1	NOTEST	0	10.5137	inf	0	1	1	no
XLOC_000748	XLOC_000748	Rnf149	chr1:39608143-39634192	Sham	4T1	OK	38.0205	39.5534	0.0570259	0.14971	0.8342	0.998493	no
XLOC_000749	XLOC_000749	Creg2	chr1:39675250-39708027	Sham	4T1	NOTEST	0.00648681	0.00953805	0.556185	0	1	1	no
XLOC_000750	XLOC_000750	Rfx8	chr1:39722145-39777834	Sham	4T1	NOTEST	0	0.0114909	inf	0	1	1	no
XLOC_000751	XLOC_000751	Gm3646	chr1:39860985-39862177	Sham	4T1	NOTEST	0	0	0	0	1	1	no
XLOC_000752	XLOC_000752	1700066B17Rik	chr1:39899272-39904175	Sham	4T1	NOTEST	0	0	0	0	1	1	no
XLOC_000753	XLOC_000753	Gm16894	chr1:40133056-40182070	Sham	4T1	NOTEST	0	0	0	0	1	1	no
XLOC_000754	XLOC_000754	Mfsd9	chr1:40828884-40847502	Sham	4T1	OK	1.01478	0.778518	-0.382366	-0.650959	0.35715	0.998493	no
XLOC_000755	XLOC_000755	4930448I06Rik	chr1:41224404-41238097	Sham	4T1	NOTEST	0	0	0	0	1	1	no
XLOC_000756	XLOC_000756	Pou3f3os	chr1:42705044-42751670	Sham	4T1	NOTEST	0.0583405	0.049843	-0.227109	0	1	1	no
XLOC_000757	XLOC_000757	2610207O16Rik	chr1:42763907-42770299	Sham	4T1	NOTEST	0	0	0	0	1	1	no
XLOC_000758	XLOC_000758	Tgfbrap1	chr1:43104113-43155467	Sham	4T1	OK	12.6591	13.9753	0.142709	0.364527	0.5991	0.998493	no
XLOC_000759	XLOC_000759	Fhl2	chr1:43179915-43253606	Sham	4T1	NOTEST	0.179646	0.232776	0.37379	0	1	1	no
XLOC_000760	XLOC_000760	Uxs1	chr1:43807075-43884553	Sham	4T1	OK	4.20913	4.5331	0.106978	0.207407	0.76885	0.998493	no
XLOC_000761	XLOC_000761	Mettl21c	chr1:44066252-44076851	Sham	4T1	NOTEST	0.0563393	0.0837602	0.572122	0	1	1	no
XLOC_000762	XLOC_000762	Tex30	chr1:44143461-44159233	Sham	4T1	OK	4.54718	4.4144	-0.0427524	-0.0702287	0.92145	0.998493	no
XLOC_000763	XLOC_000763	Kdelc1	chr1:44163390-44175618	Sham	4T1	OK	4.2959	5.22982	0.283801	0.607436	0.38655	0.998493	no
XLOC_000764	XLOC_000764	Mettl21e	chr1:44260914-44275776	Sham	4T1	NOTEST	0	0.0132984	inf	0	1	1	no
XLOC_000765	XLOC_000765	4930521E06Rik	chr1:44608515-44853681	Sham	4T1	NOTEST	0	0	0	0	1	1	no
XLOC_000766	XLOC_000766	Col5a2	chr1:45431175-45560127	Sham	4T1	OK	0.69973	0.630174	-0.151048	-0.305684	0.6647	0.998493	no
XLOC_000767	XLOC_000767	Slc40a1	chr1:45964914-45982439	Sham	4T1	OK	96.2748	123.991	0.365008	0.868981	0.22265	0.998493	no
XLOC_000768	XLOC_000768	Gm4776	chr1:46077259-46087282	Sham	4T1	NOTEST	0	0	0	0	1	1	no
XLOC_000769	XLOC_000769	Slc39a10	chr1:46864388-46910354	Sham	4T1	OK	1.65352	1.69932	0.039418	0.0761772	0.91635	0.998493	no
XLOC_000770	XLOC_000770	Mir6350	chr1:47523864-47523969	Sham	4T1	NOTEST	0	0	0	0	1	1	no
XLOC_000771	XLOC_000771	9330175M20Rik	chr1:51275229-51390623	Sham	4T1	NOTEST	0.0174674	0	#NAME?	0	1	1	no
XLOC_000772	XLOC_000772	Nabp1	chr1:51526300-51535243	Sham	4T1	OK	5.29169	5.44113	0.0401771	0.0929579	0.8977	0.998493	no
XLOC_000773	XLOC_000773	Myo1b	chr1:51806601-51972822	Sham	4T1	OK	73.9151	58.1539	-0.345995	-0.831044	0.2444	0.998493	no
XLOC_000774	XLOC_000774	Gls	chr1:52220293-52290076	Sham	4T1	OK	2.09611	2.00381	-0.0649665	-0.132077	0.8556	0.998493	no
XLOC_000775	XLOC_000775	Nab1	chr1:52512692-52557292	Sham	4T1	OK	23.7648	21.9512	-0.114527	-0.293675	0.6723	0.998493	no
XLOC_000776	XLOC_000776	Mfsd6	chr1:52713147-52784162	Sham	4T1	OK	4.82244	4.5821	-0.0737535	-0.183128	0.79515	0.998493	no
XLOC_000777	XLOC_000777	Inpp1	chr1:52846263-52874532	Sham	4T1	OK	4.41703	5.22969	0.243648	0.53983	0.44145	0.998493	no
XLOC_000778	XLOC_000778	1700019D03Rik	chr1:52981970-53009684	Sham	4T1	NOTEST	0.0795426	0	#NAME?	0	1	1	no
XLOC_000779	XLOC_000779	1700019A02Rik	chr1:53215420-53244461	Sham	4T1	NOTEST	0	0	0	0	1	1	no
XLOC_000780	XLOC_000780	Pms1	chr1:53246031-53353840	Sham	4T1	OK	2.68049	2.5247	-0.0863844	-0.164241	0.8184	0.998493	no
XLOC_000781	XLOC_000781	Asnsd1	chr1:53401460-53409596	Sham	4T1	OK	26.9542	24.6576	-0.128479	-0.336629	0.6394	0.998493	no
XLOC_000782	XLOC_000782	Dnah7a	chr1:53453845-53763628	Sham	4T1	NOTEST	0.00243841	0	#NAME?	0	1	1	no
XLOC_000783	XLOC_000783	Stk17b	chr1:53812355-53842059	Sham	4T1	OK	4.09958	4.46482	0.123127	0.260143	0.7198	0.998493	no
XLOC_000784	XLOC_000784	Hecw2	chr1:53863717-54251878	Sham	4T1	OK	1.13218	0.896867	-0.336133	-0.721339	0.28875	0.998493	no
XLOC_000785	XLOC_000785	Gtf3c3	chr1:54454424-54495815	Sham	4T1	OK	6.67393	5.90472	-0.17667	-0.406342	0.5741	0.998493	no
XLOC_000786	XLOC_000786	Pgap1	chr1:54529843-54614528	Sham	4T1	OK	7.90688	6.87402	-0.201954	-0.544883	0.4732	0.998493	no
XLOC_000787	XLOC_000787	Ankrd44	chr1:54702183-54983231	Sham	4T1	OK	2.4556	1.74392	-0.493739	-1.0892	0.12405	0.998493	no
XLOC_000788	XLOC_000788	Sf3b1	chr1:55042012-55084322	Sham	4T1	OK	43.5358	46.8191	0.104893	0.259176	0.71425	0.998493	no
XLOC_000789	XLOC_000789	Hspd1	chr1:55134677-55144776	Sham	4T1	OK	90.9763	82.4947	-0.14119	-0.351479	0.6133	0.998493	no
XLOC_000790	XLOC_000790	Rftn2	chr1:55227003-55283626	Sham	4T1	OK	0.581555	0.368105	-0.659797	-0.867306	0.22015	0.998493	no
XLOC_000791	XLOC_000791	Boll	chr1:55356912-55420313	Sham	4T1	NOTEST	0.111624	0.0302977	-1.88137	0	1	1	no
XLOC_000792	XLOC_000792	Hsfy2	chr1:56692892-56694295	Sham	4T1	NOTEST	0	0	0	0	1	1	no
XLOC_000793	XLOC_000793	Satb2	chr1:56850824-57028178	Sham	4T1	NOTEST	0.219681	0.19144	-0.198518	0	1	1	no
XLOC_000794	XLOC_000794	BC055402	chr1:57257488-57271840	Sham	4T1	NOTEST	0.00650906	0	#NAME?	0	1	1	no
XLOC_000795	XLOC_000795	4930558J18Rik	chr1:57416065-57434388	Sham	4T1	NOTEST	0	0.0814332	inf	0	1	1	no
XLOC_000796	XLOC_000796	Tyw5	chr1:57445087-57472802	Sham	4T1	OK	4.5716	4.38732	-0.0593589	-0.0649031	0.9283	0.998493	no
XLOC_000797	XLOC_000797	Kctd18	chr1:58011944-58026928	Sham	4T1	OK	2.40822	1.93081	-0.318763	-0.626209	0.382	0.998493	no
XLOC_000798	XLOC_000798	Clk1	chr1:58468831-58480932	Sham	4T1	OK	60.2541	46.4787	-0.37449	-0.94978	0.1874	0.998493	no
XLOC_000799	XLOC_000799	Ppil3	chr1:58487836-58502330	Sham	4T1	OK	8.21489	8.11079	-0.0183994	-0.0363393	0.95945	0.998493	no
XLOC_000800	XLOC_000800	Orc2	chr1:58519614-58561953	Sham	4T1	OK	4.54186	5.19698	0.194391	0.43223	0.56195	0.998493	no
XLOC_000801	XLOC_000801	Fam126b	chr1:58579649-58643177	Sham	4T1	OK	11.3422	11.621	0.0350342	0.0921851	0.898	0.998493	no
XLOC_000802	XLOC_000802	Als2cr12	chr1:58714963-58752833	Sham	4T1	NOTEST	0.132101	0.0919549	-0.522643	0	1	1	no
XLOC_000803	XLOC_000803	Trak2	chr1:58957293-59030326	Sham	4T1	OK	8.02681	8.52536	0.0869348	0.220639	0.7532	0.998493	no
XLOC_000804	XLOC_000804	Als2cr11	chr1:59107349-59151744	Sham	4T1	NOTEST	0	0	0	0	1	1	no
XLOC_000805	XLOC_000805	Tmem237	chr1:59157436-59176940	Sham	4T1	OK	3.02121	2.41354	-0.32398	-0.553745	0.4294	0.998493	no
XLOC_000806	XLOC_000806	Als2,Mpp4	chr1:59177778-59294075	Sham	4T1	OK	42.4581	26.9891	-0.653664	-1.47314	0.02415	0.932078	no
XLOC_000807	XLOC_000807	Sumo1	chr1:59696277-59727678	Sham	4T1	OK	4.56618	4.06121	-0.169076	-0.290864	0.68135	0.998493	no
XLOC_000808	XLOC_000808	Ica1l	chr1:60045911-60099931	Sham	4T1	NOTEST	0.0064682	0.0500158	2.95095	0	1	1	no
XLOC_000809	XLOC_000809	Wdr12	chr1:60133711-60210797	Sham	4T1	OK	2.91559	3.74498	0.361171	0.624012	0.3761	0.998493	no
XLOC_000810	XLOC_000810	Raph1	chr1:60540028-60623609	Sham	4T1	OK	34.4642	37.0784	0.10548	0.194813	0.7904	0.998493	no
XLOC_000811	XLOC_000811	4930487H11Rik	chr1:62749890-62865266	Sham	4T1	NOTEST	0.287919	0.191925	-0.585122	0	1	1	no
XLOC_000812	XLOC_000812	Ino80d	chr1:63094374-63160841	Sham	4T1	OK	3.86603	3.65379	-0.0814606	-0.211894	0.7658	0.998493	no
XLOC_000813	XLOC_000813	Ndufs1	chr1:63161044-63223396	Sham	4T1	OK	72.6835	78.4666	0.110449	0.27046	0.7031	0.998493	no
XLOC_000814	XLOC_000814	Gpr1	chr1:63229144-63361149	Sham	4T1	NOTEST	0	0	0	0	1	1	no
XLOC_000815	XLOC_000815	Dytn	chr1:63669424-63733501	Sham	4T1	NOTEST	0	0	0	0	1	1	no
XLOC_000816	XLOC_000816	Mdh1b	chr1:63745400-63776892	Sham	4T1	NOTEST	0.0309443	0	#NAME?	0	1	1	no
XLOC_000817	XLOC_000817	4933402D24Rik	chr1:63801482-63815841	Sham	4T1	NOTEST	0.0755539	0.0475672	-0.66754	0	1	1	no
XLOC_000818	XLOC_000818	Klf7	chr1:64082246-64167963	Sham	4T1	OK	2.01711	1.28851	-0.646585	-1.05916	0.13305	0.998493	no
XLOC_000819	XLOC_000819	Mir6899	chr1:64082246-64167963	Sham	4T1	NOTEST	0	0	0	0	1	1	no
XLOC_000820	XLOC_000820	Mettl21a	chr1:64653053-64663742	Sham	4T1	OK	3.40495	3.46476	0.0251237	0.054617	0.93665	0.998493	no
XLOC_000821	XLOC_000821	2810408I11Rik	chr1:64726442-64737233	Sham	4T1	OK	0.773263	1.54599	0.999504	0.927519	0.20435	0.998493	no
XLOC_000822	XLOC_000822	Fzd5	chr1:64777131-64784324	Sham	4T1	OK	2.08779	1.43989	-0.536012	-1.25825	0.0701	0.998493	no
XLOC_000823	XLOC_000823	Plekhm3	chr1:64835694-65003398	Sham	4T1	OK	0.481835	0.556634	0.208189	0.374938	0.5902	0.998493	no
XLOC_000824	XLOC_000824	Akr1cl	chr1:65059659-65079322	Sham	4T1	NOTEST	0.0787156	0.0551002	-0.514593	0	1	1	no
XLOC_000825	XLOC_000825	Cryge	chr1:65095130-65097737	Sham	4T1	NOTEST	0	0	0	0	1	1	no
XLOC_000826	XLOC_000826	Crygd	chr1:65108411-65110014	Sham	4T1	NOTEST	0	0	0	0	1	1	no
XLOC_000827	XLOC_000827	Crygc	chr1:65118098-65120106	Sham	4T1	NOTEST	0	0	0	0	1	1	no
XLOC_000828	XLOC_000828	Crygb	chr1:65126795-65128864	Sham	4T1	NOTEST	0	0	0	0	1	1	no
XLOC_000829	XLOC_000829	Cryga	chr1:65146962-65149937	Sham	4T1	NOTEST	0	0	0	0	1	1	no
XLOC_000830	XLOC_000830	D630023F18Rik	chr1:65151858-65169788	Sham	4T1	NOTEST	0.145333	0.0102667	-3.82332	0	1	1	no
XLOC_000831	XLOC_000831	Idh1	chr1:65205189-65233053	Sham	4T1	OK	252.654	281.908	0.158064	0.35177	0.61095	0.998493	no
XLOC_000832	XLOC_000832	Kansl1l	chr1:66747466-66864169	Sham	4T1	OK	7.69526	6.41254	-0.263075	-0.38117	0.587	0.998493	no
XLOC_000833	XLOC_000833	Acadl	chr1:66877412-66909883	Sham	4T1	OK	219.993	198.414	-0.148939	-0.354095	0.6148	0.998493	no
XLOC_000834	XLOC_000834	Myl1	chr1:66970869-66991630	Sham	4T1	NOTEST	0	0	0	0	1	1	no
XLOC_000835	XLOC_000835	Lancl1	chr1:67047090-67085446	Sham	4T1	OK	5.75437	6.32778	0.137041	0.336504	0.6353	0.998493	no
XLOC_000836	XLOC_000836	Erbb4	chr1:68086539-69154633	Sham	4T1	OK	0.532921	0.652708	0.292515	0.44242	0.52155	0.998493	no
XLOC_000837	XLOC_000837	Ikzf2	chr1:69577783-69732534	Sham	4T1	NOTEST	0.110308	0.10818	-0.0281118	0	1	1	no
XLOC_000838	XLOC_000838	Bard1	chr1:71074108-71149546	Sham	4T1	NOTEST	0.0926974	0.0831915	-0.156093	0	1	1	no
XLOC_000839	XLOC_000839	Abca12	chr1:71289663-71461484	Sham	4T1	NOTEST	0	0	0	0	1	1	no
XLOC_000840	XLOC_000840	Fn1	chr1:71632046-71699808	Sham	4T1	OK	278.291	351.913	0.338627	0.505696	0.46985	0.998493	no
XLOC_000841	XLOC_000841	4933417E11Rik	chr1:72005571-72051769	Sham	4T1	NOTEST	0	0	0	0	1	1	no
XLOC_000842	XLOC_000842	Mreg	chr1:72205806-72258881	Sham	4T1	OK	11.9681	15.9313	0.412677	1.02224	0.14615	0.998493	no
XLOC_000843	XLOC_000843	Pecr	chr1:72305746-72330888	Sham	4T1	OK	184.343	157.362	-0.228301	-0.554826	0.4342	0.998493	no
XLOC_000844	XLOC_000844	2017-03-04	chr1:72473685-72583138	Sham	4T1	NOTEST	0	0	0	0	1	1	no
XLOC_000845	XLOC_000845	Ankar	chr1:72689553-72747138	Sham	4T1	NOTEST	0	0	0	0	1	1	no
XLOC_000846	XLOC_000846	Igfbp5	chr1:72904638-72921439	Sham	4T1	OK	2.66376	2.78726	0.0653804	0.161618	0.8189	0.998493	no
XLOC_000847	XLOC_000847	Tnp1	chr1:73061648-73062473	Sham	4T1	NOTEST	0	0	0	0	1	1	no
XLOC_000848	XLOC_000848	Pinc	chr1:73437958-73477353	Sham	4T1	NOTEST	0	0	0	0	1	1	no
XLOC_000849	XLOC_000849	6030407O03Rik	chr1:73664954-73911040	Sham	4T1	NOTEST	0.168165	0.0129892	-3.69449	0	1	1	no
XLOC_000850	XLOC_000850	Mir6351	chr1:73664954-73911040	Sham	4T1	NOTEST	0	0	0	0	1	1	no
XLOC_000851	XLOC_000851	Tns1	chr1:73956804-74171023	Sham	4T1	OK	15.3825	15.9705	0.0541195	0.124001	0.859	0.998493	no
XLOC_000852	XLOC_000852	Cxcr1	chr1:74238359-74241205	Sham	4T1	NOTEST	0.0566608	0.0544995	-0.0561073	0	1	1	no
XLOC_000853	XLOC_000853	Aamp	chr1:74326413-74331312	Sham	4T1	OK	34.819	32.4817	-0.100248	-0.286414	0.72555	0.998493	no
XLOC_000854	XLOC_000854	Tmbim1	chr1:74331607-74400266	Sham	4T1	OK	13.7715	14.5938	0.0836686	0.0987767	0.88485	0.998493	no
XLOC_000855	XLOC_000855	Usp37	chr1:74455957-74634602	Sham	4T1	OK	2.76064	3.54939	0.362568	0.486873	0.49705	0.998493	no
XLOC_000856	XLOC_000856	Zfp142	chr1:74455957-74634602	Sham	4T1	OK	1.19019	1.22363	0.0399795	0.045731	0.94665	0.998493	no
XLOC_000857	XLOC_000857	Rnf25	chr1:74640325-74647971	Sham	4T1	OK	8.83029	9.76736	0.145508	0.341336	0.6222	0.998493	no
XLOC_000858	XLOC_000858	Prkag3	chr1:74785166-74795529	Sham	4T1	OK	0.209462	1.31199	2.64699	2.99001	0.00315	0.292222	no
XLOC_000859	XLOC_000859	Fev	chr1:74928082-74931982	Sham	4T1	NOTEST	0.0211	0.0350059	0.730358	0	1	1	no
XLOC_000860	XLOC_000860	Cryba2	chr1:74936507-74939717	Sham	4T1	NOTEST	0	0	0	0	1	1	no
XLOC_000861	XLOC_000861	Mir375	chr1:74947231-74947295	Sham	4T1	NOTEST	0	0	0	0	1	1	no
XLOC_000862	XLOC_000862	Ccdc108	chr1:74948653-74982173	Sham	4T1	NOTEST	0.00573235	0	#NAME?	0	1	1	no
XLOC_000863	XLOC_000863	Ihh	chr1:74991891-74998225	Sham	4T1	NOTEST	0.461703	0.182036	-1.34274	0	1	1	no
XLOC_000864	XLOC_000864	Nhej1	chr1:75013919-75121800	Sham	4T1	OK	2.4847	1.57645	-0.656396	-0.965634	0.1701	0.998493	no
XLOC_000865	XLOC_000865	Slc23a3	chr1:75122115-75130464	Sham	4T1	NOTEST	0.0666414	0.0820944	0.300865	0	1	1	no
XLOC_000866	XLOC_000866	Cnppd1	chr1:75131788-75138942	Sham	4T1	OK	14.8823	11.4312	-0.380618	-0.956647	0.17635	0.998493	no
XLOC_000867	XLOC_000867	Abcb6	chr1:75168214-75176949	Sham	4T1	OK	21.8644	26.1052	0.255752	0.649849	0.35885	0.998493	no
XLOC_000868	XLOC_000868	Atg9a	chr1:75177434-75188584	Sham	4T1	OK	18.9026	17.7538	-0.0904565	-0.228512	0.74715	0.998493	no
XLOC_000869	XLOC_000869	Glb1l	chr1:75188733-75207353	Sham	4T1	OK	1.62997	1.58704	-0.0385065	-0.0419099	0.9544	0.998493	no
XLOC_000870	XLOC_000870	Tuba4a	chr1:75207403-75215828	Sham	4T1	OK	45.3748	36.2639	-0.323359	-0.453091	0.53685	0.998493	no
XLOC_000871	XLOC_000871	A630095N17Rik	chr1:75216669-75228668	Sham	4T1	OK	1.30563	0.387659	-1.75189	-1.04067	0.1184	0.998493	no
XLOC_000872	XLOC_000872	Ptprn	chr1:75243615-75260783	Sham	4T1	NOTEST	0.0434253	0.073694	0.763011	0	1	1	no
XLOC_000873	XLOC_000873	Resp18	chr1:75268776-75274955	Sham	4T1	NOTEST	0	0.0304675	inf	0	1	1	no
XLOC_000874	XLOC_000874	Dnpep	chr1:75305139-75314212	Sham	4T1	OK	17.5013	14.3233	-0.289093	-0.730786	0.2922	0.998493	no
XLOC_000875	XLOC_000875	Gm15179	chr1:75356866-75371590	Sham	4T1	NOTEST	0	0	0	0	1	1	no
XLOC_000876	XLOC_000876	Chpf	chr1:75471143-75476046	Sham	4T1	OK	0.743445	0.933181	0.327931	0.613629	0.3885	0.998493	no
XLOC_000877	XLOC_000877	Obsl1	chr1:75482399-75503027	Sham	4T1	NOTEST	0.119087	0.127517	0.0986776	0	1	1	no
XLOC_000878	XLOC_000878	Epha4	chr1:77363759-77511663	Sham	4T1	NOTEST	0.120788	0.0926612	-0.382437	0	1	1	no
XLOC_000879	XLOC_000879	Mir6352	chr1:77363759-77511663	Sham	4T1	NOTEST	0	0	0	0	1	1	no
XLOC_000880	XLOC_000880	Pax3	chr1:78097841-78193711	Sham	4T1	NOTEST	0	0	0	0	1	1	no
XLOC_000881	XLOC_000881	Farsb	chr1:78306920-78485472	Sham	4T1	OK	20.3116	19.0739	-0.0907057	-0.227555	0.748	0.998493	no
XLOC_000882	XLOC_000882	Scg2	chr1:79431243-79436665	Sham	4T1	NOTEST	0.0361408	0.0270059	-0.420356	0	1	1	no
XLOC_000883	XLOC_000883	Ap1s3	chr1:79603450-79668547	Sham	4T1	OK	0.69811	0.609202	-0.196535	-0.24397	0.74815	0.998493	no
XLOC_000884	XLOC_000884	Wdfy1	chr1:79698836-79758344	Sham	4T1	OK	9.55119	9.75806	0.0309143	0.0782391	0.9162	0.998493	no
XLOC_000885	XLOC_000885	Serpine2	chr1:79790895-79855240	Sham	4T1	OK	0.680197	0.779267	0.196166	0.240436	0.7316	0.998493	no
XLOC_000886	XLOC_000886	Fam124b	chr1:80195273-80210519	Sham	4T1	NOTEST	0.0235985	0.021265	-0.150214	0	1	1	no
XLOC_000887	XLOC_000887	Cul3	chr1:80263392-80337005	Sham	4T1	OK	53.0913	44.0452	-0.269492	-0.699089	0.33115	0.998493	no
XLOC_000888	XLOC_000888	Dock10	chr1:80497642-80755128	Sham	4T1	OK	1.48996	1.63008	0.12967	0.280213	0.6969	0.998493	no
XLOC_000889	XLOC_000889	Irs1	chr1:82229679-82288014	Sham	4T1	OK	2.62128	2.41305	-0.119412	-0.310908	0.664	0.998493	no
XLOC_000890	XLOC_000890	Col4a4	chr1:82447297-82583424	Sham	4T1	NOTEST	0.0761646	0.0598804	-0.347038	0	1	1	no
XLOC_000891	XLOC_000891	Tm4sf20	chr1:82753223-82765031	Sham	4T1	NOTEST	0.0488461	0.144012	1.55987	0	1	1	no
XLOC_000892	XLOC_000892	Slc19a3	chr1:83009097-83035023	Sham	4T1	NOTEST	0.00901518	0	#NAME?	0	1	1	no
XLOC_000893	XLOC_000893	Sphkap	chr1:83252355-83404775	Sham	4T1	NOTEST	0.00742889	0.0125396	0.75527	0	1	1	no
XLOC_000894	XLOC_000894	Pid1	chr1:84032867-84281220	Sham	4T1	OK	51.5941	41.3215	-0.320314	-0.808714	0.25155	0.998493	no
XLOC_000895	XLOC_000895	Mir6353	chr1:84032867-84281220	Sham	4T1	OK	0	10.9973	inf	#NAME?	0.23035	0.998493	no
XLOC_000896	XLOC_000896	Dner	chr1:84366413-84692796	Sham	4T1	NOTEST	0.0160022	0.00969459	-0.723015	0	1	1	no
XLOC_000897	XLOC_000897	Trip12	chr1:84717763-84835879	Sham	4T1	OK	29.6158	28.4987	-0.0554699	-0.136714	0.85035	0.998493	no
XLOC_000898	XLOC_000898	Slc16a14	chr1:84903279-84931658	Sham	4T1	NOTEST	0.0366481	0	#NAME?	0	1	1	no
XLOC_000899	XLOC_000899	A530032D15Rik	chr1:85084713-85106428	Sham	4T1	NOTEST	0.025362	0.0485573	0.937019	0	1	1	no
XLOC_000900	XLOC_000900	C130026I21Rik	chr1:85242918-85267141	Sham	4T1	NOTEST	0.147714	0.0119229	-3.631	0	1	1	no
XLOC_000901	XLOC_000901	Sp110	chr1:87473474-87541611	Sham	4T1	OK	0.615814	0.396863	-0.633853	-0.581822	0.41435	0.998493	no
XLOC_000902	XLOC_000902	A630001G21Rik	chr1:87613657-87633181	Sham	4T1	OK	0.713671	0.701617	-0.0245748	-0.0280711	0.96935	0.998493	no
XLOC_000903	XLOC_000903	Gpr55	chr1:87836111-87857630	Sham	4T1	NOTEST	0.0742122	0.109039	0.555121	0	1	1	no
XLOC_000904	XLOC_000904	Htr2b	chr1:87961193-88035870	Sham	4T1	NOTEST	0.157338	0.0810549	-0.956894	0	1	1	no
XLOC_000905	XLOC_000905	Ncl	chr1:88241293-88256030	Sham	4T1	OK	34.9502	44.1132	0.33591	0.797012	0.25535	0.998493	no
XLOC_000906	XLOC_000906	Snora75	chr1:88241293-88256030	Sham	4T1	NOTEST	0	0	0	0	1	1	no
XLOC_000907	XLOC_000907	Mir3535	chr1:88241293-88256030	Sham	4T1	NOTEST	0	0	0	0	1	1	no
XLOC_000908	XLOC_000908	Snord82	chr1:88241293-88256030	Sham	4T1	NOTEST	0	0	0	0	1	1	no
XLOC_000909	XLOC_000909	Nmur1	chr1:88282899-88284716	Sham	4T1	NOTEST	0.0147177	0	#NAME?	0	1	1	no
XLOC_000910	XLOC_000910	Pde6d	chr1:88439589-88479076	Sham	4T1	OK	4.261	5.01378	0.234708	0.454737	0.52655	0.998493	no
XLOC_000911	XLOC_000911	Nppc	chr1:88562867-88567148	Sham	4T1	NOTEST	0.0183789	0	#NAME?	0	1	1	no
XLOC_000912	XLOC_000912	Alppl2	chr1:88983265-88986503	Sham	4T1	NOTEST	0	0	0	0	1	1	no
XLOC_000913	XLOC_000913	Alpi	chr1:88994576-88998181	Sham	4T1	NOTEST	0	0	0	0	1	1	no
XLOC_000914	XLOC_000914	Ecel1	chr1:89044229-89052931	Sham	4T1	NOTEST	0	0	0	0	1	1	no
XLOC_000915	XLOC_000915	Kcnj13	chr1:89223572-89347385	Sham	4T1	OK	0.102886	0.544044	2.40268	0.282253	0.32345	0.998493	no
XLOC_000916	XLOC_000916	Ngef	chr1:89373403-89470445	Sham	4T1	OK	15.1943	13.8063	-0.138195	-0.374321	0.62485	0.998493	no
XLOC_000917	XLOC_000917	Usp40	chr1:89841695-89905126	Sham	4T1	OK	13.5826	10.2458	-0.406727	-0.994384	0.15545	0.998493	no
XLOC_000918	XLOC_000918	Dnajb3	chr1:89951985-90116577	Sham	4T1	OK	0.419487	0.835699	0.994356	0.040059	0.7106	0.998493	no
XLOC_000919	XLOC_000919	A730008H23Rik,Hjurp	chr1:90123594-90174154	Sham	4T1	OK	70.5836	58.2561	-0.276924	-0.607196	0.3927	0.998493	no
XLOC_000920	XLOC_000920	Glrp1	chr1:90396445-90406641	Sham	4T1	NOTEST	0.0113848	0.0114532	0.00865123	0	1	1	no
XLOC_000921	XLOC_000921	Arl4c	chr1:90594800-90598766	Sham	4T1	OK	0.761267	0.834008	0.131659	0.252978	0.7261	0.998493	no
XLOC_000922	XLOC_000922	Mir7669	chr1:91090107-91090127	Sham	4T1	NOTEST	0	0	0	0	1	1	no
XLOC_000923	XLOC_000923	C030007H22Rik	chr1:91256916-91302708	Sham	4T1	NOTEST	0	0	0	0	1	1	no
XLOC_000924	XLOC_000924	4933400F21Rik	chr1:91351385-91791857	Sham	4T1	NOTEST	0.00890654	0.0256387	1.52539	0	1	1	no
XLOC_000925	XLOC_000925	Gbx2	chr1:91824536-91827751	Sham	4T1	NOTEST	0	0	0	0	1	1	no
XLOC_000926	XLOC_000926	Asb18	chr1:91849252-91911152	Sham	4T1	NOTEST	0	0	0	0	1	1	no
XLOC_000927	XLOC_000927	Iqca	chr1:91938706-92049976	Sham	4T1	NOTEST	0	0	0	0	1	1	no
XLOC_000928	XLOC_000928	Col6a3	chr1:92663434-92740548	Sham	4T1	OK	1.07525	0.834382	-0.365887	-0.817244	0.2483	0.998493	no
XLOC_000929	XLOC_000929	Rab17	chr1:92854709-92866197	Sham	4T1	OK	7.67485	5.9127	-0.376322	-0.856356	0.2287	0.998493	no
XLOC_000930	XLOC_000930	Ilkap	chr1:93272407-93295360	Sham	4T1	OK	21.0946	20.4436	-0.0452237	-0.112132	0.87205	0.998493	no
XLOC_000931	XLOC_000931	1700020N18Rik	chr1:93301456-93302606	Sham	4T1	NOTEST	0.0348267	0	#NAME?	0	1	1	no
XLOC_000932	XLOC_000932	Hes6	chr1:93308059-93309799	Sham	4T1	OK	19.7427	22.1483	0.165882	0.425962	0.55705	0.998493	no
XLOC_000933	XLOC_000933	Per2	chr1:93312558-93355905	Sham	4T1	OK	11.7256	18.0679	0.62377	1.56046	0.0252	0.954452	no
XLOC_000934	XLOC_000934	Hdac4	chr1:93829331-94044970	Sham	4T1	OK	1.90251	2.04903	0.107037	0.238088	0.7367	0.998493	no
XLOC_000935	XLOC_000935	Ndufa10	chr1:94336295-94370335	Sham	4T1	OK	102.093	111.717	0.129963	0.326435	0.635	0.998493	no
XLOC_000936	XLOC_000936	Mir6900	chr1:94336295-94370335	Sham	4T1	NOTEST	0	0	0	0	1	1	no
XLOC_000937	XLOC_000937	Olfr1416	chr1:94376257-94377196	Sham	4T1	NOTEST	0	0	0	0	1	1	no
XLOC_000938	XLOC_000938	Olfr1415	chr1:94387394-94388330	Sham	4T1	NOTEST	0	0	0	0	1	1	no
XLOC_000939	XLOC_000939	Olfr1414	chr1:94407624-94415092	Sham	4T1	NOTEST	0	0	0	0	1	1	no
XLOC_000940	XLOC_000940	Myeov2	chr1:94533721-94538562	Sham	4T1	OK	21.3372	20.6539	-0.0469567	-0.105065	0.88625	0.998493	no
XLOC_000941	XLOC_000941	Otos	chr1:94540794-94545418	Sham	4T1	NOTEST	0	0	0	0	1	1	no
XLOC_000942	XLOC_000942	Ankmy1	chr1:94766705-94799483	Sham	4T1	NOTEST	0.0178164	0.0441937	1.31063	0	1	1	no
XLOC_000943	XLOC_000943	9430060I03Rik	chr1:94830119-94847167	Sham	4T1	NOTEST	0.0806018	0.0848314	0.0737854	0	1	1	no
XLOC_000944	XLOC_000944	Kif1a	chr1:94912032-94998442	Sham	4T1	NOTEST	0.0392438	0.0447761	0.190265	0	1	1	no
XLOC_000945	XLOC_000945	2310007B03Rik	chr1:95047931-95057525	Sham	4T1	NOTEST	0.0260573	0.00674543	-1.94971	0	1	1	no
XLOC_000946	XLOC_000946	Mterfd2	chr1:95195787-95202447	Sham	4T1	OK	6.60216	5.85648	-0.172904	-0.425025	0.5445	0.998493	no
XLOC_000947	XLOC_000947	Pask	chr1:95206013-95239365	Sham	4T1	NOTEST	0.0973226	0.110171	0.178893	0	1	1	no
XLOC_000948	XLOC_000948	Hdlbp	chr1:95302516-95375385	Sham	4T1	OK	118.542	124.874	0.0750661	0.148584	0.8264	0.998493	no
XLOC_000949	XLOC_000949	Stk25	chr1:95408680-95532304	Sham	4T1	OK	9.86565	9.93192	0.00965852	0.0183897	0.979	0.998493	no
XLOC_000950	XLOC_000950	Thap4	chr1:95601967-95651415	Sham	4T1	OK	4.9219	4.56004	-0.110171	-0.258116	0.71915	0.998493	no
XLOC_000951	XLOC_000951	Dtymk	chr1:95689152-95698511	Sham	4T1	OK	15.7875	11.9395	-0.403033	-0.878383	0.2146	0.998493	no
XLOC_000952	XLOC_000952	Pdcd1	chr1:95934881-95949130	Sham	4T1	NOTEST	0.00743497	0.0133831	0.848018	0	1	1	no
XLOC_000953	XLOC_000953	St8sia4	chr1:97484258-97564171	Sham	4T1	NOTEST	0.45108	0.460536	0.0299319	0	1	1	no
XLOC_000954	XLOC_000954	4930598F16Rik	chr1:97597760-97613095	Sham	4T1	NOTEST	0	0	0	0	1	1	no
XLOC_000955	XLOC_000955	1700063A18Rik	chr1:97887235-97918335	Sham	4T1	NOTEST	0	0	0	0	1	1	no
XLOC_000956	XLOC_000956	4930533P14Rik	chr1:98508633-98559150	Sham	4T1	NOTEST	0	0	0	0	1	1	no
XLOC_000957	XLOC_000957	Slco4c1	chr1:98715360-98768748	Sham	4T1	NOTEST	0.0103335	0	#NAME?	0	1	1	no
XLOC_000958	XLOC_000958	Slco6b1	chr1:98802752-98894137	Sham	4T1	NOTEST	0	0	0	0	1	1	no
XLOC_000959	XLOC_000959	Slco6c1	chr1:98956025-99024880	Sham	4T1	NOTEST	0	0	0	0	1	1	no
XLOC_000960	XLOC_000960	D1Ertd622e	chr1:99540478-99558595	Sham	4T1	OK	9.1783	8.86966	-0.0493482	-0.118623	0.87065	0.998493	no
XLOC_000961	XLOC_000961	Ppip5k2	chr1:99602619-99666669	Sham	4T1	OK	20.7281	21.6895	0.0654093	0.166955	0.81585	0.998493	no
XLOC_000962	XLOC_000962	Pam	chr1:99717670-99992209	Sham	4T1	OK	10.5592	9.65462	-0.129216	-0.327055	0.63215	0.998493	no
XLOC_000963	XLOC_000963	B230216N24Rik	chr1:99717670-99992209	Sham	4T1	NOTEST	0	0.105799	inf	0	1	1	no
XLOC_000964	XLOC_000964	Rnf152	chr1:107173493-107253287	Sham	4T1	OK	11.2772	6.78223	-0.733576	-1.8849	0.00875	0.531624	no
XLOC_000965	XLOC_000965	Pign	chr1:107414998-107560253	Sham	4T1	OK	6.52816	6.04397	-0.111179	-0.282014	0.69815	0.998493	no
XLOC_000966	XLOC_000966	Gm20753	chr1:108049201-108068101	Sham	4T1	NOTEST	0	0.120326	inf	0	1	1	no
XLOC_000967	XLOC_000967	Bcl2	chr1:108434754-108610867	Sham	4T1	OK	0.522706	0.394062	-0.407576	-0.693318	0.31965	0.998493	no
XLOC_000968	XLOC_000968	Mir3473f	chr1:108434754-108610867	Sham	4T1	NOTEST	0	0	0	0	1	1	no
XLOC_000969	XLOC_000969	Kdsr	chr1:108616986-108656319	Sham	4T1	OK	9.688	9.71559	0.00410282	0.010893	0.9887	0.998493	no
XLOC_000970	XLOC_000970	Vps4b	chr1:108666164-108693302	Sham	4T1	OK	28.1757	28.0798	-0.00491754	-0.0125951	0.9844	0.998493	no
XLOC_000971	XLOC_000971	Serpinb3a	chr1:108942163-108948880	Sham	4T1	NOTEST	0	0	0	0	1	1	no
XLOC_000972	XLOC_000972	Serpinb3d	chr1:108974769-108980057	Sham	4T1	NOTEST	0	0	0	0	1	1	no
XLOC_000973	XLOC_000973	Serpinb3b	chr1:109050537-109057691	Sham	4T1	NOTEST	0	0	0	0	1	1	no
XLOC_000974	XLOC_000974	Serpinb3c	chr1:109167777-109174948	Sham	4T1	NOTEST	0	0	0	0	1	1	no
XLOC_000975	XLOC_000975	Cdh19	chr1:112785771-112873949	Sham	4T1	NOTEST	0.0348112	0.0332746	-0.0651279	0	1	1	no
XLOC_000976	XLOC_000976	Dsel	chr1:113755278-113761495	Sham	4T1	OK	0.634717	0.40159	-0.660391	-0.955224	0.196	0.998493	no
XLOC_000977	XLOC_000977	Tsn	chr1:120195094-120207709	Sham	4T1	OK	14.7804	15.0498	0.0260574	0.0684412	0.9247	0.998493	no
XLOC_000978	XLOC_000978	2900060B14Rik	chr1:120285634-120506039	Sham	4T1	NOTEST	0	0	0	0	1	1	no
XLOC_000979	XLOC_000979	Clasp1	chr1:120285634-120506039	Sham	4T1	OK	1.47731	1.46384	-0.0132145	-0.00982668	0.9887	0.998493	no
XLOC_000980	XLOC_000980	Gli2	chr1:120730637-120950196	Sham	4T1	NOTEST	0.0256616	0.0324646	0.339257	0	1	1	no
XLOC_000981	XLOC_000981	Inhbb	chr1:121312041-121318825	Sham	4T1	NOTEST	0.238063	0.320052	0.426962	0	1	1	no
XLOC_000982	XLOC_000982	Ralb	chr1:121366881-121401359	Sham	4T1	OK	4.60624	3.99254	-0.206282	-0.483063	0.4942	0.998493	no
XLOC_000983	XLOC_000983	Epb4.1l5	chr1:121441609-121545577	Sham	4T1	OK	23.2542	22.5611	-0.0436503	-0.110405	0.87395	0.998493	no
XLOC_000984	XLOC_000984	Ptpn4	chr1:121554669-121733648	Sham	4T1	OK	3.23406	3.85081	0.251814	0.551481	0.43835	0.998493	no
XLOC_000985	XLOC_000985	Tmem177	chr1:121804477-121809745	Sham	4T1	OK	2.19325	1.71109	-0.358158	-0.744841	0.29915	0.998493	no
XLOC_000986	XLOC_000986	Gm101	chr1:121820095-121891787	Sham	4T1	NOTEST	0	0	0	0	1	1	no
XLOC_000987	XLOC_000987	Tmem37	chr1:121963953-121970357	Sham	4T1	OK	48.9995	57.7115	0.236091	0.632088	0.39755	0.998493	no
XLOC_000988	XLOC_000988	Dbi	chr1:122009856-122017673	Sham	4T1	OK	828.881	614.716	-0.431245	-1.03646	0.1463	0.998493	no
XLOC_000989	XLOC_000989	Steap3	chr1:122122992-122167659	Sham	4T1	OK	7.11328	6.0262	-0.239266	-0.594897	0.3997	0.998493	no
XLOC_000990	XLOC_000990	Marco	chr1:122371114-122401661	Sham	4T1	OK	1.05756	0.952361	-0.151154	-0.258783	0.71885	0.998493	no
XLOC_000991	XLOC_000991	Insig2	chr1:123200929-123229166	Sham	4T1	OK	119.245	88.7758	-0.425688	-0.984631	0.18425	0.998493	no
XLOC_000992	XLOC_000992	Htr5b	chr1:123406349-123425042	Sham	4T1	NOTEST	0.00951659	0	#NAME?	0	1	1	no
XLOC_000993	XLOC_000993	Ddx18	chr1:123450411-123464557	Sham	4T1	OK	3.4222	3.18287	-0.104598	-0.206462	0.77885	0.998493	no
XLOC_000994	XLOC_000994	Dpp10	chr1:125228714-125942136	Sham	4T1	NOTEST	0	0.0244307	inf	0	1	1	no
XLOC_000995	XLOC_000995	Actr3	chr1:127289481-127332304	Sham	4T1	OK	9.07998	11.4045	0.328848	0.765407	0.295	0.998493	no
XLOC_000996	XLOC_000996	Lypd1	chr1:127573572-127808791	Sham	4T1	NOTEST	0	0	0	0	1	1	no
XLOC_000997	XLOC_000997	Nckap5	chr1:127810212-128727209	Sham	4T1	NOTEST	0.150656	0.118383	-0.3478	0	1	1	no
XLOC_000998	XLOC_000998	Tmem163	chr1:129386918-129574598	Sham	4T1	NOTEST	0.120094	0.147446	0.29602	0	1	1	no
XLOC_000999	XLOC_000999	2900009J06Rik	chr1:129625989-129670631	Sham	4T1	OK	0.38482	1.17571	1.61127	0.421377	0.49375	0.998493	no
XLOC_001000	XLOC_001000	Map3k19	chr1:129711847-129736867	Sham	4T1	NOTEST	0.0166559	0	#NAME?	0	1	1	no
XLOC_001001	XLOC_001001	Zranb3	chr1:129850755-129999624	Sham	4T1	OK	1.51915	1.55479	0.0334557	0.0637678	0.92965	0.998493	no
XLOC_001002	XLOC_001002	Lct	chr1:130181340-130224895	Sham	4T1	NOTEST	0	0.00254776	inf	0	1	1	no
XLOC_001003	XLOC_001003	Mcm6	chr1:130228167-130256233	Sham	4T1	OK	1.0776	1.18988	0.142991	0.230543	0.7377	0.998493	no
XLOC_001004	XLOC_001004	Dars	chr1:130260283-130313993	Sham	4T1	OK	39.6498	37.676	-0.0736709	-0.18637	0.79245	0.998493	no
XLOC_001005	XLOC_001005	Cxcr4	chr1:130484775-130488876	Sham	4T1	OK	0.459921	0.616165	0.421931	0.511364	0.4752	0.998493	no
XLOC_001006	XLOC_001006	Daf2	chr1:132285104-132319576	Sham	4T1	NOTEST	0	0	0	0	1	1	no
XLOC_001007	XLOC_001007	Cd55	chr1:132335606-132359317	Sham	4T1	OK	9.92952	8.68896	-0.192541	-0.4677	0.521	0.998493	no
XLOC_001008	XLOC_001008	Zp3r	chr1:132473282-132526183	Sham	4T1	NOTEST	0	0	0	0	1	1	no
XLOC_001009	XLOC_001009	C4bp	chr1:132531599-132558195	Sham	4T1	OK	186.302	228.767	0.296234	0.693482	0.3275	0.998493	no
XLOC_001010	XLOC_001010	C4bp-ps1	chr1:132566778-132578148	Sham	4T1	OK	1.50882	1.61152	0.0949963	0.0952859	0.89275	0.998493	no
XLOC_001011	XLOC_001011	Pfkfb2	chr1:132585619-132625830	Sham	4T1	OK	11.886	13.7706	0.212331	0.400041	0.57445	0.998493	no
XLOC_001012	XLOC_001012	Il24	chr1:132778650-132783988	Sham	4T1	NOTEST	0	0	0	0	1	1	no
XLOC_001013	XLOC_001013	Il20	chr1:132803768-132807873	Sham	4T1	NOTEST	0	0	0	0	1	1	no
XLOC_001014	XLOC_001014	Il19	chr1:132829232-132835818	Sham	4T1	NOTEST	0	0	0	0	1	1	no
XLOC_001015	XLOC_001015	Mapkapk2	chr1:132950280-132994120	Sham	4T1	OK	12.9603	13.3368	0.041311	0.106368	0.8862	0.998493	no
XLOC_001016	XLOC_001016	Dyrk3	chr1:133025017-133034811	Sham	4T1	OK	0.901348	1.01222	0.167373	0.249787	0.7263	0.998493	no
XLOC_001017	XLOC_001017	Rassf5	chr1:133072986-133141755	Sham	4T1	OK	5.93037	4.10203	-0.531783	-1.26432	0.06875	0.998493	no
XLOC_001018	XLOC_001018	Ikbke	chr1:133151178-133176140	Sham	4T1	OK	7.76832	7.36576	-0.0767678	-0.192893	0.78795	0.998493	no
XLOC_001019	XLOC_001019	Srgap2	chr1:133181827-133423938	Sham	4T1	OK	4.02916	4.00636	-0.00818601	-0.0207462	0.97545	0.998493	no
XLOC_001020	XLOC_001020	Mfsd4	chr1:133923176-133964639	Sham	4T1	OK	24.5343	24.7181	0.0107662	0.0245693	0.9726	0.998493	no
XLOC_001021	XLOC_001021	Cdk18	chr1:134010123-134036262	Sham	4T1	OK	13.365	13.8784	0.0543901	0.137446	0.8431	0.998493	no
XLOC_001022	XLOC_001022	Tmcc2	chr1:134252891-134287858	Sham	4T1	OK	0.892786	0.823136	-0.117183	-0.226029	0.74495	0.998493	no
XLOC_001023	XLOC_001023	Cntn2	chr1:134406001-134439517	Sham	4T1	NOTEST	0.0340964	0.0315873	-0.110272	0	1	1	no
XLOC_001024	XLOC_001024	Nfasc	chr1:134461266-134638374	Sham	4T1	NOTEST	0.0359458	0.092446	1.36279	0	1	1	no
XLOC_001025	XLOC_001025	Mdm4	chr1:134885537-134921925	Sham	4T1	OK	24.23	22.0083	-0.138746	-0.268455	0.70965	0.998493	no
XLOC_001026	XLOC_001026	Gm19461	chr1:135142673-135200012	Sham	4T1	NOTEST	0.290596	0.202223	-0.523069	0	1	1	no
XLOC_001027	XLOC_001027	Sox13	chr1:135277672-135320878	Sham	4T1	OK	1.82884	1.82509	-0.00295973	-0.00692009	0.9914	0.998567	no
XLOC_001028	XLOC_001028	Snrpe	chr1:135500447-135506857	Sham	4T1	OK	5.44072	4.14511	-0.392386	-0.458374	0.5045	0.998493	no
XLOC_001029	XLOC_001029	Zc3h11a	chr1:135516447-135557976	Sham	4T1	OK	32.8414	29.0715	-0.175909	-0.313786	0.65975	0.998493	no
XLOC_001030	XLOC_001030	Zbed6	chr1:135516447-135557976	Sham	4T1	OK	28.3156	28.0802	-0.0120443	-0.0192727	0.9802	0.998493	no
XLOC_001031	XLOC_001031	Lax1	chr1:135575605-135586685	Sham	4T1	NOTEST	0.20318	0.155957	-0.381611	0	1	1	no
XLOC_001032	XLOC_001032	Atp2b4	chr1:135599250-135650324	Sham	4T1	OK	1.98324	1.71763	-0.207438	-0.278884	0.6045	0.998493	no
XLOC_001033	XLOC_001033	Optc	chr1:135793770-135804576	Sham	4T1	NOTEST	0.0405238	0.0195906	-1.04861	0	1	1	no
XLOC_001034	XLOC_001034	Prelp	chr1:135806881-135817978	Sham	4T1	OK	15.6808	12.8918	-0.282551	-0.720867	0.30135	0.998493	no
XLOC_001035	XLOC_001035	Btg2	chr1:135971441-135975732	Sham	4T1	OK	6.3214	14.0487	1.15212	2.26057	0.001	0.13804	no
XLOC_001036	XLOC_001036	Adora1	chr1:136090024-136132034	Sham	4T1	OK	6.38096	5.86433	-0.121809	-0.287448	0.6813	0.998493	no
XLOC_001037	XLOC_001037	Ppfia4	chr1:136193359-136229505	Sham	4T1	NOTEST	0.10024	0.112034	0.160475	0	1	1	no
XLOC_001038	XLOC_001038	Tmem183a	chr1:136242673-136258576	Sham	4T1	OK	48.9249	49.2265	0.00886536	0.022713	0.9752	0.998493	no
XLOC_001039	XLOC_001039	4931440L10Rik	chr1:136437517-136446259	Sham	4T1	NOTEST	0	0	0	0	1	1	no
XLOC_001040	XLOC_001040	Ppp1r12b	chr1:136662519-136852517	Sham	4T1	OK	1.59439	1.86757	0.228159	0.361779	0.6205	0.998493	no
XLOC_001041	XLOC_001041	Lgr6	chr1:136882929-137001853	Sham	4T1	NOTEST	0.0102484	0.0041626	-1.29984	0	1	1	no
XLOC_001042	XLOC_001042	Ptprv	chr1:137005074-137029152	Sham	4T1	NOTEST	0.0087214	0.010184	0.223679	0	1	1	no
XLOC_001043	XLOC_001043	Gpr37l1	chr1:137056826-137064258	Sham	4T1	NOTEST	0.0174076	0	#NAME?	0	1	1	no
XLOC_001044	XLOC_001044	Elf3	chr1:137150150-137155049	Sham	4T1	NOTEST	0.309916	0.327477	0.0795156	0	1	1	no
XLOC_001045	XLOC_001045	Rnpep	chr1:137159275-137180661	Sham	4T1	OK	11.0488	11.1106	0.00804418	0.0203314	0.97835	0.998493	no
XLOC_001046	XLOC_001046	Timm17a	chr1:137198111-137210314	Sham	4T1	OK	12.3879	17.0492	0.460774	1.04898	0.13305	0.998493	no
XLOC_001047	XLOC_001047	Shisa4	chr1:137268032-137271640	Sham	4T1	NOTEST	0.0741987	0.0891092	0.26418	0	1	1	no
XLOC_001048	XLOC_001048	Ipo9	chr1:137278891-137327068	Sham	4T1	OK	8.49364	8.07941	-0.0721332	-0.183838	0.7929	0.998493	no
XLOC_001049	XLOC_001049	Nav1	chr1:137331156-137481932	Sham	4T1	OK	1.00818	0.934796	-0.109033	-0.254929	0.71805	0.998493	no
XLOC_001050	XLOC_001050	Mir1231	chr1:137331156-137481932	Sham	4T1	NOTEST	0	0	0	0	1	1	no
XLOC_001051	XLOC_001051	Pkp1	chr1:137767971-137815601	Sham	4T1	NOTEST	0.0101253	0.0206771	1.03006	0	1	1	no
XLOC_001052	XLOC_001052	Igfn1	chr1:137850154-137902919	Sham	4T1	NOTEST	0	0	0	0	1	1	no
XLOC_001053	XLOC_001053	Gm15850	chr1:138024295-138027760	Sham	4T1	NOTEST	0	0	0	0	1	1	no
XLOC_001054	XLOC_001054	5730559C18Rik	chr1:138110098-138130857	Sham	4T1	NOTEST	0.0157029	0.0238489	0.602893	0	1	1	no
XLOC_001055	XLOC_001055	Gpr25	chr1:138155490-138157450	Sham	4T1	NOTEST	0.0186427	0.0160077	-0.219842	0	1	1	no
XLOC_001056	XLOC_001056	Camsap2	chr1:138164699-138242681	Sham	4T1	OK	5.66482	7.90386	0.480527	1.20218	0.08535	0.998493	no
XLOC_001057	XLOC_001057	9230116N13Rik	chr1:138308492-138336797	Sham	4T1	NOTEST	0.156348	0.0597412	-1.38796	0	1	1	no
XLOC_001058	XLOC_001058	Nr5a2	chr1:138739244-138857025	Sham	4T1	OK	27.3538	19.5689	-0.48318	-1.24103	0.08275	0.998493	no
XLOC_001059	XLOC_001059	Ptprc	chr1:139959435-140071882	Sham	4T1	OK	4.38011	4.48635	0.0345722	0.0817077	0.91385	0.998493	no
XLOC_001060	XLOC_001060	Nek7	chr1:140381290-140516273	Sham	4T1	OK	32.7092	38.5263	0.23615	0.607763	0.387	0.998493	no
XLOC_001061	XLOC_001061	Gm5833	chr1:140536671-140578652	Sham	4T1	NOTEST	0	0	0	0	1	1	no
XLOC_001062	XLOC_001062	Lhx9	chr1:140721762-140744156	Sham	4T1	NOTEST	0.00729964	0.0278571	1.93215	0	1	1	no
XLOC_001063	XLOC_001063	2310009B15Rik	chr1:140748555-140753431	Sham	4T1	OK	0.782895	0.823403	0.072779	0.0616727	0.94095	0.998493	no
XLOC_001064	XLOC_001064	Crb1	chr1:141094830-141273653	Sham	4T1	NOTEST	0	0.00540648	inf	0	1	1	no
XLOC_001065	XLOC_001065	Cfhr1	chr1:141443640-141456799	Sham	4T1	OK	195.36	161.129	-0.277915	-0.747257	0.32425	0.998493	no
XLOC_001066	XLOC_001066	Gm4788	chr1:141594495-141677816	Sham	4T1	OK	108.962	126.73	0.217935	0.542527	0.45375	0.998493	no
XLOC_001067	XLOC_001067	Cfhr2	chr1:141706868-141755276	Sham	4T1	OK	275.547	248.2	-0.150797	-0.395306	0.5921	0.998493	no
XLOC_001068	XLOC_001068	Cfh	chr1:141982431-142079988	Sham	4T1	OK	261.876	314.796	0.265532	0.592951	0.4193	0.998493	no
XLOC_001069	XLOC_001069	4930590L20Rik	chr1:142142833-142552979	Sham	4T1	NOTEST	0	0	0	0	1	1	no
XLOC_001070	XLOC_001070	Cdc73	chr1:145454628-145549814	Sham	4T1	OK	8.7904	10.6776	0.280591	0.653397	0.3489	0.998493	no
XLOC_001071	XLOC_001071	Trove2	chr1:145597920-145624181	Sham	4T1	OK	2.6592	2.48131	-0.0998862	-0.229386	0.7487	0.998493	no
XLOC_001072	XLOC_001072	Rgs2	chr1:145846467-145851279	Sham	4T1	OK	1.83106	1.62597	-0.17138	-0.302411	0.6751	0.998493	no
XLOC_001073	XLOC_001073	Rgs13	chr1:145985796-146024502	Sham	4T1	NOTEST	0.0303752	0	#NAME?	0	1	1	no
XLOC_001074	XLOC_001074	Rgs1	chr1:146091798-146096234	Sham	4T1	OK	1.12888	1.62988	0.529868	0.598935	0.419	0.998493	no
XLOC_001075	XLOC_001075	Rgs21	chr1:146366819-146414797	Sham	4T1	NOTEST	0	0	0	0	1	1	no
XLOC_001076	XLOC_001076	Rgs18	chr1:146599970-146622551	Sham	4T1	NOTEST	0.16238	0.158315	-0.0365729	0	1	1	no
XLOC_001077	XLOC_001077	Pla2g4a	chr1:151676751-151808414	Sham	4T1	OK	0.793649	1.13232	0.512711	0.748555	0.302	0.998493	no
XLOC_001078	XLOC_001078	Mir7652	chr1:151871390-151899332	Sham	4T1	NOTEST	0	0	0	0	1	1	no
XLOC_001079	XLOC_001079	Ptgs2os	chr1:151923790-151946896	Sham	4T1	NOTEST	0	0	0	0	1	1	no
XLOC_001080	XLOC_001080	Lincrna-cox2	chr1:152006172-152012078	Sham	4T1	NOTEST	0	0	0	0	1	1	no
XLOC_001081	XLOC_001081	2310030A07Rik	chr1:152166546-152193901	Sham	4T1	NOTEST	0	0	0	0	1	1	no
XLOC_001082	XLOC_001082	BC003331	chr1:152208440-152313295	Sham	4T1	OK	16.2809	16.1666	-0.0101613	-0.00813881	0.99105	0.998567	no
XLOC_001083	XLOC_001083	Prg4	chr1:152208440-152313295	Sham	4T1	OK	38.6417	60.0365	0.635681	0.741721	0.31245	0.998493	no
XLOC_001084	XLOC_001084	Hmcn1	chr1:152409631-152840565	Sham	4T1	NOTEST	0.448931	0.423133	-0.0853818	0	1	1	no
XLOC_001085	XLOC_001085	Swt1	chr1:153214828-153275565	Sham	4T1	OK	7.33152	8.3736	0.191736	0.455576	0.51585	0.998493	no
XLOC_001086	XLOC_001086	Rnf2	chr1:153316535-153347953	Sham	4T1	OK	12.7377	12.8563	0.0133699	0.0337499	0.96175	0.998493	no
XLOC_001087	XLOC_001087	1700025G04Rik	chr1:153731653-153937450	Sham	4T1	OK	0.676973	0.660244	-0.036098	-0.0775794	0.91405	0.998493	no
XLOC_001088	XLOC_001088	Tsen15	chr1:154217865-154233812	Sham	4T1	OK	1.64049	1.21583	-0.432186	-0.532892	0.45	0.998493	no
XLOC_001089	XLOC_001089	Rgl1	chr1:154364659-154472241	Sham	4T1	OK	5.45711	4.69563	-0.21682	-0.537663	0.43215	0.998493	no
XLOC_001090	XLOC_001090	Smg7	chr1:154684124-154749776	Sham	4T1	OK	14.1402	13.8938	-0.0253595	-0.0661697	0.9279	0.998493	no
XLOC_001091	XLOC_001091	Lamc2	chr1:154969885-155033577	Sham	4T1	NOTEST	0.133997	0.103599	-0.371193	0	1	1	no
XLOC_001092	XLOC_001092	Lamc1	chr1:155066051-155179916	Sham	4T1	OK	3.33426	3.48249	0.0627516	0.157601	0.82565	0.998493	no
XLOC_001093	XLOC_001093	E330020D12Rik	chr1:155251315-155261363	Sham	4T1	NOTEST	0.0219728	0.00567084	-1.95408	0	1	1	no
XLOC_001094	XLOC_001094	Dhx9	chr1:155302887-155334790	Sham	4T1	OK	17.1154	22.0262	0.363924	0.901961	0.1986	0.998493	no
XLOC_001095	XLOC_001095	Npl	chr1:155350145-155396844	Sham	4T1	OK	1.06714	1.65634	0.634252	0.879013	0.21285	0.998493	no
XLOC_001096	XLOC_001096	C230024C17Rik	chr1:155568369-155584959	Sham	4T1	NOTEST	0.0324483	0.018744	-0.791712	0	1	1	no
XLOC_001097	XLOC_001097	Rgsl1	chr1:155626516-155691271	Sham	4T1	NOTEST	0.0138541	0	#NAME?	0	1	1	no
XLOC_001098	XLOC_001098	5830403L16Rik	chr1:155696671-155698325	Sham	4T1	NOTEST	0.116671	0.109768	-0.0879898	0	1	1	no
XLOC_001099	XLOC_001099	4930452N14Rik	chr1:156088650-156117546	Sham	4T1	NOTEST	0	0	0	0	1	1	no
XLOC_001100	XLOC_001100	Cacna1e	chr1:156239648-156573050	Sham	4T1	NOTEST	0.02293	0.0174329	-0.395429	0	1	1	no
XLOC_001101	XLOC_001101	Ier5	chr1:156943496-156946766	Sham	4T1	OK	1.01	0.909815	-0.150706	-0.296862	0.67505	0.998493	no
XLOC_001102	XLOC_001102	Mr1	chr1:156975007-156993910	Sham	4T1	OK	5.09715	5.06676	-0.00862849	-0.0183341	0.97945	0.998493	no
XLOC_001103	XLOC_001103	Xpr1	chr1:157122786-157264574	Sham	4T1	OK	12.3315	13.5039	0.131025	0.332488	0.63935	0.998493	no
XLOC_001104	XLOC_001104	Lhx4	chr1:157548823-157589157	Sham	4T1	NOTEST	0	0	0	0	1	1	no
XLOC_001105	XLOC_001105	Qsox1	chr1:157625284-157660029	Sham	4T1	OK	59.2933	85.6018	0.529771	1.20706	0.08315	0.998493	no
XLOC_001106	XLOC_001106	Cep350	chr1:157692093-157820385	Sham	4T1	OK	7.1748	8.3939	0.226403	0.577863	0.41335	0.998493	no
XLOC_001107	XLOC_001107	Tor1aip1	chr1:157851728-157915989	Sham	4T1	OK	13.794	15.7583	0.192073	0.238028	0.73985	0.998493	no
XLOC_001108	XLOC_001108	Fam163a	chr1:157923085-158135156	Sham	4T1	NOTEST	0	0	0	0	1	1	no
XLOC_001109	XLOC_001109	Tdrd5	chr1:158185425-158233737	Sham	4T1	NOTEST	0	0	0	0	1	1	no
XLOC_001110	XLOC_001110	Soat1	chr1:158358238-158404459	Sham	4T1	OK	2.27362	2.56114	0.171796	0.386274	0.5799	0.998493	no
XLOC_001111	XLOC_001111	Tor3a	chr1:158583747-158604470	Sham	4T1	OK	2.61084	2.77132	0.0860619	0.185115	0.78255	0.998493	no
XLOC_001112	XLOC_001112	Fam20b	chr1:158608701-158649041	Sham	4T1	OK	14.0354	14.0649	0.00302103	0.00775417	0.99285	0.998567	no
XLOC_001113	XLOC_001113	Ralgps2	chr1:158734292-158869757	Sham	4T1	OK	6.82011	6.282	-0.118572	-0.301485	0.67385	0.998493	no
XLOC_001114	XLOC_001114	Tex35	chr1:159029278-159038776	Sham	4T1	NOTEST	0	0	0	0	1	1	no
XLOC_001115	XLOC_001115	Rasal2	chr1:159065313-159350367	Sham	4T1	OK	2.3263	2.1408	-0.11989	-0.277485	0.6967	0.998493	no
XLOC_001116	XLOC_001116	Brinp2	chr1:160175399-160286391	Sham	4T1	NOTEST	0.00432726	0.0123479	1.51274	0	1	1	no
XLOC_001117	XLOC_001117	Pappa2	chr1:160641861-160887569	Sham	4T1	NOTEST	0	0	0	0	1	1	no
XLOC_001118	XLOC_001118	4930562F07Rik	chr1:161974510-162008717	Sham	4T1	NOTEST	0.000888289	0.13261	7.22195	0	1	1	no
XLOC_001119	XLOC_001119	Tnn	chr1:162015162-162083706	Sham	4T1	NOTEST	0	0.00223637	inf	0	1	1	no
XLOC_001120	XLOC_001120	Cacybp	chr1:162132497-162143023	Sham	4T1	OK	24.9411	22.7005	-0.1358	-0.331928	0.6476	0.998493	no
XLOC_001121	XLOC_001121	Rabgap1l	chr1:162149304-162723069	Sham	4T1	OK	11.4461	11.6704	0.0279971	0.0684435	0.92235	0.998493	no
XLOC_001122	XLOC_001122	Gpr52	chr1:162149304-162723069	Sham	4T1	NOTEST	0.191112	0.0294376	-2.69868	0	1	1	no
XLOC_001123	XLOC_001123	Zbtb37	chr1:162947886-162964390	Sham	4T1	OK	1.95072	1.70552	-0.193796	-0.379846	0.5954	0.998493	no
XLOC_001124	XLOC_001124	Dars2	chr1:162970743-163000763	Sham	4T1	OK	5.27188	4.04075	-0.383693	-0.888298	0.2137	0.998493	no
XLOC_001125	XLOC_001125	Klhl20	chr1:163018508-163061610	Sham	4T1	OK	2.82412	2.50541	-0.172754	-0.387818	0.57185	0.998493	no
XLOC_001126	XLOC_001126	4930469G21Rik	chr1:163072842-163100638	Sham	4T1	NOTEST	0	0	0	0	1	1	no
XLOC_001127	XLOC_001127	Prdx6	chr1:163170242-163181297	Sham	4T1	OK	259.144	225.111	-0.203115	-0.463759	0.5143	0.998493	no
XLOC_001128	XLOC_001128	Fasl	chr1:163710822-163718626	Sham	4T1	NOTEST	0.0963279	0.069241	-0.476327	0	1	1	no
XLOC_001129	XLOC_001129	Suco	chr1:163746242-163806792	Sham	4T1	OK	7.88427	7.87965	-0.000845482	-0.00213587	0.99775	0.999095	no
XLOC_001130	XLOC_001130	4930558K02Rik	chr1:163872219-163909767	Sham	4T1	NOTEST	0	0	0	0	1	1	no
XLOC_001131	XLOC_001131	Dnm3	chr1:163917432-164408165	Sham	4T1	NOTEST	0.0746168	0.0870987	0.223149	0	1	1	no
XLOC_001132	XLOC_001132	Mettl13	chr1:164463802-164478476	Sham	4T1	OK	2.85139	3.31212	0.21609	0.502892	0.48195	0.998493	no
XLOC_001133	XLOC_001133	7420461P10Rik	chr1:164569280-164588350	Sham	4T1	NOTEST	0	0	0	0	1	1	no
XLOC_001134	XLOC_001134	Prrc2c	chr1:164601915-164670728	Sham	4T1	OK	13.36	14.3029	0.0983862	0.247227	0.72675	0.998493	no
XLOC_001135	XLOC_001135	Fmo4	chr1:164723320-164742816	Sham	4T1	OK	15.4677	14.6398	-0.0793586	-0.187948	0.7852	0.998493	no
XLOC_001136	XLOC_001136	Fmo1	chr1:164759691-164796679	Sham	4T1	OK	305.3	236.299	-0.369615	-0.839611	0.2449	0.998493	no
XLOC_001137	XLOC_001137	Fmo2	chr1:164804304-164828843	Sham	4T1	OK	88.0798	130.787	0.570332	1.31959	0.0604	0.998493	no
XLOC_001138	XLOC_001138	Fmo6	chr1:164846681-164867356	Sham	4T1	NOTEST	0.169108	0.399953	1.24189	0	1	1	no
XLOC_001139	XLOC_001139	Fmo3	chr1:164883930-164914622	Sham	4T1	OK	225.865	307.934	0.447161	0.913174	0.18465	0.998493	no
XLOC_001140	XLOC_001140	Mroh9	chr1:164954432-165015801	Sham	4T1	NOTEST	0.0684575	0.0265477	-1.36662	0	1	1	no
XLOC_001141	XLOC_001141	Prrx1	chr1:165175249-165243781	Sham	4T1	NOTEST	0.159405	0.137805	-0.21007	0	1	1	no
XLOC_001142	XLOC_001142	Gorab	chr1:165315039-165333772	Sham	4T1	OK	2.99699	2.26687	-0.402812	-0.762908	0.2957	0.998493	no
XLOC_001143	XLOC_001143	Mettl11b	chr1:165633123-165655363	Sham	4T1	NOTEST	0	0	0	0	1	1	no
XLOC_001144	XLOC_001144	BC055324	chr1:165859230-165924912	Sham	4T1	NOTEST	0.255556	0.229575	-0.154675	0	1	1	no
XLOC_001145	XLOC_001145	Gm16548	chr1:166045394-166150405	Sham	4T1	OK	7.12198	6.22741	-0.193644	-0.0253036	0.90795	0.998493	no
XLOC_001146	XLOC_001146	Blzf1	chr1:166219930-166237615	Sham	4T1	OK	5.04452	5.21605	0.0482402	0.114477	0.87315	0.998493	no
XLOC_001147	XLOC_001147	Atp1b1	chr1:166237805-166388486	Sham	4T1	OK	35.3758	46.2912	0.387974	0.955773	0.1751	0.998493	no
XLOC_001148	XLOC_001148	Xcl1	chr1:166861778-166865641	Sham	4T1	NOTEST	0.450048	0	#NAME?	0	1	1	no
XLOC_001149	XLOC_001149	4930568G15Rik	chr1:166996747-167022061	Sham	4T1	NOTEST	0	0	0	0	1	1	no
XLOC_001150	XLOC_001150	Tbx19	chr1:167067983-167090904	Sham	4T1	NOTEST	0	0	0	0	1	1	no
XLOC_001151	XLOC_001151	Sft2d2	chr1:167104471-167124564	Sham	4T1	OK	28.2089	27.0285	-0.0616697	-0.156103	0.82685	0.998493	no
XLOC_001152	XLOC_001152	Tiprl	chr1:167142416-167167089	Sham	4T1	OK	5.72369	5.65447	-0.0175539	-0.0423127	0.9532	0.998493	no
XLOC_001153	XLOC_001153	Dcaf6	chr1:167259631-167390594	Sham	4T1	OK	21.2058	17.7664	-0.255305	-0.653383	0.35985	0.998493	no
XLOC_001154	XLOC_001154	Mpzl1	chr1:167522311-167564672	Sham	4T1	OK	1.18385	0.911661	-0.376914	-0.612846	0.39655	0.998493	no
XLOC_001155	XLOC_001155	Rcsd1	chr1:167579075-167638225	Sham	4T1	OK	2.32347	2.69671	0.214919	0.483949	0.49705	0.998493	no
XLOC_001156	XLOC_001156	Pou2f1	chr1:167718811-167932765	Sham	4T1	OK	1.78321	1.63348	-0.126526	-0.306781	0.67145	0.998493	no
XLOC_001157	XLOC_001157	Dusp27	chr1:168028278-168058029	Sham	4T1	NOTEST	0	0.00511044	inf	0	1	1	no
XLOC_001158	XLOC_001158	Mael	chr1:168131515-168168875	Sham	4T1	NOTEST	0.0272315	0	#NAME?	0	1	1	no
XLOC_001159	XLOC_001159	Pogk	chr1:168309297-168339959	Sham	4T1	OK	2.21706	2.08523	-0.0884382	-0.1566	0.82	0.998493	no
XLOC_001160	XLOC_001160	Gm4846	chr1:168413743-168427719	Sham	4T1	NOTEST	0	0	0	0	1	1	no
XLOC_001161	XLOC_001161	Gm4847	chr1:168559101-168577824	Sham	4T1	NOTEST	0	0	0	0	1	1	no
XLOC_001162	XLOC_001162	Fmo9	chr1:168592185-168611976	Sham	4T1	NOTEST	0	0	0	0	1	1	no
XLOC_001163	XLOC_001163	Gm16701	chr1:168904153-168929861	Sham	4T1	NOTEST	0.0482206	0	#NAME?	0	1	1	no
XLOC_001164	XLOC_001164	Uck2	chr1:169156216-169215258	Sham	4T1	OK	4.02724	4.70156	0.223347	0.458341	0.5202	0.998493	no
XLOC_001165	XLOC_001165	Mgst3	chr1:169302514-169323928	Sham	4T1	OK	37.8491	36.1431	-0.0665379	-0.163173	0.82135	0.998493	no
XLOC_001166	XLOC_001166	Lrrc52	chr1:169375805-169396911	Sham	4T1	NOTEST	0	0	0	0	1	1	no
XLOC_001167	XLOC_001167	Pbx1	chr1:170049494-170362300	Sham	4T1	OK	4.91827	4.72094	-0.0590766	-0.15136	0.8295	0.998493	no
XLOC_001168	XLOC_001168	Nuf2	chr1:171428064-171461595	Sham	4T1	NOTEST	0.396267	0.144718	-1.45323	0	1	1	no
XLOC_001169	XLOC_001169	Rgs4	chr1:171671607-171677773	Sham	4T1	OK	1.0192	0.611155	-0.737827	-0.976707	0.16935	0.998493	no
XLOC_001170	XLOC_001170	Hsd17b7	chr1:171879667-171899336	Sham	4T1	OK	17.9367	16.1924	-0.147599	-0.386065	0.59885	0.998493	no
XLOC_001171	XLOC_001171	Ddr2	chr1:171899539-172019075	Sham	4T1	OK	1.932	2.36196	0.289887	0.670876	0.34755	0.998493	no
XLOC_001172	XLOC_001172	Uap1	chr1:172072133-172105077	Sham	4T1	OK	23.6972	23.7427	0.00276779	0.00693057	0.99285	0.998567	no
XLOC_001173	XLOC_001173	Uhmk1	chr1:172124652-172145524	Sham	4T1	OK	20.6219	22.5891	0.131446	0.339289	0.63325	0.998493	no
XLOC_001174	XLOC_001174	Gm7694	chr1:172228323-172236463	Sham	4T1	OK	1.80749	2.1764	0.267953	0.564725	0.4171	0.998493	no
XLOC_001175	XLOC_001175	Nos1ap	chr1:172247626-172519980	Sham	4T1	OK	0.711951	0.888144	0.319015	0.443792	0.5236	0.998493	no
XLOC_001176	XLOC_001176	Atf6	chr1:172634587-172797902	Sham	4T1	OK	28.5359	26.3517	-0.114884	-0.290928	0.68665	0.998493	no
XLOC_001177	XLOC_001177	Dusp12	chr1:172804318-172815671	Sham	4T1	OK	9.72118	6.25003	-0.637269	-1.4094	0.0474	0.998493	no
XLOC_001178	XLOC_001178	Fcrlb	chr1:172837403-172843072	Sham	4T1	NOTEST	0.0801373	0.068117	-0.234459	0	1	1	no
XLOC_001179	XLOC_001179	Fcrla	chr1:172847724-172857714	Sham	4T1	NOTEST	0.23844	0.373764	0.648506	0	1	1	no
XLOC_001180	XLOC_001180	Fcgr2b	chr1:172889852-172906202	Sham	4T1	OK	45.9882	46.3445	0.0111338	0.0266909	0.97075	0.998493	no
XLOC_001181	XLOC_001181	Fcgr3	chr1:172981299-172989534	Sham	4T1	OK	6.42732	7.4533	0.213661	0.461333	0.5216	0.998493	no
XLOC_001182	XLOC_001182	Mir6546	chr1:172994721-172994783	Sham	4T1	NOTEST	0	0	0	0	1	1	no
XLOC_001183	XLOC_001183	Sdhc	chr1:173059287-173080734	Sham	4T1	OK	89.5453	90.1437	0.00960888	0.0241393	0.9709	0.998493	no
XLOC_001184	XLOC_001184	Pcp4l1	chr1:173103394-173126399	Sham	4T1	OK	36.4623	45.5007	0.319483	0.812127	0.2466	0.998493	no
XLOC_001185	XLOC_001185	Tomm40l	chr1:173144093-173152645	Sham	4T1	OK	17.6342	17.8371	0.0165108	0.0170241	0.9808	0.998493	no
XLOC_001186	XLOC_001186	Fcer1g	chr1:173159702-173164480	Sham	4T1	OK	10.9804	14.9379	0.444043	0.911216	0.21505	0.998493	no
XLOC_001187	XLOC_001187	Ndufs2	chr1:173164990-173177243	Sham	4T1	OK	86.599	90.042	0.0562483	0.13738	0.8455	0.998493	no
XLOC_001188	XLOC_001188	Ppox	chr1:173200458-173211317	Sham	4T1	OK	8.09694	6.926	-0.225355	-0.465556	0.5189	0.998493	no
XLOC_001189	XLOC_001189	Usp21	chr1:173212083-173218092	Sham	4T1	OK	5.08251	4.82755	-0.0742493	-0.176061	0.79995	0.998493	no
XLOC_001190	XLOC_001190	Ufc1	chr1:173218694-173225113	Sham	4T1	OK	32.2268	32.5538	0.0145649	0.0369752	0.96015	0.998493	no
XLOC_001191	XLOC_001191	Nit1	chr1:173259275-173290929	Sham	4T1	OK	52.6196	50.607	-0.0562643	-0.0922951	0.8953	0.998493	no
XLOC_001192	XLOC_001192	Klhdc9	chr1:173259275-173290929	Sham	4T1	NOTEST	0.00882337	0.0467041	2.40415	0	1	1	no
XLOC_001193	XLOC_001193	Itln1	chr1:173448254-173465425	Sham	4T1	NOTEST	0.0482043	0	#NAME?	0	1	1	no
XLOC_001194	XLOC_001194	Ly9	chr1:173518743-173537541	Sham	4T1	OK	0.599107	0.850938	0.50624	0.739079	0.2972	0.998493	no
XLOC_001195	XLOC_001195	Slamf7	chr1:173562533-173583168	Sham	4T1	NOTEST	0.181958	0.208413	0.195839	0	1	1	no
XLOC_001196	XLOC_001196	Mir7683	chr1:173562533-173583168	Sham	4T1	NOTEST	0	0	0	0	1	1	no
XLOC_001197	XLOC_001197	Vangl2	chr1:173934501-173957399	Sham	4T1	NOTEST	0.229156	0.203175	-0.173611	0	1	1	no
XLOC_001198	XLOC_001198	Nhlh1	chr1:173982422-173987727	Sham	4T1	NOTEST	0	0	0	0	1	1	no
XLOC_001199	XLOC_001199	Ncstn	chr1:173996143-174052463	Sham	4T1	OK	17.5685	17.3258	-0.0200737	-0.020749	0.97745	0.998493	no
XLOC_001200	XLOC_001200	Pea15a	chr1:174126859-174136912	Sham	4T1	OK	6.28817	5.43678	-0.209887	-0.51544	0.4504	0.998493	no
XLOC_001201	XLOC_001201	Casq1	chr1:174140024-174150026	Sham	4T1	NOTEST	0.0315449	0.0105526	-1.57981	0	1	1	no
XLOC_001202	XLOC_001202	Atp1a4	chr1:174153638-174188555	Sham	4T1	NOTEST	0.0209997	0.0457613	1.12376	0	1	1	no
XLOC_001203	XLOC_001203	Atp1a2	chr1:174201839-174228195	Sham	4T1	NOTEST	0.181081	0.188132	0.0551116	0	1	1	no
XLOC_001204	XLOC_001204	Kcnj9	chr1:174251163-174259394	Sham	4T1	NOTEST	0.0373831	0.0582207	0.639144	0	1	1	no
XLOC_001205	XLOC_001205	4933439K11Rik	chr1:174451260-174480937	Sham	4T1	NOTEST	0	0	0	0	1	1	no
XLOC_001206	XLOC_001206	Slamf8	chr1:174511507-174520699	Sham	4T1	NOTEST	0.0526617	0.0546404	0.0532117	0	1	1	no
XLOC_001207	XLOC_001207	Fcrl6	chr1:174526770-174532682	Sham	4T1	NOTEST	0.0134294	0.0143038	0.0909992	0	1	1	no
XLOC_001208	XLOC_001208	Dusp23	chr1:174560899-174563105	Sham	4T1	OK	2.71704	2.78963	0.0380383	0.0725327	0.91685	0.998493	no
XLOC_001209	XLOC_001209	Apcs	chr1:174824091-174825185	Sham	4T1	OK	352.348	514.945	0.547416	1.29965	0.07465	0.998493	no
XLOC_001210	XLOC_001210	Olfr1408	chr1:175060413-175061346	Sham	4T1	NOTEST	0	0	0	0	1	1	no
XLOC_001211	XLOC_001211	Olfr1406	chr1:175113572-175114635	Sham	4T1	NOTEST	0	0	0	0	1	1	no
XLOC_001212	XLOC_001212	Fcer1a	chr1:175151401-175157360	Sham	4T1	NOTEST	0	0	0	0	1	1	no
XLOC_001213	XLOC_001213	Mptx2	chr1:175204591-175207887	Sham	4T1	NOTEST	0	0	0	0	1	1	no
XLOC_001214	XLOC_001214	Ackr1	chr1:175262016-175263634	Sham	4T1	OK	4.12252	4.18751	0.0225651	0.041389	0.95835	0.998493	no
XLOC_001215	XLOC_001215	Cadm3	chr1:175264384-175297826	Sham	4T1	OK	2.01317	1.476	-0.447778	-1.03133	0.14135	0.998493	no
XLOC_001216	XLOC_001216	BC094916	chr1:175451441-175466088	Sham	4T1	NOTEST	0.0804839	0	#NAME?	0	1	1	no
XLOC_001217	XLOC_001217	Pydc4	chr1:175522087-175529405	Sham	4T1	NOTEST	0.0182319	0	#NAME?	0	1	1	no
XLOC_001218	XLOC_001218	AI607873	chr1:175653558-175671940	Sham	4T1	OK	2.64598	2.62925	-0.00915183	-0.0194092	0.97785	0.998493	no
XLOC_001219	XLOC_001219	Ifi204	chr1:175677424-175697050	Sham	4T1	OK	2.17524	1.95487	-0.154106	-0.26807	0.7258	0.998493	no
XLOC_001220	XLOC_001220	Mndal	chr1:175787350-175810318	Sham	4T1	OK	9.74778	7.69635	-0.3409	-0.806902	0.29585	0.998493	no
XLOC_001221	XLOC_001221	Mnda	chr1:175826485-175843053	Sham	4T1	OK	0.582373	0.473175	-0.299568	-0.29391	0.6769	0.998493	no
XLOC_001222	XLOC_001222	Ifi203	chr1:175850533-175872623	Sham	4T1	OK	9.8707	6.8755	-0.521688	-1.26374	0.0894	0.998493	no
XLOC_001223	XLOC_001223	Ifi202b	chr1:175892699-175912975	Sham	4T1	OK	4.35351	3.58308	-0.28098	-0.504093	0.4752	0.998493	no
XLOC_001224	XLOC_001224	Ifi205	chr1:175942128-175961886	Sham	4T1	OK	0.492228	0.552009	0.165365	0.152163	0.8312	0.998493	no
XLOC_001225	XLOC_001225	Olfr231	chr1:176047221-176048145	Sham	4T1	NOTEST	0	0	0	0	1	1	no
XLOC_001226	XLOC_001226	Olfr419	chr1:176180019-176181107	Sham	4T1	NOTEST	0	0	0	0	1	1	no
XLOC_001227	XLOC_001227	Grem2	chr1:176763915-176851950	Sham	4T1	OK	3.67097	3.6316	-0.0155542	-0.0346902	0.9618	0.998493	no
XLOC_001228	XLOC_001228	Rgs7	chr1:176989206-177422676	Sham	4T1	NOTEST	0.123785	0.146318	0.241268	0	1	1	no
XLOC_001229	XLOC_001229	Fh1	chr1:177531508-177555766	Sham	4T1	OK	144.716	195.106	0.431037	1.04083	0.1395	0.998493	no
XLOC_001230	XLOC_001230	Opn3	chr1:177592552-177622763	Sham	4T1	OK	0.42421	0.562364	0.406726	0.251811	0.70875	0.998493	no
XLOC_001231	XLOC_001231	Chml	chr1:177592552-177622763	Sham	4T1	OK	1.26638	1.32648	0.0668973	0.116026	0.87335	0.998493	no
XLOC_001232	XLOC_001232	Pld5	chr1:177892436-178205443	Sham	4T1	NOTEST	0	0	0	0	1	1	no
XLOC_001233	XLOC_001233	Cep170	chr1:178663783-178737255	Sham	4T1	OK	2.94287	3.50423	0.251871	0.592381	0.41225	0.998493	no
XLOC_001234	XLOC_001234	Mir350	chr1:178663783-178737255	Sham	4T1	NOTEST	0	0	0	0	1	1	no
XLOC_001235	XLOC_001235	Sdccag8	chr1:178744790-178950612	Sham	4T1	OK	36.268	78.3859	1.1119	0.368541	0.64125	0.998493	no
XLOC_001236	XLOC_001236	Hmga2-ps1	chr1:178744790-178950612	Sham	4T1	NOTEST	0.338964	0.42003	0.309362	0	1	1	no
XLOC_001237	XLOC_001237	Sdccag8	chr1:178744790-178950612	Sham	4T1	OK	147.207	92.323	-0.673083	-0.458396	0.7337	0.998493	no
XLOC_001238	XLOC_001238	Sdccag8	chr1:178744790-178950612	Sham	4T1	OK	1.53663	1.17851	-0.382805	-0.183091	0.8321	0.998493	no
XLOC_001239	XLOC_001239	Akt3	chr1:178952245-179178898	Sham	4T1	OK	2.3402	2.3504	0.00627528	0.0134574	0.98355	0.998493	no
XLOC_001240	XLOC_001240	2310043L19Rik	chr1:179571672-179573074	Sham	4T1	NOTEST	0	0	0	0	1	1	no
XLOC_001241	XLOC_001241	Adss	chr1:179693308-179726640	Sham	4T1	OK	31.2936	32.3861	0.0495075	0.127633	0.856	0.998493	no
XLOC_001242	XLOC_001242	Hnrnpu	chr1:180258430-180267915	Sham	4T1	OK	95.1948	96.1947	0.015074	0.0312017	0.9635	0.998493	no
XLOC_001243	XLOC_001243	Smyd3	chr1:180885169-181448134	Sham	4T1	OK	1.58958	1.27616	-0.316836	-0.576982	0.418	0.998493	no
XLOC_001244	XLOC_001244	Tfb2m	chr1:181458186-181476398	Sham	4T1	OK	5.03509	4.92918	-0.0306714	-0.064868	0.9256	0.998493	no
XLOC_001245	XLOC_001245	Ahctf1	chr1:181675034-181734146	Sham	4T1	OK	15.6964	21.7249	0.468923	1.16386	0.0989	0.998493	no
XLOC_001246	XLOC_001246	Adck3	chr1:181891139-182126151	Sham	4T1	OK	48.3099	28.1323	-0.780092	-1.57805	0.0255	0.954452	no
XLOC_001247	XLOC_001247	Psen2	chr1:182157134-182186431	Sham	4T1	OK	53.3151	38.2912	-0.477533	-1.19499	0.0977	0.998493	no
XLOC_001248	XLOC_001248	Gm5069	chr1:182257099-182354297	Sham	4T1	NOTEST	0.10897	0.0445791	-1.28949	0	1	1	no
XLOC_001249	XLOC_001249	Itpkb	chr1:182257099-182354297	Sham	4T1	OK	1.74942	1.19811	-0.54611	-0.650343	0.3582	0.998493	no
XLOC_001250	XLOC_001250	6330403A02Rik	chr1:182362503-182413635	Sham	4T1	NOTEST	0.0374022	0.0205508	-0.863927	0	1	1	no
XLOC_001251	XLOC_001251	Mixl1	chr1:182623178-182627165	Sham	4T1	NOTEST	0.0124884	0	#NAME?	0	1	1	no
XLOC_001252	XLOC_001252	H3f3a	chr1:182732698-182743734	Sham	4T1	OK	26.8484	30.8106	0.198588	0.486768	0.5046	0.998493	no
XLOC_001253	XLOC_001253	Ephx1	chr1:182919686-182947626	Sham	4T1	OK	159.338	138.04	-0.207002	-0.474647	0.4938	0.998493	no
XLOC_001254	XLOC_001254	Nvl	chr1:183021831-183074288	Sham	4T1	OK	8.79421	7.90074	-0.154566	-0.368022	0.602	0.998493	no
XLOC_001255	XLOC_001255	Wdr26	chr1:183103356-183142109	Sham	4T1	OK	18.9998	19.6932	0.0517152	0.129013	0.85235	0.998493	no
XLOC_001256	XLOC_001256	Ccdc121	chr1:183439763-183441582	Sham	4T1	NOTEST	0	0	0	0	1	1	no
XLOC_001257	XLOC_001257	Lbr	chr1:183745445-183772532	Sham	4T1	OK	4.92063	6.28593	0.353282	0.8269	0.23995	0.998493	no
XLOC_001258	XLOC_001258	Enah	chr1:183826515-183950111	Sham	4T1	NOTEST	0.0968611	0.0804966	-0.26699	0	1	1	no
XLOC_001259	XLOC_001259	Vmn1r1	chr1:184087308-184088229	Sham	4T1	NOTEST	0	0	0	0	1	1	no
XLOC_001260	XLOC_001260	Degs1	chr1:184205900-184212890	Sham	4T1	OK	66.5677	66.9483	0.00822362	0.0210882	0.9757	0.998493	no
XLOC_001261	XLOC_001261	Fbxo28	chr1:184243232-184271737	Sham	4T1	OK	3.54858	3.78364	0.0925301	0.215671	0.7628	0.998493	no
XLOC_001262	XLOC_001262	Capn2	chr1:184397389-184447614	Sham	4T1	OK	13.136	10.1251	-0.375585	-1.00799	0.1791	0.998493	no
XLOC_001263	XLOC_001263	Ccdc185	chr1:184677256-184679311	Sham	4T1	NOTEST	0	0	0	0	1	1	no
XLOC_001264	XLOC_001264	1700056E22Rik	chr1:185856910-185857877	Sham	4T1	NOTEST	0.174745	0.152069	-0.200523	0	1	1	no
XLOC_001265	XLOC_001265	1700112H15Rik	chr1:186351719-186381570	Sham	4T1	NOTEST	0	0	0	0	1	1	no
XLOC_001266	XLOC_001266	Hlx	chr1:186551023-186556372	Sham	4T1	OK	1.71387	1.53156	-0.16225	-0.328423	0.64875	0.998493	no
XLOC_001267	XLOC_001267	2017-03-01	chr1:186610645-186635179	Sham	4T1	OK	151.229	132.396	-0.191872	-0.441177	0.52875	0.998493	no
XLOC_001268	XLOC_001268	2017-03-02	chr1:186636946-186669726	Sham	4T1	OK	135.296	139.835	0.0476088	0.115502	0.86955	0.998493	no
XLOC_001269	XLOC_001269	Mir1981	chr1:186636946-186669726	Sham	4T1	NOTEST	0	0	0	0	1	1	no
XLOC_001270	XLOC_001270	C130074G19Rik	chr1:186695804-186706915	Sham	4T1	OK	62.1791	52.4992	-0.244134	-0.611163	0.40655	0.998493	no
XLOC_001271	XLOC_001271	Mark1	chr1:186720302-186823428	Sham	4T1	NOTEST	0.412517	0.449951	0.125314	0	1	1	no
XLOC_001272	XLOC_001272	Iars2	chr1:187028046-187153280	Sham	4T1	OK	21.4238	20.2027	-0.084667	-0.172646	0.8013	0.998493	no
XLOC_001273	XLOC_001273	9630028B13Rik	chr1:187253235-187265698	Sham	4T1	NOTEST	0	0	0	0	1	1	no
XLOC_001274	XLOC_001274	Gm2061	chr1:187270994-187292640	Sham	4T1	NOTEST	0.504404	0.469779	-0.102598	0	1	1	no
XLOC_001275	XLOC_001275	Lyplal1	chr1:187911610-187941189	Sham	4T1	OK	15.5571	14.6325	-0.0883966	-0.214586	0.7589	0.998493	no
XLOC_001276	XLOC_001276	Tgfb2	chr1:188447064-188529871	Sham	4T1	NOTEST	0.168273	0.0502548	-1.74347	0	1	1	no
XLOC_001277	XLOC_001277	Rrp15	chr1:188544964-188573237	Sham	4T1	OK	7.89373	9.37626	0.248306	0.564193	0.4432	0.998493	no
XLOC_001278	XLOC_001278	Spata17	chr1:188872285-189039325	Sham	4T1	NOTEST	0.374762	0.36229	-0.0488272	0	1	1	no
XLOC_001279	XLOC_001279	9330162B11Rik	chr1:189432884-190038763	Sham	4T1	NOTEST	0	0	0	0	1	1	no
XLOC_001280	XLOC_001280	Kctd3	chr1:190794976-190831719	Sham	4T1	OK	2.72831	3.04117	0.156618	0.360891	0.6128	0.998493	no
XLOC_001281	XLOC_001281	Kcnk2	chr1:191031808-191226152	Sham	4T1	NOTEST	0.0669518	0.0675165	0.0121168	0	1	1	no
XLOC_001282	XLOC_001282	Cenpf	chr1:191464492-191511965	Sham	4T1	NOTEST	0.357051	0.121627	-1.55367	0	1	1	no
XLOC_001283	XLOC_001283	Smyd2	chr1:191704370-191746242	Sham	4T1	OK	19.1877	19.8916	0.0519792	0.124882	0.86095	0.998493	no
XLOC_001284	XLOC_001284	Prox1	chr1:191941920-191994700	Sham	4T1	OK	33.4066	42.4356	0.345142	0.800746	0.2504	0.998493	no
XLOC_001285	XLOC_001285	Rps6kc1	chr1:192596757-192735649	Sham	4T1	OK	2.6206	2.31565	-0.178478	-0.412247	0.55555	0.998493	no
XLOC_001286	XLOC_001286	Vash2	chr1:192771524-192803175	Sham	4T1	NOTEST	0.0196619	0.00834794	-1.23591	0	1	1	no
XLOC_001287	XLOC_001287	Mfsd7b	chr1:192829710-192853660	Sham	4T1	OK	1.68324	2.53271	0.589441	1.20971	0.08835	0.998493	no
XLOC_001288	XLOC_001288	Tatdn3	chr1:192869708-192886811	Sham	4T1	OK	4.29563	2.70024	-0.669782	-1.14268	0.1033	0.998493	no
XLOC_001289	XLOC_001289	Fam71a	chr1:192986462-192988696	Sham	4T1	NOTEST	0	0	0	0	1	1	no
XLOC_001290	XLOC_001290	Atf3	chr1:192994135-193007212	Sham	4T1	OK	1.06453	5.58493	2.39133	3.94466	5e-05	0.0141434	yes
XLOC_001291	XLOC_001291	Nenf	chr1:193130675-193141997	Sham	4T1	OK	7.52516	7.94779	0.078831	0.162487	0.82265	0.998493	no
XLOC_001292	XLOC_001292	Ppp2r5a	chr1:193149843-193220920	Sham	4T1	OK	35.8079	38.6634	0.110689	0.273955	0.6994	0.998493	no
XLOC_001293	XLOC_001293	Dtl	chr1:193361243-193399413	Sham	4T1	NOTEST	0.268933	0.229981	-0.22573	0	1	1	no
XLOC_001294	XLOC_001294	1700034H15Rik	chr1:193717950-193737126	Sham	4T1	NOTEST	0.149813	0.0887165	-0.755892	0	1	1	no
XLOC_001295	XLOC_001295	Traf5	chr1:193821083-193916480	Sham	4T1	OK	1.6991	1.37716	-0.303078	-0.534032	0.43775	0.998493	no
XLOC_001296	XLOC_001296	Mir3473c	chr1:193821083-193916480	Sham	4T1	NOTEST	0	0	0	0	1	1	no
XLOC_001297	XLOC_001297	Rcor3	chr1:193922428-193974907	Sham	4T1	OK	6.22831	6.00739	-0.0521038	-0.115783	0.8682	0.998493	no
XLOC_001298	XLOC_001298	Hhat	chr1:194336709-194597413	Sham	4T1	NOTEST	0.218112	0.178151	-0.291965	0	1	1	no
XLOC_001299	XLOC_001299	Sertad4	chr1:194670681-194681946	Sham	4T1	NOTEST	0.0633793	0.0849432	0.422487	0	1	1	no
XLOC_001300	XLOC_001300	Syt14	chr1:194723500-194861892	Sham	4T1	NOTEST	0.01364	0	#NAME?	0	1	1	no
XLOC_001301	XLOC_001301	Diexf	chr1:194930596-194956445	Sham	4T1	OK	2.22878	1.96855	-0.179119	-0.412734	0.55165	0.998493	no
XLOC_001302	XLOC_001302	Traf3ip3	chr1:194999662-195027740	Sham	4T1	OK	0.537756	0.477278	-0.172121	-0.132109	0.8592	0.998493	no
XLOC_001303	XLOC_001303	Hsd11b1	chr1:195047834-195090239	Sham	4T1	OK	563.415	566.372	0.00755185	0.0163217	0.97995	0.998493	no
XLOC_001304	XLOC_001304	G0s2	chr1:195098353-195099382	Sham	4T1	OK	95.0531	78.3991	-0.277896	-0.697476	0.32385	0.998493	no
XLOC_001305	XLOC_001305	Camk1g	chr1:195172539-195196476	Sham	4T1	NOTEST	0.0340779	0.0307927	-0.146248	0	1	1	no
XLOC_001306	XLOC_001306	Mir205	chr1:195333656-195333724	Sham	4T1	NOTEST	0	0	0	0	1	1	no
XLOC_001307	XLOC_001307	4930503O07Rik	chr1:196038380-196048953	Sham	4T1	NOTEST	0	0	0	0	1	1	no
XLOC_001308	XLOC_001308	Gm16897	chr1:196765014-196803153	Sham	4T1	NOTEST	0.0651428	0.097341	0.579443	0	1	1	no
XLOC_001309	XLOC_001309	Cd46	chr1:196868093-196918442	Sham	4T1	OK	0.575821	0.779694	0.437288	0.399614	0.5717	0.998493	no
XLOC_001310	XLOC_001310	Cr1l	chr1:196929981-196957764	Sham	4T1	OK	15.666	12.9669	-0.272798	-0.642375	0.3533	0.998493	no
XLOC_001311	XLOC_001311	Cr2	chr1:196963004-197002909	Sham	4T1	NOTEST	0.216336	0.216106	-0.00153126	0	1	1	no
XLOC_001312	XLOC_001312	-	chr1:4249791-4249926	Sham	4T1	OK	94.2349	57.9979	-0.700261	-0.672192	0.34365	0.998493	no
XLOC_001313	XLOC_001313	-	chr1:4513101-4513358	Sham	4T1	OK	7.82503	10.2226	0.385599	0.382943	0.59065	0.998493	no
XLOC_001314	XLOC_001314	-	chr1:4514685-4514832	Sham	4T1	OK	26.5088	11.4768	-1.20775	-0.697731	0.3613	0.998493	no
XLOC_001315	XLOC_001315	-	chr1:4514998-4515478	Sham	4T1	OK	2.92251	1.82893	-0.676205	-0.691344	0.3231	0.998493	no
XLOC_001316	XLOC_001316	-	chr1:4515655-4516249	Sham	4T1	OK	3.09759	4.09633	0.403186	0.548245	0.43525	0.998493	no
XLOC_001317	XLOC_001317	-	chr1:4516506-4516642	Sham	4T1	OK	44.7635	65.9381	0.55879	0.496575	0.47805	0.998493	no
XLOC_001318	XLOC_001318	-	chr1:4677950-4678328	Sham	4T1	OK	13.9256	12.8454	-0.116482	-0.189368	0.7849	0.998493	no
XLOC_001319	XLOC_001319	-	chr1:4678577-4679397	Sham	4T1	OK	30.3711	26.6892	-0.18644	-0.450455	0.51585	0.998493	no
XLOC_001320	XLOC_001320	-	chr1:4682622-4682781	Sham	4T1	OK	136.468	126.77	-0.106344	-0.157597	0.8272	0.998493	no
XLOC_001321	XLOC_001321	-	chr1:4683304-4683343	Sham	4T1	OK	39862.3	25127.9	-0.665733	-0.581478	0.41985	0.998493	no
XLOC_001322	XLOC_001322	-	chr1:6420131-6420277	Sham	4T1	OK	28.247	50.9783	0.851785	0.713475	0.31785	0.998493	no
XLOC_001323	XLOC_001323	-	chr1:7026377-7026425	Sham	4T1	OK	5576.01	7569.51	0.440968	0.415989	0.5592	0.998493	no
XLOC_001324	XLOC_001324	-	chr1:7588439-7588490	Sham	4T1	OK	3106.92	1959.73	-0.664833	-0.477115	0.5161	0.998493	no
XLOC_001325	XLOC_001325	-	chr1:9440769-9441209	Sham	4T1	OK	3.88234	3.39634	-0.192947	-0.2188	0.752	0.998493	no
XLOC_001326	XLOC_001326	-	chr1:9441387-9441583	Sham	4T1	OK	127.281	126.41	-0.00990363	-0.0178564	0.98195	0.998493	no
XLOC_001327	XLOC_001327	-	chr1:9710148-9710350	Sham	4T1	OK	12.0237	7.36144	-0.70782	-0.54077	0.4464	0.998493	no
XLOC_001328	XLOC_001328	-	chr1:9710650-9710826	Sham	4T1	OK	23.0291	18.4877	-0.316889	-0.277305	0.6874	0.998493	no
XLOC_001329	XLOC_001329	-	chr1:9710895-9711086	Sham	4T1	OK	69.6967	67.2943	-0.050605	-0.0736664	0.91535	0.998493	no
XLOC_001330	XLOC_001330	-	chr1:12112071-12112152	Sham	4T1	OK	410.101	365.28	-0.166979	-5.25747	0.8446	0.998493	no
XLOC_001331	XLOC_001331	-	chr1:13397263-13397448	Sham	4T1	OK	52.2147	37.7057	-0.469674	-0.540934	0.43915	0.998493	no
XLOC_001332	XLOC_001332	-	chr1:13609179-13610003	Sham	4T1	OK	1.96448	1.23975	-0.664104	-0.780846	0.2707	0.998493	no
XLOC_001333	XLOC_001333	-	chr1:13613463-13613707	Sham	4T1	OK	11.4845	4.93541	-1.21845	-1.03694	0.13615	0.998493	no
XLOC_001334	XLOC_001334	-	chr1:13695026-13695452	Sham	4T1	OK	4.49374	5.5836	0.313277	0.394778	0.57395	0.998493	no
XLOC_001335	XLOC_001335	-	chr1:13695533-13695685	Sham	4T1	OK	60.6074	83.322	0.459204	0.521576	0.45935	0.998493	no
XLOC_001336	XLOC_001336	-	chr1:16748281-16748405	Sham	4T1	OK	300.791	206.911	-0.539754	-0.717989	0.31095	0.998493	no
XLOC_001337	XLOC_001337	-	chr1:16758891-16759503	Sham	4T1	OK	4.81323	5.79392	0.267533	0.417296	0.55175	0.998493	no
XLOC_001338	XLOC_001338	-	chr1:17387593-17387919	Sham	4T1	OK	14.9156	13.3347	-0.161637	-0.238798	0.7346	0.998493	no
XLOC_001339	XLOC_001339	-	chr1:17388544-17388787	Sham	4T1	OK	36.3569	33.3175	-0.12595	-0.190177	0.7898	0.998493	no
XLOC_001340	XLOC_001340	-	chr1:17389079-17389315	Sham	4T1	OK	12.54	12.3652	-0.0202595	-0.0207002	0.9651	0.998493	no
XLOC_001341	XLOC_001341	-	chr1:17937620-17937667	Sham	4T1	OK	4679.94	4589.79	-0.0280598	-0.0231191	0.94465	0.998493	no
XLOC_001342	XLOC_001342	-	chr1:17938375-17938584	Sham	4T1	OK	12.7844	7.10215	-0.848053	-0.679866	0.3206	0.998493	no
XLOC_001343	XLOC_001343	-	chr1:19321132-19321368	Sham	4T1	OK	6.28957	2.75496	-1.19093	-0.811561	0.27025	0.998493	no
XLOC_001344	XLOC_001344	-	chr1:19321531-19321765	Sham	4T1	OK	4.19612	5.65995	0.431736	0.309522	0.65375	0.998493	no
XLOC_001345	XLOC_001345	-	chr1:19321825-19321916	Sham	4T1	OK	642.998	623.475	-0.0444819	-0.0555265	0.9327	0.998493	no
XLOC_001346	XLOC_001346	-	chr1:19322026-19322151	Sham	4T1	OK	204.566	204.471	-0.000669647	-0.000834074	0.9782	0.998493	no
XLOC_001347	XLOC_001347	-	chr1:19322297-19322505	Sham	4T1	OK	14.5281	16.014	0.140491	0.136802	0.84415	0.998493	no
XLOC_001348	XLOC_001348	-	chr1:19322584-19322770	Sham	4T1	OK	27.1069	23.7108	-0.193115	-0.191966	0.7866	0.998493	no
XLOC_001349	XLOC_001349	-	chr1:19322829-19322932	Sham	4T1	OK	121.523	87.6885	-0.470774	-0.366838	0.6119	0.998493	no
XLOC_001350	XLOC_001350	-	chr1:20986378-20986454	Sham	4T1	OK	417.746	239.26	-0.804043	-0.582898	0.4284	0.998493	no
XLOC_001351	XLOC_001351	-	chr1:20986555-20987678	Sham	4T1	OK	6.48775	7.84521	0.274094	0.56267	0.42975	0.998493	no
XLOC_001352	XLOC_001352	-	chr1:21170551-21170681	Sham	4T1	OK	39.5151	28.606	-0.466084	-0.489056	0.68555	0.998493	no
XLOC_001353	XLOC_001353	-	chr1:24602092-24602222	Sham	4T1	OK	102.677	144.561	0.493558	0.542283	0.4243	0.998493	no
XLOC_001354	XLOC_001354	-	chr1:27957268-27959024	Sham	4T1	OK	12.4262	9.31847	-0.415221	-0.985154	0.15715	0.998493	no
XLOC_001355	XLOC_001355	-	chr1:27959185-27959643	Sham	4T1	OK	7.04209	6.93564	-0.0219753	-0.0328549	0.961	0.998493	no
XLOC_001356	XLOC_001356	-	chr1:28047017-28047604	Sham	4T1	OK	18.2637	24.9006	0.447205	0.969184	0.1641	0.998493	no
XLOC_001357	XLOC_001357	-	chr1:28047775-28047833	Sham	4T1	OK	11415.4	16575.3	0.538058	0.923464	0.19205	0.998493	no
XLOC_001358	XLOC_001358	-	chr1:29794058-29794420	Sham	4T1	OK	168.154	134.238	-0.324996	-0.803364	0.25145	0.998493	no
XLOC_001359	XLOC_001359	-	chr1:30698961-30699072	Sham	4T1	OK	104.529	23.7775	-2.13624	-1.2725	0.11885	0.998493	no
XLOC_001360	XLOC_001360	-	chr1:30826581-30826673	Sham	4T1	OK	136.318	69.4606	-0.97271	-0.586726	0.43365	0.998493	no
XLOC_001361	XLOC_001361	-	chr1:30826727-30827089	Sham	4T1	OK	7.43486	7.0859	-0.0693542	-0.0872933	0.8994	0.998493	no
XLOC_001362	XLOC_001362	-	chr1:30827155-30827243	Sham	4T1	OK	473.497	474.211	0.00217535	0.00229156	0.96675	0.998493	no
XLOC_001363	XLOC_001363	-	chr1:30930424-30930641	Sham	4T1	OK	8.50557	8.63591	0.0219408	0.0176608	0.9466	0.998493	no
XLOC_001364	XLOC_001364	-	chr1:31078310-31078896	Sham	4T1	OK	1.16488	1.37946	0.243919	0.228353	0.74785	0.998493	no
XLOC_001365	XLOC_001365	-	chr1:31097245-31097982	Sham	4T1	OK	2.14553	2.3572	0.135739	0.176223	0.80325	0.998493	no
XLOC_001366	XLOC_001366	-	chr1:31098038-31098403	Sham	4T1	OK	3.1444	2.36316	-0.412067	-0.370861	0.61055	0.998493	no
XLOC_001367	XLOC_001367	-	chr1:31153210-31153415	Sham	4T1	OK	13.1799	2.28346	-2.52905	-2.64744	0.164	0.998493	no
XLOC_001368	XLOC_001368	-	chr1:31793441-31793525	Sham	4T1	OK	400.093	365.991	-0.128529	-0.115244	0.8699	0.998493	no
XLOC_001369	XLOC_001369	-	chr1:33157726-33158094	Sham	4T1	OK	13.3742	8.02984	-0.73601	-1.06815	0.1371	0.998493	no
XLOC_001370	XLOC_001370	-	chr1:33158188-33158489	Sham	4T1	OK	25.8302	21.3998	-0.271457	-0.443981	0.5143	0.998493	no
XLOC_001371	XLOC_001371	-	chr1:34504861-34505679	Sham	4T1	OK	3.40979	2.96049	-0.203845	-0.312207	0.66185	0.998493	no
XLOC_001372	XLOC_001372	-	chr1:35027009-35027252	Sham	4T1	OK	11.9667	14.5182	0.278828	0.307204	0.6636	0.998493	no
XLOC_001373	XLOC_001373	-	chr1:39640223-39640532	Sham	4T1	OK	2.78295	1.20735	-1.20477	-0.797982	0.2889	0.998493	no
XLOC_001374	XLOC_001374	-	chr1:39646858-39647014	Sham	4T1	OK	85.5481	35.7386	-1.25925	-1.28424	0.0704	0.998493	no
XLOC_001375	XLOC_001375	-	chr1:39648257-39648412	Sham	4T1	OK	33.2334	11.5494	-1.52482	-1.04439	0.18585	0.998493	no
XLOC_001376	XLOC_001376	-	chr1:39654889-39655431	Sham	4T1	OK	2.28683	2.05486	-0.154305	-0.165929	0.8177	0.998493	no
XLOC_001377	XLOC_001377	-	chr1:39655489-39655950	Sham	4T1	OK	3.48935	2.4683	-0.499436	-0.549447	0.42505	0.998493	no
XLOC_001378	XLOC_001378	-	chr1:39656131-39656628	Sham	4T1	OK	4.72761	3.00303	-0.654693	-0.807959	0.2588	0.998493	no
XLOC_001379	XLOC_001379	-	chr1:39657271-39657764	Sham	4T1	OK	1.8076	0.910446	-0.989431	-0.838773	0.2592	0.998493	no
XLOC_001380	XLOC_001380	-	chr1:39658202-39658567	Sham	4T1	OK	1.45312	0.740434	-0.97271	-0.586726	0.43365	0.998493	no
XLOC_001381	XLOC_001381	-	chr1:39662021-39662176	Sham	4T1	OK	22.9423	15.536	-0.562392	-0.393886	0.58535	0.998493	no
XLOC_001382	XLOC_001382	-	chr1:43803975-43804210	Sham	4T1	OK	2.73355	5.94986	1.12208	1.09815	0.3381	0.998493	no
XLOC_001383	XLOC_001383	-	chr1:43945113-43945265	Sham	4T1	OK	603.947	634.87	0.0720388	0.152734	0.82535	0.998493	no
XLOC_001384	XLOC_001384	-	chr1:43946519-43946575	Sham	4T1	OK	2872.94	3309.37	0.204031	0.205564	0.78075	0.998493	no
XLOC_001385	XLOC_001385	-	chr1:43990487-43990648	Sham	4T1	OK	39.6194	22.8095	-0.796573	-0.681779	0.35015	0.998493	no
XLOC_001386	XLOC_001386	-	chr1:44175891-44176182	Sham	4T1	OK	6.45822	7.87458	0.286066	0.302393	0.67015	0.998493	no
XLOC_001387	XLOC_001387	-	chr1:44176340-44176572	Sham	4T1	OK	6.51117	11.1126	0.771213	0.677122	0.3307	0.998493	no
XLOC_001388	XLOC_001388	-	chr1:44387716-44387756	Sham	4T1	OK	26923.7	25224.6	-0.0940473	-0.0858593	0.9	0.998493	no
XLOC_001389	XLOC_001389	-	chr1:44520709-44521134	Sham	4T1	OK	35.3029	26.4829	-0.414725	-0.864591	0.2208	0.998493	no
XLOC_001390	XLOC_001390	-	chr1:45577518-45577575	Sham	4T1	OK	5791.18	7362.37	0.346313	0.475502	0.50075	0.998493	no
XLOC_001391	XLOC_001391	-	chr1:46028699-46028841	Sham	4T1	OK	38.9851	53.5377	0.457631	0.398449	0.56195	0.998493	no
XLOC_001392	XLOC_001392	-	chr1:47421976-47422025	Sham	4T1	OK	5954.2	5737.31	-0.053534	-0.0523071	0.9528	0.998493	no
XLOC_001393	XLOC_001393	-	chr1:48939070-48939111	Sham	4T1	OK	20862.8	27560.5	0.401671	0.48151	0.61195	0.998493	no
XLOC_001394	XLOC_001394	-	chr1:51523282-51524095	Sham	4T1	OK	1.81489	1.86609	0.0401368	0.0499236	0.94055	0.998493	no
XLOC_001395	XLOC_001395	-	chr1:52843704-52843969	Sham	4T1	OK	11.5702	12.7943	0.145094	0.170767	0.816	0.998493	no
XLOC_001396	XLOC_001396	-	chr1:55184297-55184940	Sham	4T1	OK	8.8964	8.50148	-0.0655089	-0.121528	0.86525	0.998493	no
XLOC_001397	XLOC_001397	-	chr1:55184992-55185241	Sham	4T1	OK	54.365	37.8802	-0.521232	-0.870325	0.2237	0.998493	no
XLOC_001398	XLOC_001398	-	chr1:55185477-55185653	Sham	4T1	OK	6.87218	17.875	1.3791	1.55644	0.2294	0.998493	no
XLOC_001399	XLOC_001399	-	chr1:58259638-58259865	Sham	4T1	OK	13.1784	11.5056	-0.195828	-0.191892	0.7813	0.998493	no
XLOC_001400	XLOC_001400	-	chr1:59820362-59820529	Sham	4T1	OK	28.2331	27.3034	-0.0483093	-0.0427914	0.9582	0.998493	no
XLOC_001401	XLOC_001401	-	chr1:60393565-60394706	Sham	4T1	OK	6.2264	7.14284	0.1981	0.407204	0.55535	0.998493	no
XLOC_001402	XLOC_001402	-	chr1:60655023-60655336	Sham	4T1	OK	2.12696	2.17568	0.0326775	0.0292679	0.93695	0.998493	no
XLOC_001403	XLOC_001403	-	chr1:60762461-60762551	Sham	4T1	OK	198.768	387.593	0.963457	0.85593	0.213	0.998493	no
XLOC_001404	XLOC_001404	-	chr1:64076385-64076467	Sham	4T1	OK	509.61	720.827	0.500259	0.524945	0.46245	0.998493	no
XLOC_001405	XLOC_001405	-	chr1:64076550-64076880	Sham	4T1	OK	9.61506	7.83503	-0.295357	-0.377287	0.59195	0.998493	no
XLOC_001406	XLOC_001406	-	chr1:64076975-64077519	Sham	4T1	OK	6.72339	5.71234	-0.235107	-0.369747	0.59705	0.998493	no
XLOC_001407	XLOC_001407	-	chr1:64077632-64078986	Sham	4T1	OK	2.38043	1.72184	-0.467274	-0.754839	0.28455	0.998493	no
XLOC_001408	XLOC_001408	-	chr1:64079065-64079221	Sham	4T1	OK	25.9431	17.0615	-0.604604	-0.43	0.5483	0.998493	no
XLOC_001409	XLOC_001409	-	chr1:65468342-65468392	Sham	4T1	OK	9367.02	4975.14	-0.912853	-0.966177	0.1731	0.998493	no
XLOC_001410	XLOC_001410	-	chr1:66109552-66109721	Sham	4T1	OK	81.8345	100.678	0.298962	0.40135	0.5734	0.998493	no
XLOC_001411	XLOC_001411	-	chr1:66111203-66111267	Sham	4T1	OK	739.691	585.065	-0.338326	-0.244228	0.7317	0.998493	no
XLOC_001412	XLOC_001412	-	chr1:67149021-67149409	Sham	4T1	OK	3.70325	3.69442	-0.00344701	-0.00370825	0.9673	0.998493	no
XLOC_001413	XLOC_001413	-	chr1:67149630-67150799	Sham	4T1	OK	3.48574	4.34045	0.316382	0.575166	0.41685	0.998493	no
XLOC_001414	XLOC_001414	-	chr1:67150937-67151124	Sham	4T1	OK	14.2266	10.0764	-0.497613	-0.374518	0.61265	0.998493	no
XLOC_001415	XLOC_001415	-	chr1:67151648-67151768	Sham	4T1	OK	80.8282	91.438	0.177935	0.150937	0.83785	0.998493	no
XLOC_001416	XLOC_001416	-	chr1:67151956-67152146	Sham	4T1	OK	15.4773	5.3738	-1.52614	-1.04713	0.17585	0.998493	no
XLOC_001417	XLOC_001417	-	chr1:67152236-67152399	Sham	4T1	OK	26.469	23.436	-0.175581	-0.149236	0.8332	0.998493	no
XLOC_001418	XLOC_001418	-	chr1:67157050-67157607	Sham	4T1	OK	1.48082	0.95136	-0.638334	-0.570224	0.4103	0.998493	no
XLOC_001419	XLOC_001419	-	chr1:67158312-67158474	Sham	4T1	OK	14.766	11.5066	-0.359821	-0.225844	0.7581	0.998493	no
XLOC_001420	XLOC_001420	-	chr1:67160268-67160407	Sham	4T1	OK	39.0661	34.0152	-0.199739	-0.153349	0.8204	0.998493	no
XLOC_001421	XLOC_001421	-	chr1:67160901-67161112	Sham	4T1	OK	5.75198	7.58813	0.399685	0.27838	0.69385	0.998493	no
XLOC_001422	XLOC_001422	-	chr1:67162070-67162237	Sham	4T1	OK	34.2768	38.1636	0.154964	0.152916	0.82435	0.998493	no
XLOC_001423	XLOC_001423	-	chr1:67162298-67162598	Sham	4T1	OK	1.58396	3.27765	1.04912	0.730665	0.3021	0.998493	no
XLOC_001424	XLOC_001424	-	chr1:67162691-67163006	Sham	4T1	OK	3.31044	6.82533	1.04388	1.00415	0.1746	0.998493	no
XLOC_001425	XLOC_001425	-	chr1:71978447-71978899	Sham	4T1	OK	3.49117	1.49731	-1.22134	-1.20161	0.1063	0.998493	no
XLOC_001426	XLOC_001426	-	chr1:71979986-71980731	Sham	4T1	OK	2.04269	1.51173	-0.434269	-0.51959	0.45805	0.998493	no
XLOC_001427	XLOC_001427	-	chr1:71981366-71981706	Sham	4T1	OK	4.94591	1.60931	-1.6198	-1.318	0.07645	0.998493	no
XLOC_001428	XLOC_001428	-	chr1:71982627-71982819	Sham	4T1	OK	14.1275	16.5249	0.226135	0.19367	0.7847	0.998493	no
XLOC_001429	XLOC_001429	-	chr1:71982897-71983307	Sham	4T1	OK	8.09626	6.55435	-0.304803	-0.418203	0.56195	0.998493	no
XLOC_001430	XLOC_001430	-	chr1:71983704-71984012	Sham	4T1	OK	4.81635	1.55239	-1.63345	-1.18615	0.12695	0.998493	no
XLOC_001431	XLOC_001431	-	chr1:71984088-71984781	Sham	4T1	OK	4.16603	2.82129	-0.562318	-0.792538	0.2612	0.998493	no
XLOC_001432	XLOC_001432	-	chr1:71984843-71984991	Sham	4T1	OK	38.019	41.3928	0.122661	0.106083	0.8807	0.998493	no
XLOC_001433	XLOC_001433	-	chr1:72302103-72302535	Sham	4T1	OK	0.358834	0.871595	1.28034	0.739578	0.39685	0.998493	no
XLOC_001434	XLOC_001434	-	chr1:74437783-74437974	Sham	4T1	OK	11.9136	10.623	-0.165418	-0.123805	0.86755	0.998493	no
XLOC_001435	XLOC_001435	-	chr1:78780146-78780461	Sham	4T1	OK	9.4141	8.59232	-0.131775	-0.163722	0.8144	0.998493	no
XLOC_001436	XLOC_001436	-	chr1:79954152-79954638	Sham	4T1	OK	13.2331	10.5132	-0.331946	-0.591668	0.40405	0.998493	no
XLOC_001437	XLOC_001437	-	chr1:80337067-80337209	Sham	4T1	OK	109.878	95.58	-0.201115	-0.238645	0.72895	0.998493	no
XLOC_001438	XLOC_001438	-	chr1:81552761-81552814	Sham	4T1	OK	1474.75	4038.04	1.45318	1.19303	0.11215	0.998493	no
XLOC_001439	XLOC_001439	-	chr1:81553862-81553926	Sham	4T1	OK	2590.47	3809.39	0.556345	0.722731	0.29835	0.998493	no
XLOC_001440	XLOC_001440	-	chr1:81738843-81738956	Sham	4T1	OK	67.8996	9.5975	-2.82267	-2.88717	0.22815	0.998493	no
XLOC_001441	XLOC_001441	-	chr1:81739227-81739576	Sham	4T1	OK	7.20931	7.81881	0.117088	0.148841	0.8346	0.998493	no
XLOC_001442	XLOC_001442	-	chr1:82819167-82819407	Sham	4T1	OK	5.46245	5.32003	-0.0381124	-0.0292451	0.94285	0.998493	no
XLOC_001443	XLOC_001443	-	chr1:82895053-82895275	Sham	4T1	OK	17.5843	14.5171	-0.276531	-0.288356	0.6935	0.998493	no
XLOC_001444	XLOC_001444	-	chr1:82895388-82895916	Sham	4T1	OK	3.65643	3.63151	-0.00986654	-0.0128801	0.9761	0.998493	no
XLOC_001445	XLOC_001445	-	chr1:82895995-82896210	Sham	4T1	OK	29.3407	9.69979	-1.59688	-1.58242	0.0374	0.998493	no
XLOC_001446	XLOC_001446	-	chr1:82896459-82896790	Sham	4T1	OK	6.12591	7.26948	0.246928	0.289577	0.676	0.998493	no
XLOC_001447	XLOC_001447	-	chr1:82897243-82897504	Sham	4T1	OK	6.27547	9.40179	0.583212	0.570072	0.41695	0.998493	no
XLOC_001448	XLOC_001448	-	chr1:83000502-83000621	Sham	4T1	OK	61.8716	59.4049	-0.0586964	-0.0626695	0.941	0.998493	no
XLOC_001449	XLOC_001449	-	chr1:83001015-83001053	Sham	4T1	OK	31411.9	78718.1	1.32538	1.17407	0.1203	0.998493	no
XLOC_001450	XLOC_001450	-	chr1:87936039-87936534	Sham	4T1	OK	6.6387	5.26724	-0.333854	-0.487699	0.4877	0.998493	no
XLOC_001451	XLOC_001451	-	chr1:87936592-87937340	Sham	4T1	OK	5.85161	4.90112	-0.255724	-0.442335	0.5207	0.998493	no
XLOC_001452	XLOC_001452	-	chr1:87939196-87939571	Sham	4T1	OK	9.47056	5.30878	-0.835071	-1.0893	0.127	0.998493	no
XLOC_001453	XLOC_001453	-	chr1:87955507-87956297	Sham	4T1	OK	2.5025	1.94754	-0.361719	-0.475765	0.49775	0.998493	no
XLOC_001454	XLOC_001454	-	chr1:90175581-90176295	Sham	4T1	OK	1.21558	1.377	0.179887	0.188811	0.7975	0.998493	no
XLOC_001455	XLOC_001455	-	chr1:93185219-93185332	Sham	4T1	OK	74.4503	57.1387	-0.381808	-0.278913	0.69255	0.998493	no
XLOC_001456	XLOC_001456	-	chr1:93186599-93186654	Sham	4T1	OK	309.172	1416.72	2.19607	150.936	0.23095	0.998493	no
XLOC_001457	XLOC_001457	-	chr1:93192594-93192778	Sham	4T1	OK	52.0774	37.2236	-0.484443	-0.568658	0.42305	0.998493	no
XLOC_001458	XLOC_001458	-	chr1:93192862-93193637	Sham	4T1	OK	2.65824	2.76384	0.0561987	0.0798856	0.9119	0.998493	no
XLOC_001459	XLOC_001459	-	chr1:93310019-93310341	Sham	4T1	OK	1.08425	2.28446	1.07516	0.66137	0.36635	0.998493	no
XLOC_001460	XLOC_001460	-	chr1:93825360-93826366	Sham	4T1	OK	2.5655	2.39551	-0.0989071	-0.152681	0.82805	0.998493	no
XLOC_001461	XLOC_001461	-	chr1:94819233-94819553	Sham	4T1	OK	3.04518	2.16826	-0.489992	-0.387629	0.58225	0.998493	no
XLOC_001462	XLOC_001462	-	chr1:94819945-94820150	Sham	4T1	OK	13.6994	9.08074	-0.593233	-0.487408	0.499	0.998493	no
XLOC_001463	XLOC_001463	-	chr1:95882310-95882430	Sham	4T1	OK	81.7018	105.398	0.367405	0.330942	0.6322	0.998493	no
XLOC_001464	XLOC_001464	-	chr1:95882526-95882750	Sham	4T1	OK	27.9827	20.4944	-0.449309	-0.556093	0.42785	0.998493	no
XLOC_001465	XLOC_001465	-	chr1:100163765-100163884	Sham	4T1	OK	84.7409	129.954	0.616871	0.578921	0.41245	0.998493	no
XLOC_001466	XLOC_001466	-	chr1:101086185-101086988	Sham	4T1	OK	3.23764	3.05909	-0.0818421	-0.124285	0.85645	0.998493	no
XLOC_001467	XLOC_001467	-	chr1:102756609-102756652	Sham	4T1	OK	23019.8	23701.7	0.0421163	0.0482185	0.9507	0.998493	no
XLOC_001468	XLOC_001468	-	chr1:103282587-103282900	Sham	4T1	OK	54.2355	47.6644	-0.186325	-0.378684	0.59665	0.998493	no
XLOC_001469	XLOC_001469	-	chr1:106410182-106410233	Sham	4T1	OK	1808.03	310.19	-2.5432	-2.3451	0.25245	0.998493	no
XLOC_001470	XLOC_001470	-	chr1:107023874-107023998	Sham	4T1	OK	56.9881	13.6094	-2.06606	-2.24486	0.2034	0.998493	no
XLOC_001471	XLOC_001471	-	chr1:107253337-107253495	Sham	4T1	OK	31.8111	14.5063	-1.13286	-0.843024	0.2336	0.998493	no
XLOC_001472	XLOC_001472	-	chr1:107258163-107258230	Sham	4T1	OK	394.204	0	#NAME?	#NAME?	0.0074	0.494911	no
XLOC_001473	XLOC_001473	-	chr1:107881541-107881959	Sham	4T1	OK	3.39141	2.73793	-0.308803	-0.32595	0.6441	0.998493	no
XLOC_001474	XLOC_001474	-	chr1:107882212-107882339	Sham	4T1	OK	78.3259	96.8674	0.306522	0.292876	0.6761	0.998493	no
XLOC_001475	XLOC_001475	-	chr1:107882737-107882955	Sham	4T1	OK	11.5965	9.43792	-0.297153	-0.262301	0.70175	0.998493	no
XLOC_001476	XLOC_001476	-	chr1:107883378-107883520	Sham	4T1	OK	12.4483	39.2127	1.65538	1.02316	0.1827	0.998493	no
XLOC_001477	XLOC_001477	-	chr1:107883869-107884125	Sham	4T1	OK	5.43925	4.29038	-0.342301	-0.273829	0.69915	0.998493	no
XLOC_001478	XLOC_001478	-	chr1:107885378-107885542	Sham	4T1	OK	28.0037	15.1763	-0.883798	-0.682485	0.34465	0.998493	no
XLOC_001479	XLOC_001479	-	chr1:107886025-107886795	Sham	4T1	OK	3.86483	4.14885	0.102309	0.164788	0.8123	0.998493	no
XLOC_001480	XLOC_001480	-	chr1:108660938-108661103	Sham	4T1	OK	24.39	18.4833	-0.400064	-0.321671	0.64735	0.998493	no
XLOC_001481	XLOC_001481	-	chr1:108661175-108661413	Sham	4T1	OK	7.99409	6.29183	-0.345454	-0.296152	0.68475	0.998493	no
XLOC_001482	XLOC_001482	-	chr1:108662432-108662779	Sham	4T1	OK	3.39798	2.64844	-0.359536	-0.328887	0.6469	0.998493	no
XLOC_001483	XLOC_001483	-	chr1:108662863-108663060	Sham	4T1	OK	7.69064	13.4151	0.802685	0.623615	0.397	0.998493	no
XLOC_001484	XLOC_001484	-	chr1:108663563-108663711	Sham	4T1	OK	22.0375	43.1787	0.970359	0.769213	0.28115	0.998493	no
XLOC_001485	XLOC_001485	-	chr1:110275134-110275182	Sham	4T1	OK	91502.7	87750.3	-0.0604099	-0.126811	0.85295	0.998493	no
XLOC_001486	XLOC_001486	-	chr1:110667651-110667707	Sham	4T1	OK	3403.89	3928.05	0.206627	0.228824	0.74385	0.998493	no
XLOC_001487	XLOC_001487	-	chr1:110667811-110667847	Sham	4T1	OK	116399	43537.6	-1.41874	-1.01349	0.1686	0.998493	no
XLOC_001488	XLOC_001488	-	chr1:110894643-110894706	Sham	4T1	OK	28639.6	22917.2	-0.321579	-0.71054	0.3084	0.998493	no
XLOC_001489	XLOC_001489	-	chr1:113948436-113948571	Sham	4T1	OK	34.6968	41.2284	0.248835	0.18617	0.79965	0.998493	no
XLOC_001490	XLOC_001490	-	chr1:114047730-114047927	Sham	4T1	OK	58.7729	62.803	0.0956815	0.140715	0.8396	0.998493	no
XLOC_001491	XLOC_001491	-	chr1:117116012-117116072	Sham	4T1	OK	3066.92	3239.87	0.0791464	0.0933583	0.90015	0.998493	no
XLOC_001492	XLOC_001492	-	chr1:119474966-119475019	Sham	4T1	OK	11548	13038.5	0.175139	0.262636	0.70665	0.998493	no
XLOC_001493	XLOC_001493	-	chr1:121549204-121549330	Sham	4T1	OK	55.1918	44.613	-0.306988	-0.232867	0.7534	0.998493	no
XLOC_001494	XLOC_001494	-	chr1:121549640-121549723	Sham	4T1	OK	275.617	383.945	0.478234	0.398636	0.5834	0.998493	no
XLOC_001495	XLOC_001495	-	chr1:121550124-121550528	Sham	4T1	OK	4.08556	4.96115	0.28014	0.334454	0.6321	0.998493	no
XLOC_001496	XLOC_001496	-	chr1:121550722-121550843	Sham	4T1	OK	104.128	144.188	0.469598	0.480989	0.5012	0.998493	no
XLOC_001497	XLOC_001497	-	chr1:121550908-121551034	Sham	4T1	OK	79.5206	74.355	-0.0968989	-0.0858983	0.90625	0.998493	no
XLOC_001498	XLOC_001498	-	chr1:123187747-123188062	Sham	4T1	OK	0	1.58073	inf	#NAME?	0.00815	0.511375	no
XLOC_001499	XLOC_001499	-	chr1:123189964-123190265	Sham	4T1	OK	0.181089	1.77815	3.29561	1.60305	0.25945	0.998493	no
XLOC_001500	XLOC_001500	-	chr1:123194399-123194737	Sham	4T1	OK	0.331379	1.72881	2.38322	1.68051	0.22655	0.998493	no
XLOC_001501	XLOC_001501	-	chr1:123194791-123195007	Sham	4T1	OK	0	4.79872	inf	#NAME?	0.00815	0.511375	no
XLOC_001502	XLOC_001502	-	chr1:123195612-123195887	Sham	4T1	OK	0.28392	2.96242	3.38322	2.26495	0.2514	0.998493	no
XLOC_001503	XLOC_001503	-	chr1:129382091-129382863	Sham	4T1	OK	3.87652	3.853	-0.00877911	-0.0137379	0.98565	0.998493	no
XLOC_001504	XLOC_001504	-	chr1:129382946-129383082	Sham	4T1	OK	40.6368	34.6241	-0.23101	-0.175568	0.80875	0.998493	no
XLOC_001505	XLOC_001505	-	chr1:129383325-129383521	Sham	4T1	OK	5.56462	9.72461	0.805359	0.512188	0.46405	0.998493	no
XLOC_001506	XLOC_001506	-	chr1:129383696-129384038	Sham	4T1	OK	3.1335	3.90353	0.317005	0.299903	0.67095	0.998493	no
XLOC_001507	XLOC_001507	-	chr1:129601881-129602791	Sham	4T1	OK	5.47832	3.40974	-0.684073	-1.16809	0.0992	0.998493	no
XLOC_001508	XLOC_001508	-	chr1:129609932-129610208	Sham	4T1	OK	32.5819	19.6394	-0.730323	-1.12202	0.1152	0.998493	no
XLOC_001509	XLOC_001509	-	chr1:129613073-129615572	Sham	4T1	OK	6.22487	4.27654	-0.541601	-1.22533	0.07985	0.998493	no
XLOC_001510	XLOC_001510	-	chr1:129618267-129618978	Sham	4T1	OK	6.13622	5.1276	-0.259067	-0.436414	0.54185	0.998493	no
XLOC_001511	XLOC_001511	-	chr1:129619648-129619856	Sham	4T1	OK	44.951	40.4292	-0.152956	-0.205774	0.7717	0.998493	no
XLOC_001512	XLOC_001512	-	chr1:129620024-129623189	Sham	4T1	OK	5.38954	4.5003	-0.260141	-0.608847	0.3785	0.998493	no
XLOC_001513	XLOC_001513	-	chr1:129623296-129623636	Sham	4T1	OK	8.13569	6.94961	-0.227332	-0.280937	0.6929	0.998493	no
XLOC_001514	XLOC_001514	-	chr1:129703589-129704502	Sham	4T1	OK	7.57669	8.43388	0.154628	0.312586	0.64945	0.998493	no
XLOC_001515	XLOC_001515	-	chr1:132994203-132994282	Sham	4T1	OK	164.971	191.775	0.2172	0.192426	0.87725	0.998493	no
XLOC_001516	XLOC_001516	-	chr1:133717299-133717573	Sham	4T1	OK	6.09943	5.9653	-0.0320805	-0.0302774	0.9562	0.998493	no
XLOC_001517	XLOC_001517	-	chr1:134881580-134881697	Sham	4T1	OK	75.8849	42.1687	-0.847641	-0.940075	0.459	0.998493	no
XLOC_001518	XLOC_001518	-	chr1:135026552-135026817	Sham	4T1	OK	3.78895	2.76607	-0.453957	-0.313078	0.6709	0.998493	no
XLOC_001519	XLOC_001519	-	chr1:135027002-135027559	Sham	4T1	OK	1.45747	0.629599	-1.21096	-0.953434	0.19245	0.998493	no
XLOC_001520	XLOC_001520	-	chr1:135137926-135138002	Sham	4T1	OK	399.954	112.48	-1.83016	-2.03737	0.1712	0.998493	no
XLOC_001521	XLOC_001521	-	chr1:135840289-135840558	Sham	4T1	OK	4.67148	5.71572	0.291057	0.249599	0.7171	0.998493	no
XLOC_001522	XLOC_001522	-	chr1:136651385-136653594	Sham	4T1	OK	2.37513	2.1239	-0.161291	-0.310762	0.66495	0.998493	no
XLOC_001523	XLOC_001523	-	chr1:136653665-136654696	Sham	4T1	OK	3.53719	3.28715	-0.105767	-0.181859	0.79215	0.998493	no
XLOC_001524	XLOC_001524	-	chr1:136654761-136655112	Sham	4T1	OK	3.26746	3.63148	0.15239	0.146808	0.83105	0.998493	no
XLOC_001525	XLOC_001525	-	chr1:136655429-136656140	Sham	4T1	OK	2.41759	0.868233	-1.47742	-1.54512	0.0405	0.998493	no
XLOC_001526	XLOC_001526	-	chr1:136656595-136656677	Sham	4T1	OK	229.53	119.882	-0.937065	-0.603544	0.41675	0.998493	no
XLOC_001527	XLOC_001527	-	chr1:136656803-136656978	Sham	4T1	OK	30.6217	20.5607	-0.574661	-0.529939	0.4687	0.998493	no
XLOC_001528	XLOC_001528	-	chr1:137192546-137193068	Sham	4T1	OK	2.04262	1.52638	-0.420305	-0.417863	0.53805	0.998493	no
XLOC_001529	XLOC_001529	-	chr1:137195121-137195568	Sham	4T1	OK	2.6858	2.71105	0.013496	0.0143094	0.96465	0.998493	no
XLOC_001530	XLOC_001530	-	chr1:138529155-138529569	Sham	4T1	OK	5.32463	4.53221	-0.232467	-0.288055	0.6839	0.998493	no
XLOC_001531	XLOC_001531	-	chr1:138573039-138573236	Sham	4T1	OK	2.14376	7.1834	1.74453	1.01505	0.28335	0.998493	no
XLOC_001532	XLOC_001532	-	chr1:138689608-138690422	Sham	4T1	OK	7.24706	5.85156	-0.308576	-0.576757	0.40705	0.998493	no
XLOC_001533	XLOC_001533	-	chr1:141470750-141470936	Sham	4T1	OK	13.5965	22.41	0.720902	0.628795	0.3638	0.998493	no
XLOC_001534	XLOC_001534	-	chr1:141480967-141481238	Sham	4T1	OK	6.80743	7.25827	0.0925167	0.0908254	0.8978	0.998493	no
XLOC_001535	XLOC_001535	-	chr1:141481294-141481585	Sham	4T1	OK	27.7501	30.9309	0.156556	0.263522	0.70685	0.998493	no
XLOC_001536	XLOC_001536	-	chr1:141482193-141482342	Sham	4T1	OK	29.6105	15.0522	-0.976132	-0.665876	0.3847	0.998493	no
XLOC_001537	XLOC_001537	-	chr1:141482935-141483214	Sham	4T1	OK	5.59781	10.6373	0.926191	0.948796	0.16665	0.998493	no
XLOC_001538	XLOC_001538	-	chr1:141494130-141494293	Sham	4T1	OK	56.6626	52.2704	-0.116401	-0.130467	0.8526	0.998493	no
XLOC_001539	XLOC_001539	-	chr1:141519179-141519392	Sham	4T1	OK	18.6033	22.7925	0.292997	0.327264	0.643	0.998493	no
XLOC_001540	XLOC_001540	-	chr1:141524607-141524887	Sham	4T1	OK	30.3296	30.0194	-0.0148359	-0.024488	0.97195	0.998493	no
XLOC_001541	XLOC_001541	-	chr1:141532452-141532562	Sham	4T1	OK	76.912	52.5637	-0.549144	-0.369506	0.60425	0.998493	no
XLOC_001542	XLOC_001542	-	chr1:141532678-141532722	Sham	4T1	OK	8033.13	7496.97	-0.0996542	-0.0815841	0.91075	0.998493	no
XLOC_001543	XLOC_001543	-	chr1:141532861-141533798	Sham	4T1	OK	2.67256	1.91129	-0.48368	-0.698456	0.3316	0.998493	no
XLOC_001544	XLOC_001544	-	chr1:141534129-141534448	Sham	4T1	OK	5.14948	3.45185	-0.577057	-0.539071	0.4685	0.998493	no
XLOC_001545	XLOC_001545	-	chr1:141585989-141586271	Sham	4T1	OK	5.60033	5.69221	0.0234775	0.0222795	0.95685	0.998493	no
XLOC_001546	XLOC_001546	-	chr1:141586322-141586363	Sham	4T1	OK	7102.41	10163.7	0.517042	0.327432	0.6591	0.998493	no
XLOC_001547	XLOC_001547	-	chr1:141700745-141701192	Sham	4T1	OK	13.6095	16.2732	0.257883	0.464266	0.504	0.998493	no
XLOC_001548	XLOC_001548	-	chr1:141759269-141759729	Sham	4T1	OK	19.4503	22.2178	0.191921	0.370483	0.5968	0.998493	no
XLOC_001549	XLOC_001549	-	chr1:141774952-141775238	Sham	4T1	OK	13.0382	15.8838	0.284809	0.374187	0.59135	0.998493	no
XLOC_001550	XLOC_001550	-	chr1:141776185-141776267	Sham	4T1	OK	339.74	516.976	0.605668	0.545846	0.451	0.998493	no
XLOC_001551	XLOC_001551	-	chr1:141776647-141776819	Sham	4T1	OK	22.7236	9.02465	-1.33225	-0.929631	0.216	0.998493	no
XLOC_001552	XLOC_001552	-	chr1:141776998-141777169	Sham	4T1	OK	29.5977	9.50134	-1.63928	-1.17648	0.11345	0.998493	no
XLOC_001553	XLOC_001553	-	chr1:141777858-141778035	Sham	4T1	OK	29.2116	23.4506	-0.316913	-0.30261	0.6656	0.998493	no
XLOC_001554	XLOC_001554	-	chr1:141824628-141826210	Sham	4T1	OK	4.68676	4.67273	-0.0043252	-0.00903311	0.99375	0.998567	no
XLOC_001555	XLOC_001555	-	chr1:141837028-141837210	Sham	4T1	OK	46.4172	42.326	-0.133115	-0.157583	0.82875	0.998493	no
XLOC_001556	XLOC_001556	-	chr1:141890591-141890847	Sham	4T1	OK	42.0195	59.0658	0.491264	0.867629	0.21225	0.998493	no
XLOC_001557	XLOC_001557	-	chr1:141968305-141968517	Sham	4T1	OK	2.5437	7.79455	1.61553	1.5621	0.196	0.998493	no
XLOC_001558	XLOC_001558	-	chr1:144989838-144990521	Sham	4T1	OK	35.0721	34.6682	-0.0167118	-0.0403463	0.9526	0.998493	no
XLOC_001559	XLOC_001559	-	chr1:144990585-144991202	Sham	4T1	OK	80.1008	70.3408	-0.187456	-0.47224	0.4974	0.998493	no
XLOC_001560	XLOC_001560	-	chr1:145446731-145447377	Sham	4T1	OK	2.76294	3.56021	0.365762	0.499627	0.48095	0.998493	no
XLOC_001561	XLOC_001561	-	chr1:145447497-145448958	Sham	4T1	OK	1.90352	2.36123	0.310872	0.5233	0.44675	0.998493	no
XLOC_001562	XLOC_001562	-	chr1:145449038-145449649	Sham	4T1	OK	2.89877	4.09987	0.500139	0.688957	0.3232	0.998493	no
XLOC_001563	XLOC_001563	-	chr1:145450905-145451040	Sham	4T1	OK	77.3319	102.627	0.408268	0.421579	0.55535	0.998493	no
XLOC_001564	XLOC_001564	-	chr1:145451937-145452557	Sham	4T1	OK	1.71669	2.61367	0.606442	0.704795	0.3248	0.998493	no
XLOC_001565	XLOC_001565	-	chr1:146800992-146801045	Sham	4T1	OK	3005.97	3665.79	0.286292	0.271051	0.70055	0.998493	no
XLOC_001566	XLOC_001566	-	chr1:149837911-149837988	Sham	4T1	OK	552.693	582.946	0.0768837	0.0652354	0.93525	0.998493	no
XLOC_001567	XLOC_001567	-	chr1:150823351-150823396	Sham	4T1	OK	3650.48	3681.74	0.0123007	0.011381	0.922	0.998493	no
XLOC_001568	XLOC_001568	-	chr1:152976970-152977262	Sham	4T1	OK	7.05236	7.08239	0.00612986	0.00652193	0.9642	0.998493	no
XLOC_001569	XLOC_001569	-	chr1:152977409-152977497	Sham	4T1	OK	293.271	246.71	-0.249418	-0.2107	0.76805	0.998493	no
XLOC_001570	XLOC_001570	-	chr1:152977566-152977943	Sham	4T1	OK	4.16949	2.51553	-0.729008	-0.729074	0.30625	0.998493	no
XLOC_001571	XLOC_001571	-	chr1:152978237-152978668	Sham	4T1	OK	4.77491	3.21168	-0.572146	-0.669976	0.35305	0.998493	no
XLOC_001572	XLOC_001572	-	chr1:152978718-152979326	Sham	4T1	OK	3.20936	2.22609	-0.527774	-0.664742	0.35235	0.998493	no
XLOC_001573	XLOC_001573	-	chr1:152982229-152982428	Sham	4T1	OK	18.8621	30.514	0.693982	0.739967	0.3068	0.998493	no
XLOC_001574	XLOC_001574	-	chr1:153191068-153191402	Sham	4T1	OK	2.40125	1.54207	-0.638922	-0.462058	0.519	0.998493	no
XLOC_001575	XLOC_001575	-	chr1:153367430-153367893	Sham	4T1	OK	37.2321	33.0924	-0.170048	-0.377343	0.59025	0.998493	no
XLOC_001576	XLOC_001576	-	chr1:153596793-153597363	Sham	4T1	OK	3.25477	2.13239	-0.610088	-0.72901	0.30245	0.998493	no
XLOC_001577	XLOC_001577	-	chr1:154749936-154750172	Sham	4T1	OK	7.18863	7.28039	0.0182975	0.0155784	0.9497	0.998493	no
XLOC_001578	XLOC_001578	-	chr1:157322430-157322714	Sham	4T1	OK	11.9972	6.67854	-0.845099	-0.918403	0.209	0.998493	no
XLOC_001579	XLOC_001579	-	chr1:159526721-159526843	Sham	4T1	OK	1732.02	1385.7	-0.321836	-0.670794	0.33555	0.998493	no
XLOC_001580	XLOC_001580	-	chr1:162936537-162937285	Sham	4T1	OK	2.96681	3.17047	0.0957844	0.13944	0.83925	0.998493	no
XLOC_001581	XLOC_001581	-	chr1:162937374-162937753	Sham	4T1	OK	4.04151	2.15086	-0.909981	-0.869009	0.2274	0.998493	no
XLOC_001582	XLOC_001582	-	chr1:162938045-162938423	Sham	4T1	OK	2.15541	2.09719	-0.0395047	-0.0335485	0.9505	0.998493	no
XLOC_001583	XLOC_001583	-	chr1:162939871-162940311	Sham	4T1	OK	1.942	2.56832	0.403285	0.390642	0.5709	0.998493	no
XLOC_001584	XLOC_001584	-	chr1:163676475-163676561	Sham	4T1	OK	421.242	431.284	0.0339892	0.0328516	0.96515	0.998493	no
XLOC_001585	XLOC_001585	-	chr1:163676934-163677280	Sham	4T1	OK	20.2503	26.1718	0.370072	0.650605	0.3499	0.998493	no
XLOC_001586	XLOC_001586	-	chr1:163677368-163677715	Sham	4T1	OK	11.8469	11.947	0.012147	0.0175928	0.9824	0.998493	no
XLOC_001587	XLOC_001587	-	chr1:165659820-165659917	Sham	4T1	OK	672.57	506.708	-0.40853	-0.535455	0.43815	0.998493	no
XLOC_001588	XLOC_001588	-	chr1:166388685-166389635	Sham	4T1	OK	3.27286	2.65682	-0.300855	-0.477089	0.49835	0.998493	no
XLOC_001589	XLOC_001589	-	chr1:166391038-166391365	Sham	4T1	OK	4.95704	0.720079	-2.78325	-2.51902	0.07565	0.998493	no
XLOC_001590	XLOC_001590	-	chr1:166392505-166392625	Sham	4T1	OK	56.0763	48.5168	-0.208906	-0.146363	0.8368	0.998493	no
XLOC_001591	XLOC_001591	-	chr1:166393919-166394097	Sham	4T1	OK	32.8281	18.6977	-0.812072	-0.75032	0.30065	0.998493	no
XLOC_001592	XLOC_001592	-	chr1:169153065-169153120	Sham	4T1	OK	664.391	2014.47	1.6003	1.01484	0.1531	0.998493	no
XLOC_001593	XLOC_001593	-	chr1:169153348-169153494	Sham	4T1	OK	30.7873	8.69511	-1.82406	-1.05297	0.1714	0.998493	no
XLOC_001594	XLOC_001594	-	chr1:169153558-169153766	Sham	4T1	OK	14.3396	22.1431	0.626855	0.621231	0.39595	0.998493	no
XLOC_001595	XLOC_001595	-	chr1:172123561-172124598	Sham	4T1	OK	13.2778	12.1485	-0.128243	-0.290695	0.66995	0.998493	no
XLOC_001596	XLOC_001596	-	chr1:173154688-173155121	Sham	4T1	OK	5.79766	4.88339	-0.247586	-0.319407	0.6523	0.998493	no
XLOC_001597	XLOC_001597	-	chr1:173253255-173253954	Sham	4T1	OK	1.58015	0.32632	-2.27571	-1.72103	0.04545	0.998493	no
XLOC_001598	XLOC_001598	-	chr1:173258391-173258887	Sham	4T1	OK	2.29398	0.698434	-1.71566	-1.39229	0.07035	0.998493	no
XLOC_001599	XLOC_001599	-	chr1:173609893-173610010	Sham	4T1	OK	177.125	179.005	0.0152251	0.0171714	0.9708	0.998493	no
XLOC_001600	XLOC_001600	-	chr1:174585672-174586078	Sham	4T1	OK	3.37778	3.01239	-0.165168	-0.171985	0.80895	0.998493	no
XLOC_001601	XLOC_001601	-	chr1:174586352-174586572	Sham	4T1	OK	11.05	17.9496	0.699908	0.695605	0.3236	0.998493	no
XLOC_001602	XLOC_001602	-	chr1:174587180-174587280	Sham	4T1	OK	86.8668	27.6305	-1.65254	-0.882056	0.2429	0.998493	no
XLOC_001603	XLOC_001603	-	chr1:174587596-174588121	Sham	4T1	OK	2.48982	1.40464	-0.825837	-0.820026	0.2421	0.998493	no
XLOC_001604	XLOC_001604	-	chr1:174632166-174632547	Sham	4T1	OK	3.8017	6.9175	0.863607	1.01224	0.15215	0.998493	no
XLOC_001605	XLOC_001605	-	chr1:174632628-174633317	Sham	4T1	OK	2.26886	2.99085	0.39859	0.521274	0.45485	0.998493	no
XLOC_001606	XLOC_001606	-	chr1:174634247-174634504	Sham	4T1	OK	9.62107	17.8449	0.891246	1.02458	0.1421	0.998493	no
XLOC_001607	XLOC_001607	-	chr1:174634569-174635363	Sham	4T1	OK	2.36063	2.86818	0.28096	0.395576	0.57685	0.998493	no
XLOC_001608	XLOC_001608	-	chr1:174635963-174636106	Sham	4T1	OK	17.8533	34.9214	0.967919	0.65622	0.4035	0.998493	no
XLOC_001609	XLOC_001609	-	chr1:174638065-174638178	Sham	4T1	OK	23.9156	47.9875	1.00471	7.6944	0.43305	0.998493	no
XLOC_001610	XLOC_001610	-	chr1:174639269-174639626	Sham	4T1	OK	0	2.06719	inf	#NAME?	0.0001	0.02465	yes
XLOC_001611	XLOC_001611	-	chr1:174641870-174642150	Sham	4T1	OK	0.980722	4.74414	2.27423	1.33627	0.11485	0.998493	no
XLOC_001612	XLOC_001612	-	chr1:174642547-174642686	Sham	4T1	OK	5.07447	40.1302	2.98336	1.54573	0.17085	0.998493	no
XLOC_001613	XLOC_001613	-	chr1:174715594-174715735	Sham	4T1	OK	30.8448	26.8861	-0.198162	-0.135996	0.84345	0.998493	no
XLOC_001614	XLOC_001614	-	chr1:174756604-174756893	Sham	4T1	OK	4.33496	2.88488	-0.587506	-0.475112	0.503	0.998493	no
XLOC_001615	XLOC_001615	-	chr1:174921020-174921347	Sham	4T1	OK	2.00498	0.667609	-1.58651	-0.900442	0.20255	0.998493	no
XLOC_001616	XLOC_001616	-	chr1:174926005-174926262	Sham	4T1	OK	9.99713	10.778	0.108503	0.11707	0.8724	0.998493	no
XLOC_001617	XLOC_001617	-	chr1:174927233-174927693	Sham	4T1	OK	4.72485	5.53993	0.229599	0.309734	0.6551	0.998493	no
XLOC_001618	XLOC_001618	-	chr1:174927760-174927871	Sham	4T1	OK	122.479	66.2033	-0.88756	-0.692187	0.3543	0.998493	no
XLOC_001619	XLOC_001619	-	chr1:175705109-175705442	Sham	4T1	OK	0.873386	0.689009	-0.342098	-0.207724	0.8011	0.998493	no
XLOC_001620	XLOC_001620	-	chr1:175712366-175712464	Sham	4T1	OK	30.6807	41.0414	0.419746	3.94931	0.77795	0.998493	no
XLOC_001621	XLOC_001621	-	chr1:175712535-175712706	Sham	4T1	OK	18.8381	33.1596	0.815774	0.72933	0.312	0.998493	no
XLOC_001622	XLOC_001622	-	chr1:175728150-175728393	Sham	4T1	OK	10.0686	10.477	0.0573572	0.0574166	0.94105	0.998493	no
XLOC_001623	XLOC_001623	-	chr1:175779288-175779431	Sham	4T1	OK	21.9716	37.492	0.770939	0.581031	0.4143	0.998493	no
XLOC_001624	XLOC_001624	-	chr1:179373240-179373992	Sham	4T1	OK	2.13647	1.68494	-0.342526	-0.416853	0.553	0.998493	no
XLOC_001625	XLOC_001625	-	chr1:179374276-179374325	Sham	4T1	OK	3079.24	2814.04	-0.12993	-0.0933239	0.9005	0.998493	no
XLOC_001626	XLOC_001626	-	chr1:179374423-179374684	Sham	4T1	OK	7.32713	7.97909	0.122976	0.118744	0.8665	0.998493	no
XLOC_001627	XLOC_001627	-	chr1:179919814-179920050	Sham	4T1	OK	6.00421	9.31375	0.633388	0.543779	0.43	0.998493	no
XLOC_001628	XLOC_001628	-	chr1:180073408-180073577	Sham	4T1	OK	63.198	87.9293	0.476465	0.62273	0.37125	0.998493	no
XLOC_001629	XLOC_001629	-	chr1:180074298-180074552	Sham	4T1	OK	21.5561	13.8315	-0.640138	-0.805356	0.26635	0.998493	no
XLOC_001630	XLOC_001630	-	chr1:180186023-180186218	Sham	4T1	OK	2.37341	8.5434	1.84785	0.964494	0.2335	0.998493	no
XLOC_001631	XLOC_001631	-	chr1:180186441-180186537	Sham	4T1	OK	29.1594	106.591	1.87006	1.10558	0.21765	0.998493	no
XLOC_001632	XLOC_001632	-	chr1:181890537-181890819	Sham	4T1	OK	20.451	20.3959	-0.00389482	-0.00578869	0.9816	0.998493	no
XLOC_001633	XLOC_001633	-	chr1:183020164-183020319	Sham	4T1	OK	29.6283	35.0586	0.242795	0.209765	0.7697	0.998493	no
XLOC_001634	XLOC_001634	-	chr1:183020380-183020492	Sham	4T1	OK	78.6243	152.85	0.959069	0.818365	0.2702	0.998493	no
XLOC_001635	XLOC_001635	-	chr1:183142983-183143262	Sham	4T1	OK	3.71607	1.15309	-1.68827	-1.46839	0.18455	0.998493	no
XLOC_001636	XLOC_001636	-	chr1:183212254-183212386	Sham	4T1	OK	109.323	88.7702	-0.300452	-0.318813	0.6502	0.998493	no
XLOC_001637	XLOC_001637	-	chr1:183212707-183213115	Sham	4T1	OK	2.5639	2.46062	-0.0593155	-0.057853	0.94155	0.998493	no
XLOC_001638	XLOC_001638	-	chr1:184213654-184213768	Sham	4T1	OK	103.041	49.3911	-1.06089	-0.781249	0.2893	0.998493	no
XLOC_001639	XLOC_001639	-	chr1:184908678-184908926	Sham	4T1	OK	8.75294	10.8808	0.313944	0.314068	0.64505	0.998493	no
XLOC_001640	XLOC_001640	-	chr1:184909310-184909894	Sham	4T1	OK	1.7056	2.05416	0.268269	0.29351	0.68425	0.998493	no
XLOC_001641	XLOC_001641	-	chr1:184910273-184910537	Sham	4T1	OK	7.66511	10.629	0.471628	0.491512	0.48675	0.998493	no
XLOC_001642	XLOC_001642	-	chr1:186675721-186676628	Sham	4T1	OK	2.11047	1.41058	-0.581277	-0.762114	0.2784	0.998493	no
XLOC_001643	XLOC_001643	-	chr1:186676688-186676838	Sham	4T1	OK	36.4089	19.1788	-0.924782	-0.698152	0.3336	0.998493	no
XLOC_001644	XLOC_001644	-	chr1:186677467-186678061	Sham	4T1	OK	1.77732	1.09377	-0.700388	-0.666261	0.34425	0.998493	no
XLOC_001645	XLOC_001645	-	chr1:191911598-191912232	Sham	4T1	OK	4.47063	2.9733	-0.588411	-0.827169	0.24055	0.998493	no
XLOC_001646	XLOC_001646	-	chr1:191912388-191912719	Sham	4T1	OK	8.5481	12.3658	0.532682	0.703676	0.32645	0.998493	no
XLOC_001647	XLOC_001647	-	chr1:191912902-191915133	Sham	4T1	OK	2.97845	2.88998	-0.0435001	-0.0867326	0.9	0.998493	no
XLOC_001648	XLOC_001648	-	chr1:191995373-191995687	Sham	4T1	OK	1.80416	3.27356	0.859533	0.65185	0.3613	0.998493	no
XLOC_001649	XLOC_001649	-	chr1:191995785-191996163	Sham	4T1	OK	2.0153	1.84296	-0.128967	-0.102066	0.8846	0.998493	no
XLOC_001650	XLOC_001650	-	chr1:191998322-191998857	Sham	4T1	OK	1.47387	2.20751	0.582813	0.592408	0.41605	0.998493	no
XLOC_001651	XLOC_001651	-	chr1:192040462-192041155	Sham	4T1	OK	6.42724	5.59889	-0.199061	-0.344413	0.62095	0.998493	no
XLOC_001652	XLOC_001652	-	chr1:192042521-192042815	Sham	4T1	OK	4.39402	4.95666	0.173827	0.157467	0.8244	0.998493	no
XLOC_001653	XLOC_001653	-	chr1:192043128-192043683	Sham	4T1	OK	1.52444	1.93711	0.345628	0.35277	0.62345	0.998493	no
XLOC_001654	XLOC_001654	-	chr1:192044997-192045356	Sham	4T1	OK	1.61158	1.91496	0.248835	0.18617	0.79965	0.998493	no
XLOC_001655	XLOC_001655	-	chr1:193049271-193049502	Sham	4T1	OK	12.6755	9.09036	-0.479628	-0.452364	0.5196	0.998493	no
XLOC_001656	XLOC_001656	-	chr1:193231598-193231761	Sham	4T1	OK	76.5452	82.4863	0.107844	0.13781	0.84465	0.998493	no
XLOC_001657	XLOC_001657	-	chr1:193232058-193232104	Sham	4T1	OK	7133.71	7779.11	0.124953	0.165987	0.8749	0.998493	no
XLOC_001658	XLOC_001658	-	chr1:193232549-193232609	Sham	4T1	OK	1188.71	1113.28	-0.0945791	-0.0758589	0.92635	0.998493	no
XLOC_001659	XLOC_001659	-	chr1:195107826-195108039	Sham	4T1	OK	7.50776	3.83705	-0.968385	-0.6399	0.4135	0.998493	no
XLOC_001660	XLOC_001660	-	chr1:195108717-195108992	Sham	4T1	OK	3.12066	0.683635	-2.19055	-1.64867	0.2227	0.998493	no
XLOC_001661	XLOC_001661	-	chr1:196646057-196646108	Sham	4T1	OK	2123.93	1381.43	-0.620574	-0.405252	0.55445	0.998493	no
XLOC_001662	XLOC_001662	Cnksr3	chr10:3134303-3227479	Sham	4T1	OK	2.9155	2.4969	-0.223603	-0.52201	0.45775	0.998493	no
XLOC_001663	XLOC_001663	Ipcef1	chr10:3308331-3557940	Sham	4T1	NOTEST	0.15089	0.194256	0.364466	0	1	1	no
XLOC_001664	XLOC_001664	Rgs17	chr10:4424140-4520877	Sham	4T1	NOTEST	0.0482575	0.0869613	0.849621	0	1	1	no
XLOC_001665	XLOC_001665	Mtrf1l	chr10:4522597-4534654	Sham	4T1	OK	2.28159	2.49521	0.129119	0.252967	0.7157	0.998493	no
XLOC_001666	XLOC_001666	Fbxo5	chr10:4541075-4547383	Sham	4T1	OK	1.37341	0.698096	-0.976267	-1.1966	0.106	0.998493	no
XLOC_001667	XLOC_001667	Syne1	chr10:4795848-5009592	Sham	4T1	NOTEST	0.304155	0.352884	0.214384	0	1	1	no
XLOC_001668	XLOC_001668	Syne1	chr10:5151833-5326342	Sham	4T1	OK	3.83717	3.36276	-0.190397	-0.475346	0.51325	0.998493	no
XLOC_001669	XLOC_001669	Rmnd1	chr10:5914188-5943372	Sham	4T1	OK	4.16418	3.28472	-0.342263	-0.668581	0.3412	0.998493	no
XLOC_001670	XLOC_001670	Zbtb2	chr10:5958432-5979467	Sham	4T1	OK	1.99456	2.03091	0.0260509	0.0528742	0.9429	0.998493	no
XLOC_001671	XLOC_001671	H60c	chr10:7078769-7090333	Sham	4T1	NOTEST	0.0198851	0	#NAME?	0	1	1	no
XLOC_001672	XLOC_001672	B020014A21Rik	chr10:7213347-7221452	Sham	4T1	NOTEST	0	0	0	0	1	1	no
XLOC_001673	XLOC_001673	Lrp11	chr10:7309597-7345275	Sham	4T1	NOTEST	0.373516	0.359352	-0.055773	0	1	1	no
XLOC_001674	XLOC_001674	Pcmt1	chr10:7348844-7384421	Sham	4T1	OK	1.96656	1.66136	-0.243302	-0.225047	0.74625	0.998493	no
XLOC_001675	XLOC_001675	Pcmt1	chr10:7348844-7384421	Sham	4T1	OK	12.8984	14.3365	0.152499	0.0989308	0.88995	0.998493	no
XLOC_001676	XLOC_001676	A630066F11Rik	chr10:7348844-7384421	Sham	4T1	OK	0.677681	0.223264	-1.60185	-0.394699	0.5831	0.998493	no
XLOC_001677	XLOC_001677	Nup43	chr10:7387301-7398684	Sham	4T1	OK	2.90431	3.53987	0.285502	0.469802	0.53565	0.998493	no
XLOC_001678	XLOC_001678	Lats1	chr10:7401006-7436259	Sham	4T1	OK	13.6803	13.2898	-0.0417792	-0.099197	0.8895	0.998493	no
XLOC_001679	XLOC_001679	Katna1	chr10:7445797-7482948	Sham	4T1	OK	10.0602	8.06949	-0.318103	-0.725927	0.3127	0.998493	no
XLOC_001680	XLOC_001680	Ppil4	chr10:7512691-7542361	Sham	4T1	OK	9.44909	11.0146	0.221169	0.542846	0.44595	0.998493	no
XLOC_001681	XLOC_001681	Zc3h12d	chr10:7552267-7590195	Sham	4T1	NOTEST	0.163634	0.095693	-0.773992	0	1	1	no
XLOC_001682	XLOC_001682	Mir5104	chr10:7552267-7590195	Sham	4T1	NOTEST	0	0	0	0	1	1	no
XLOC_001683	XLOC_001683	Gm6150	chr10:9404519-9411707	Sham	4T1	NOTEST	0	0	0	0	1	1	no
XLOC_001684	XLOC_001684	Gm5177	chr10:10325742-10336111	Sham	4T1	NOTEST	0.037948	0.0435247	0.197813	0	1	1	no
XLOC_001685	XLOC_001685	4930567K20Rik	chr10:10405856-10802129	Sham	4T1	NOTEST	0	0	0	0	1	1	no
XLOC_001686	XLOC_001686	Shprh	chr10:10869227-10935071	Sham	4T1	OK	6.47319	5.56925	-0.216993	-0.54454	0.44655	0.998493	no
XLOC_001687	XLOC_001687	Fbxo30	chr10:11001127-11017767	Sham	4T1	OK	8.46207	8.62989	0.0283327	0.0693832	0.9265	0.998493	no
XLOC_001688	XLOC_001688	Epm2a	chr10:11063242-11177275	Sham	4T1	OK	4.04009	3.60299	-0.165191	-0.299741	0.6792	0.998493	no
XLOC_001689	XLOC_001689	Sf3b5	chr10:12728255-12728989	Sham	4T1	OK	27.6212	28.782	0.0593889	0.141169	0.8341	0.998493	no
XLOC_001690	XLOC_001690	Plagl1	chr10:12810593-12851501	Sham	4T1	OK	0.679859	0.543832	-0.322076	-0.515659	0.4759	0.998493	no
XLOC_001691	XLOC_001691	Fuca2	chr10:13220833-13237081	Sham	4T1	OK	2.46773	2.46878	0.000612231	0.00131764	0.99475	0.99862	no
XLOC_001692	XLOC_001692	Adat2	chr10:13243647-13283182	Sham	4T1	OK	1.23057	1.17	-0.0728178	-0.0520011	0.93675	0.998493	no
XLOC_001693	XLOC_001693	Hivep2	chr10:13686184-13871184	Sham	4T1	OK	2.10858	2.05665	-0.0359778	-0.0886815	0.89915	0.998493	no
XLOC_001694	XLOC_001694	1700016L04Rik	chr10:14425414-14478825	Sham	4T1	NOTEST	0	0	0	0	1	1	no
XLOC_001695	XLOC_001695	Nmbr	chr10:14480094-14490362	Sham	4T1	NOTEST	0	0	0	0	1	1	no
XLOC_001696	XLOC_001696	Cited2	chr10:17443033-17445480	Sham	4T1	OK	9.2993	9.65956	0.0548344	0.137743	0.84725	0.998493	no
XLOC_001697	XLOC_001697	Txlnb	chr10:17516024-17565469	Sham	4T1	NOTEST	0.0049784	0.00836304	0.748344	0	1	1	no
XLOC_001698	XLOC_001698	Reps1	chr10:17775745-17844961	Sham	4T1	OK	6.84937	5.34378	-0.358111	-0.837852	0.22935	0.998493	no
XLOC_001699	XLOC_001699	Nhsl1	chr10:18127480-18253697	Sham	4T1	OK	0.979818	0.706784	-0.471245	-0.996374	0.16705	0.998493	no
XLOC_001700	XLOC_001700	Perp	chr10:18564876-18576878	Sham	4T1	OK	82.4671	95.7626	0.215643	0.557209	0.441	0.998493	no
XLOC_001701	XLOC_001701	Gm20139	chr10:18861554-18927753	Sham	4T1	NOTEST	0	0	0	0	1	1	no
XLOC_001702	XLOC_001702	Olig3	chr10:19076344-19078410	Sham	4T1	NOTEST	0	0	0	0	1	1	no
XLOC_001703	XLOC_001703	Ifngr1	chr10:19311763-19330031	Sham	4T1	OK	11.2133	13.5904	0.277379	0.686944	0.3234	0.998493	no
XLOC_001704	XLOC_001704	Il22ra2	chr10:19341833-19354487	Sham	4T1	NOTEST	0.0300834	0	#NAME?	0	1	1	no
XLOC_001705	XLOC_001705	Il20ra	chr10:19432392-19479859	Sham	4T1	NOTEST	0.0111161	0	#NAME?	0	1	1	no
XLOC_001706	XLOC_001706	Map3k5	chr10:19653964-19862556	Sham	4T1	OK	10.2546	9.74508	-0.0735235	-0.187582	0.7911	0.998493	no
XLOC_001707	XLOC_001707	Map7	chr10:19868725-20001396	Sham	4T1	OK	7.49616	5.98794	-0.324091	-0.901511	0.2407	0.998493	no
XLOC_001708	XLOC_001708	Gm6251	chr10:19868725-20001396	Sham	4T1	NOTEST	0.160455	0.19334	0.268973	0	1	1	no
XLOC_001709	XLOC_001709	Bclaf1	chr10:20032274-20062358	Sham	4T1	OK	21.1035	22.5345	0.0946506	0.243759	0.73615	0.998493	no
XLOC_001710	XLOC_001710	Mtfr2	chr10:20067624-20081475	Sham	4T1	NOTEST	0.119433	0.199805	0.742385	0	1	1	no
XLOC_001711	XLOC_001711	Ahi1	chr10:20672352-20800235	Sham	4T1	OK	0.525135	0.732093	0.479339	0.714759	0.29975	0.998493	no
XLOC_001712	XLOC_001712	Hbs1l	chr10:21015784-21088695	Sham	4T1	OK	33.7992	30.0259	-0.17078	-0.429445	0.5369	0.998493	no
XLOC_001713	XLOC_001713	Aldh8a1	chr10:21097105-21116384	Sham	4T1	OK	176.485	148.082	-0.253147	-0.591362	0.40525	0.998493	no
XLOC_001714	XLOC_001714	1700020N01Rik	chr10:21312950-21342181	Sham	4T1	NOTEST	0	0	0	0	1	1	no
XLOC_001715	XLOC_001715	Gm5420	chr10:21410650-21413784	Sham	4T1	NOTEST	0	0.0460496	inf	0	1	1	no
XLOC_001716	XLOC_001716	Sgk1	chr10:21601989-21719708	Sham	4T1	OK	11.6879	26.2993	1.17001	2.7326	0.0001	0.02465	yes
XLOC_001717	XLOC_001717	Raet1a,Raet1b,Raet1c,Raet1d,Raet1e	chr10:21878414-22093945	Sham	4T1	OK	9.6799	8.28913	-0.223771	-0.470068	0.5412	0.998493	no
XLOC_001718	XLOC_001718	H60b	chr10:21878414-22093945	Sham	4T1	NOTEST	0.131182	0	#NAME?	0	1	1	no
XLOC_001719	XLOC_001719	C920009B18Rik	chr10:21878414-22093945	Sham	4T1	NOTEST	0.0745054	0.0380208	-0.970558	0	1	1	no
XLOC_001720	XLOC_001720	Gm10825	chr10:22122618-22127276	Sham	4T1	NOTEST	0	0.00485588	inf	0	1	1	no
XLOC_001721	XLOC_001721	Slc2a12	chr10:22364816-22451253	Sham	4T1	NOTEST	0.0388094	0.0586247	0.595104	0	1	1	no
XLOC_001722	XLOC_001722	Slc18b1	chr10:23516791-23547774	Sham	4T1	OK	1.32069	1.34272	0.0238609	0.0407033	0.9557	0.998493	no
XLOC_001723	XLOC_001723	Vnn3	chr10:23571267-23589649	Sham	4T1	OK	25.3725	22.3097	-0.185599	-0.472335	0.49855	0.998493	no
XLOC_001724	XLOC_001724	Vnn1	chr10:23614493-23625149	Sham	4T1	OK	20.6444	18.5066	-0.157707	-0.388638	0.5981	0.998493	no
XLOC_001725	XLOC_001725	Taar1	chr10:23640211-23641210	Sham	4T1	NOTEST	0	0	0	0	1	1	no
XLOC_001726	XLOC_001726	Taar2	chr10:23658377-23661389	Sham	4T1	NOTEST	0	0	0	0	1	1	no
XLOC_001727	XLOC_001727	Taar3	chr10:23669363-23670395	Sham	4T1	NOTEST	0	0	0	0	1	1	no
XLOC_001728	XLOC_001728	Taar4	chr10:23680299-23681343	Sham	4T1	NOTEST	0	0	0	0	1	1	no
XLOC_001729	XLOC_001729	Taar5	chr10:23690511-23691525	Sham	4T1	NOTEST	0	0	0	0	1	1	no
XLOC_001730	XLOC_001730	Taar7b	chr10:23719744-23720821	Sham	4T1	NOTEST	0	0	0	0	1	1	no
XLOC_001731	XLOC_001731	Taar7d	chr10:23747027-23748104	Sham	4T1	NOTEST	0	0	0	0	1	1	no
XLOC_001732	XLOC_001732	Taar7e	chr10:23757419-23758496	Sham	4T1	NOTEST	0	0	0	0	1	1	no
XLOC_001733	XLOC_001733	Taar7f	chr10:23769315-23770392	Sham	4T1	NOTEST	0	0	0	0	1	1	no
XLOC_001734	XLOC_001734	Taar8a	chr10:23796305-23797340	Sham	4T1	NOTEST	0	0	0	0	1	1	no
XLOC_001735	XLOC_001735	Stx7	chr10:23869122-23908765	Sham	4T1	OK	8.54519	8.88665	0.056527	0.137779	0.84495	0.998493	no
XLOC_001736	XLOC_001736	Moxd1	chr10:23943322-24022589	Sham	4T1	NOTEST	0.0154219	0	#NAME?	0	1	1	no
XLOC_001737	XLOC_001737	Ctgf	chr10:24315247-24318488	Sham	4T1	OK	2.60269	2.69878	0.0523082	0.0991657	0.88395	0.998493	no
XLOC_001738	XLOC_001738	Med23	chr10:24589791-24633335	Sham	4T1	OK	3.91496	4.10552	0.0685669	0.164042	0.8172	0.998493	no
XLOC_001739	XLOC_001739	Mir6905	chr10:24589791-24633335	Sham	4T1	NOTEST	0	0	0	0	1	1	no
XLOC_001740	XLOC_001740	Epb4.1l2	chr10:25079603-25243324	Sham	4T1	OK	5.81105	5.95904	0.0362793	0.0919662	0.89985	0.998493	no
XLOC_001741	XLOC_001741	Gm9767	chr10:25710991-25799253	Sham	4T1	NOTEST	0	0	0	0	1	1	no
XLOC_001742	XLOC_001742	Samd3	chr10:25949512-25991978	Sham	4T1	NOTEST	0.060089	0.0727122	0.275094	0	1	1	no
XLOC_001743	XLOC_001743	Arhgap18	chr10:26492317-26638454	Sham	4T1	OK	8.92011	6.48746	-0.459408	-1.11458	0.11365	0.998493	no
XLOC_001744	XLOC_001744	Ptprk	chr10:27794625-28317203	Sham	4T1	OK	21.8347	18.2352	-0.259892	-0.656992	0.3533	0.998493	no
XLOC_001745	XLOC_001745	Themis	chr10:28388200-28602555	Sham	4T1	NOTEST	0.108641	0.102763	-0.0802519	0	1	1	no
XLOC_001746	XLOC_001746	Soga3	chr10:28863801-28919434	Sham	4T1	NOTEST	0	0.00379199	inf	0	1	1	no
XLOC_001747	XLOC_001747	9330159F19Rik	chr10:28931448-28950585	Sham	4T1	NOTEST	0	0.0151878	inf	0	1	1	no
XLOC_001748	XLOC_001748	Echdc1	chr10:29032968-29082248	Sham	4T1	OK	51.2226	42.3644	-0.273928	-0.587085	0.409	0.998493	no
XLOC_001749	XLOC_001749	Hddc2	chr10:31033210-31047892	Sham	4T1	OK	0.801967	0.706669	-0.182507	-0.160754	0.824	0.998493	no
XLOC_001750	XLOC_001750	Trdn	chr10:32803288-33196515	Sham	4T1	NOTEST	0	0	0	0	1	1	no
XLOC_001751	XLOC_001751	Sult3a1	chr10:33577527-33599281	Sham	4T1	OK	64.491	53.6979	-0.264231	-0.652446	0.3586	0.998493	no
XLOC_001752	XLOC_001752	Rsph4a	chr10:33624916-33635827	Sham	4T1	OK	0.925239	0.536377	-0.786577	-1.28315	0.07515	0.998493	no
XLOC_001753	XLOC_001753	Trappc3l	chr10:33757402-33829621	Sham	4T1	NOTEST	0	0	0	0	1	1	no
XLOC_001754	XLOC_001754	Tspyl1	chr10:34001995-34004691	Sham	4T1	OK	11.2984	11.5584	0.0328274	0.0835712	0.90565	0.998493	no
XLOC_001755	XLOC_001755	Tspyl4	chr10:34017226-34021126	Sham	4T1	OK	0.73556	0.554545	-0.407538	-0.671415	0.3502	0.998493	no
XLOC_001756	XLOC_001756	Col10a1	chr10:34023417-34138334	Sham	4T1	NOTEST	0.0105407	0.0194099	0.88082	0	1	1	no
XLOC_001757	XLOC_001757	Frk	chr10:34203205-34331036	Sham	4T1	OK	3.06157	3.06475	0.00149608	0.00324578	0.9961	0.998879	no
XLOC_001758	XLOC_001758	Hs3st5	chr10:36226612-36554200	Sham	4T1	NOTEST	0	0	0	0	1	1	no
XLOC_001759	XLOC_001759	Hdac2	chr10:36694349-36721694	Sham	4T1	OK	20.1297	21.9637	0.125797	0.310388	0.65425	0.998493	no
XLOC_001760	XLOC_001760	Lama4	chr10:38685320-38829994	Sham	4T1	OK	1.76588	1.38817	-0.347204	-0.759229	0.2824	0.998493	no
XLOC_001761	XLOC_001761	Tube1	chr10:38853828-38883600	Sham	4T1	OK	0.505697	0.348364	-0.537677	-0.557261	0.4453	0.998493	no
XLOC_001762	XLOC_001762	Fyn	chr10:39089604-39285180	Sham	4T1	OK	3.94137	3.23424	-0.285272	-0.680459	0.3365	0.998493	no
XLOC_001763	XLOC_001763	Traf3ip2	chr10:39332739-39451813	Sham	4T1	OK	0.886248	0.774978	-0.193555	-0.306289	0.6601	0.998493	no
XLOC_001764	XLOC_001764	Rev3l	chr10:39451965-39595011	Sham	4T1	OK	7.34031	6.3902	-0.199981	-0.520817	0.48135	0.998493	no
XLOC_001765	XLOC_001765	Cdk19	chr10:40069113-40203624	Sham	4T1	OK	2.73968	2.30458	-0.249504	-0.557149	0.4236	0.998493	no
XLOC_001766	XLOC_001766	Slc22a16	chr10:40290167-40323938	Sham	4T1	NOTEST	0	0	0	0	1	1	no
XLOC_001767	XLOC_001767	Ddo	chr10:40349816-40369737	Sham	4T1	OK	6.75947	6.15283	-0.135661	-0.336062	0.6382	0.998493	no
XLOC_001768	XLOC_001768	Mettl24	chr10:40403087-40530889	Sham	4T1	NOTEST	0.0222375	0.0668781	1.58854	0	1	1	no
XLOC_001769	XLOC_001769	Wasf1	chr10:40603339-40658375	Sham	4T1	OK	0.966982	1.31292	0.441219	0.720179	0.31875	0.998493	no
XLOC_001770	XLOC_001770	Zbtb24	chr10:41170163-41185420	Sham	4T1	OK	4.35708	5.54881	0.348817	0.781475	0.266	0.998493	no
XLOC_001771	XLOC_001771	Mical1	chr10:41196119-41206836	Sham	4T1	NOTEST	0.31449	0.276115	-0.187741	0	1	1	no
XLOC_001772	XLOC_001772	Ppil6	chr10:41210244-41234094	Sham	4T1	NOTEST	0.212485	0.330867	0.638893	0	1	1	no
XLOC_001773	XLOC_001773	Cd164	chr10:41239305-41250848	Sham	4T1	OK	263.068	226.126	-0.218308	-0.535991	0.4739	0.998493	no
XLOC_001774	XLOC_001774	5730435O14Rik	chr10:41258654-41307559	Sham	4T1	NOTEST	0.456565	0.141267	-1.69239	0	1	1	no
XLOC_001775	XLOC_001775	Sesn1	chr10:41530379-41628242	Sham	4T1	OK	8.14704	5.41276	-0.58991	-1.39913	0.05435	0.998493	no
XLOC_001776	XLOC_001776	Snx3	chr10:42221859-42255175	Sham	4T1	OK	57.085	67.1183	0.233595	0.585335	0.39485	0.998493	no
XLOC_001777	XLOC_001777	Ostm1	chr10:42398721-42422268	Sham	4T1	OK	8.43669	9.84178	0.222243	0.545301	0.44725	0.998493	no
XLOC_001778	XLOC_001778	Sec63	chr10:42481301-42552320	Sham	4T1	OK	36.8307	36.1103	-0.0285008	-0.0687733	0.92025	0.998493	no
XLOC_001779	XLOC_001779	Scml4	chr10:42580317-42680588	Sham	4T1	NOTEST	0.0504503	0.0499291	-0.0149819	0	1	1	no
XLOC_001780	XLOC_001780	9030612E09Rik	chr10:42894504-42896371	Sham	4T1	NOTEST	0	0	0	0	1	1	no
XLOC_001781	XLOC_001781	Pdss2	chr10:42941291-43184688	Sham	4T1	OK	4.96036	4.83135	-0.0380201	-0.0806627	0.90825	0.998493	no
XLOC_001782	XLOC_001782	Bend3	chr10:43198945-43235223	Sham	4T1	OK	1.21687	1.37366	0.174848	0.393365	0.5735	0.998493	no
XLOC_001783	XLOC_001783	Cd24a	chr10:43298974-43304071	Sham	4T1	OK	3.31494	2.5068	-0.403138	-0.714171	0.33835	0.998493	no
XLOC_001784	XLOC_001784	F830002L21Rik	chr10:43313232-43350719	Sham	4T1	NOTEST	0	0.0478275	inf	0	1	1	no
XLOC_001785	XLOC_001785	1700027J07Rik	chr10:43465963-43485642	Sham	4T1	NOTEST	0.0205585	0	#NAME?	0	1	1	no
XLOC_001786	XLOC_001786	Rtn4ip1	chr10:43621612-43667668	Sham	4T1	OK	11.8715	10.5785	-0.166374	-0.419866	0.54395	0.998493	no
XLOC_001787	XLOC_001787	Speer5-ps1	chr10:43890252-43939391	Sham	4T1	NOTEST	0	0	0	0	1	1	no
XLOC_001788	XLOC_001788	Atg5	chr10:43988163-44084097	Sham	4T1	OK	37.1721	34.2416	-0.11847	-0.303516	0.66315	0.998493	no
XLOC_001789	XLOC_001789	Mir1929	chr10:43988163-44084097	Sham	4T1	NOTEST	0	0	0	0	1	1	no
XLOC_001790	XLOC_001790	Prep	chr10:44787019-44878801	Sham	4T1	OK	12.7151	16.7604	0.398512	1.01433	0.1516	0.998493	no
XLOC_001791	XLOC_001791	Popdc3	chr10:45009110-45038256	Sham	4T1	NOTEST	0	0	0	0	1	1	no
XLOC_001792	XLOC_001792	Bves	chr10:45055567-45089514	Sham	4T1	NOTEST	0	0	0	0	1	1	no
XLOC_001793	XLOC_001793	Hace1	chr10:45297634-45432151	Sham	4T1	OK	1.58417	1.60132	0.0155354	0.0270204	0.96865	0.998493	no
XLOC_001794	XLOC_001794	D030045P18Rik	chr10:45527509-45571824	Sham	4T1	NOTEST	0	0	0	0	1	1	no
XLOC_001795	XLOC_001795	Ascc3	chr10:50312474-50571008	Sham	4T1	OK	12.4508	13.011	0.0634838	0.164685	0.8195	0.998493	no
XLOC_001796	XLOC_001796	Sim1	chr10:50615456-50708958	Sham	4T1	NOTEST	0.00354318	0	#NAME?	0	1	1	no
XLOC_001797	XLOC_001797	Gp49a	chr10:51200417-51206135	Sham	4T1	OK	0.490196	0.784737	0.678852	0.646837	0.33145	0.998493	no
XLOC_001798	XLOC_001798	Lilrb4	chr10:51210703-51216417	Sham	4T1	OK	4.16605	4.9787	0.257087	0.467587	0.50935	0.998493	no
XLOC_001799	XLOC_001799	Rfx6	chr10:51397565-51450235	Sham	4T1	NOTEST	0	0	0	0	1	1	no
XLOC_001800	XLOC_001800	Vgll2	chr10:51742491-51748277	Sham	4T1	NOTEST	0	0	0	0	1	1	no
XLOC_001801	XLOC_001801	Dcbld1	chr10:51953424-52041183	Sham	4T1	OK	2.76918	2.64444	-0.0664962	-0.140644	0.84685	0.998493	no
XLOC_001802	XLOC_001802	Nepn	chr10:52111413-52124410	Sham	4T1	NOTEST	0.0359927	0	#NAME?	0	1	1	no
XLOC_001803	XLOC_001803	Nus1	chr10:52137352-52159998	Sham	4T1	OK	15.9889	18.8491	0.237428	0.602809	0.3935	0.998493	no
XLOC_001804	XLOC_001804	Slc35f1	chr10:52410306-52831428	Sham	4T1	NOTEST	0.00848626	0	#NAME?	0	1	1	no
XLOC_001805	XLOC_001805	Gm19395	chr10:52997886-53099657	Sham	4T1	OK	0.686693	1.16059	0.75712	0.192062	0.73595	0.998493	no
XLOC_001806	XLOC_001806	Pln	chr10:52997886-53099657	Sham	4T1	OK	0.128017	0.725796	2.50323	0.54668	0.4432	0.998493	no
XLOC_001807	XLOC_001807	Asf1a	chr10:53257129-53350245	Sham	4T1	OK	7.0265	5.01091	-0.487734	-0.838145	0.2601	0.998493	no
XLOC_001808	XLOC_001808	Gm16998	chr10:53795727-53800887	Sham	4T1	OK	0.728294	0.237992	-1.61361	-1.40226	0.06175	0.998493	no
XLOC_001809	XLOC_001809	Msl3l2	chr10:55734099-55948495	Sham	4T1	NOTEST	0.427125	0.360228	-0.245749	0	1	1	no
XLOC_001810	XLOC_001810	Gja1	chr10:56097105-56110225	Sham	4T1	OK	3.09848	4.00464	0.370112	0.820207	0.24455	0.998493	no
XLOC_001811	XLOC_001811	Hsf2	chr10:57206190-57232949	Sham	4T1	OK	19.0104	18.0457	-0.0751349	-0.189987	0.78905	0.998493	no
XLOC_001812	XLOC_001812	Pkib	chr10:57351786-57460918	Sham	4T1	NOTEST	0.244365	0.444832	0.86422	0	1	1	no
XLOC_001813	XLOC_001813	Fabp7	chr10:57504728-57508256	Sham	4T1	OK	2.00711	2.67502	0.41443	0.525723	0.4555	0.998493	no
XLOC_001814	XLOC_001814	Smpdl3a	chr10:57514349-57531636	Sham	4T1	OK	43.068	40.9354	-0.0732679	-0.190525	0.78855	0.998493	no
XLOC_001815	XLOC_001815	Gcc2	chr10:57718273-57768340	Sham	4T1	OK	19.9779	18.8437	-0.0843179	-0.220135	0.7627	0.998493	no
XLOC_001816	XLOC_001816	Lims1	chr10:57786213-57887439	Sham	4T1	OK	9.11317	9.14624	0.00522704	0.0130627	0.986	0.998493	no
XLOC_001817	XLOC_001817	Ranbp2	chr10:57909599-57956902	Sham	4T1	OK	43.2568	45.8432	0.0837828	0.202411	0.7799	0.998493	no
XLOC_001818	XLOC_001818	Ccdc138	chr10:57960684-58038992	Sham	4T1	OK	1.83837	1.6813	-0.128852	-0.2054	0.7714	0.998493	no
XLOC_001819	XLOC_001819	BB019430	chr10:58159492-58167025	Sham	4T1	NOTEST	0	0	0	0	1	1	no
XLOC_001820	XLOC_001820	Sh3rf3	chr10:58276106-58601664	Sham	4T1	NOTEST	0.0105968	0.00671314	-0.65857	0	1	1	no
XLOC_001821	XLOC_001821	Sowahc	chr10:58684669-58689181	Sham	4T1	OK	1.70023	1.97461	0.215839	0.47686	0.491	0.998493	no
XLOC_001822	XLOC_001822	P4ha1	chr10:58786043-58836052	Sham	4T1	OK	4.36588	5.31782	0.284562	0.65303	0.3527	0.998493	no
XLOC_001823	XLOC_001823	Pla2g12b	chr10:58866432-58884724	Sham	4T1	OK	19.5122	15.8993	-0.295415	-0.742106	0.30925	0.998493	no
XLOC_001824	XLOC_001824	Micu1	chr10:59165310-59326882	Sham	4T1	OK	13.5757	12.2611	-0.146931	-0.369944	0.59675	0.998493	no
XLOC_001825	XLOC_001825	Dnajb12	chr10:59342338-59362049	Sham	4T1	OK	22.9745	22.6188	-0.0225147	-0.0527178	0.9374	0.998493	no
XLOC_001826	XLOC_001826	Ascc1	chr10:59450656-59562738	Sham	4T1	OK	10.165	10.206	0.00582021	0.00911472	0.99065	0.998567	no
XLOC_001827	XLOC_001827	Spock2	chr10:59569004-59596661	Sham	4T1	NOTEST	0.0699089	0.0656337	-0.0910384	0	1	1	no
XLOC_001828	XLOC_001828	Mir6906	chr10:59569004-59596661	Sham	4T1	NOTEST	0	0	0	0	1	1	no
XLOC_001829	XLOC_001829	Psap	chr10:59740375-59765348	Sham	4T1	OK	154.353	164.447	0.0913928	0.201257	0.77335	0.998493	no
XLOC_001830	XLOC_001830	4632428N05Rik	chr10:59765497-60159238	Sham	4T1	OK	1.45749	1.51092	0.051948	0.118363	0.8757	0.998493	no
XLOC_001831	XLOC_001831	Gm17455	chr10:59765497-60159238	Sham	4T1	NOTEST	0.0452698	0	#NAME?	0	1	1	no
XLOC_001832	XLOC_001832	Mir6408	chr10:60385770-60385861	Sham	4T1	NOTEST	0	0	0	0	1	1	no
XLOC_001833	XLOC_001833	Gm20611	chr10:60494050-60500828	Sham	4T1	NOTEST	0	0	0	0	1	1	no
XLOC_001834	XLOC_001834	Pcbd1	chr10:60552078-60557077	Sham	4T1	OK	171.117	120.439	-0.506683	-1.24215	0.0741	0.998493	no
XLOC_001835	XLOC_001835	Tbata	chr10:60634711-60651589	Sham	4T1	NOTEST	0	0	0	0	1	1	no
XLOC_001836	XLOC_001836	Prf1	chr10:60760583-60767011	Sham	4T1	NOTEST	0.115471	0.0928164	-0.31508	0	1	1	no
XLOC_001837	XLOC_001837	Nodal	chr10:60880719-60888085	Sham	4T1	NOTEST	0.160867	0.0579855	-1.47211	0	1	1	no
XLOC_001838	XLOC_001838	Lrrc20	chr10:60938580-61044976	Sham	4T1	OK	1.83166	1.77783	-0.0430359	-0.0869666	0.9037	0.998493	no
XLOC_001839	XLOC_001839	Npffr1	chr10:61058231-61089133	Sham	4T1	NOTEST	0	0	0	0	1	1	no
XLOC_001840	XLOC_001840	Ppa1	chr10:61111368-61136913	Sham	4T1	OK	97.2255	88.1548	-0.141296	-0.363481	0.60455	0.998493	no
XLOC_001841	XLOC_001841	Sar1a	chr10:61143068-61156045	Sham	4T1	OK	43.8629	45.2117	0.043696	0.112139	0.87535	0.998493	no
XLOC_001842	XLOC_001842	Tysnd1	chr10:61158261-61165521	Sham	4T1	OK	36.792	48.7926	0.407269	0.805335	0.2618	0.998493	no
XLOC_001843	XLOC_001843	Aifm2	chr10:61178010-61246612	Sham	4T1	OK	10.1691	13.178	0.373936	0.745339	0.2878	0.998493	no
XLOC_001844	XLOC_001844	Mir5108	chr10:61178010-61246612	Sham	4T1	NOTEST	0	0	0	0	1	1	no
XLOC_001845	XLOC_001845	Gm5424	chr10:61533769-61535319	Sham	4T1	OK	407.272	296.102	-0.459899	-0.952431	0.1661	0.998493	no
XLOC_001846	XLOC_001846	Neurog3	chr10:61595837-61597511	Sham	4T1	NOTEST	0	0	0	0	1	1	no
XLOC_001847	XLOC_001847	Tacr2	chr10:61715185-61728738	Sham	4T1	NOTEST	0.0111036	0.00680539	-0.706271	0	1	1	no
XLOC_001848	XLOC_001848	Hk1os	chr10:61731584-61842656	Sham	4T1	NOTEST	0.0533992	0.0587304	0.137291	0	1	1	no
XLOC_001849	XLOC_001849	Supv3l1	chr10:61892115-61914101	Sham	4T1	OK	14.2764	4.64222	-1.62074	-0.904594	0.27755	0.998493	no
XLOC_001850	XLOC_001850	Supv3l1	chr10:61892115-61914101	Sham	4T1	OK	45.5538	49.6459	0.124104	0.079319	0.9119	0.998493	no
XLOC_001851	XLOC_001851	Supv3l1	chr10:61892115-61914101	Sham	4T1	OK	6.7557	2.48149	-1.4449	-0.606349	0.50855	0.998493	no
XLOC_001852	XLOC_001852	Supv3l1	chr10:61892115-61914101	Sham	4T1	OK	4.20688	3.09962	-0.44066	-0.170607	0.8374	0.998493	no
XLOC_001853	XLOC_001853	4930507D05Rik	chr10:61892115-61914101	Sham	4T1	NOTEST	0.0223094	0.0375798	0.752303	0	1	1	no
XLOC_001854	XLOC_001854	Mir7215	chr10:62122169-62188847	Sham	4T1	NOTEST	0	0	0	0	1	1	no
XLOC_001855	XLOC_001855	Slc25a16	chr10:62383380-62409242	Sham	4T1	OK	48.5097	43.9678	-0.141827	-0.361805	0.61	0.998493	no
XLOC_001856	XLOC_001856	Dna2	chr10:62409776-62436936	Sham	4T1	OK	7.3997	6.05662	-0.288953	-0.563159	0.43085	0.998493	no
XLOC_001857	XLOC_001857	Rufy2	chr10:62442970-62486597	Sham	4T1	OK	2.25188	2.03383	-0.14693	-0.225128	0.75695	0.998493	no
XLOC_001858	XLOC_001858	Pbld2	chr10:62487259-62521645	Sham	4T1	OK	65.1974	58.463	-0.15729	-0.371591	0.6031	0.998493	no
XLOC_001859	XLOC_001859	Pbld1	chr10:62524364-62542833	Sham	4T1	OK	82.8927	68.1933	-0.281616	-0.620605	0.38095	0.998493	no
XLOC_001860	XLOC_001860	Atoh7	chr10:62562903-62563353	Sham	4T1	NOTEST	0	0	0	0	1	1	no
XLOC_001861	XLOC_001861	Herc4	chr10:62706544-62780629	Sham	4T1	OK	17.9069	20.7753	0.214353	0.547799	0.4364	0.998493	no
XLOC_001862	XLOC_001862	Dnajc12	chr10:62845190-62871588	Sham	4T1	OK	4.05319	8.58455	1.08269	2.19889	0.0021	0.215687	no
XLOC_001863	XLOC_001863	Ctnna3	chr10:62892845-64466415	Sham	4T1	NOTEST	0.012075	0	#NAME?	0	1	1	no
XLOC_001864	XLOC_001864	LOC102634101	chr10:66467822-66559736	Sham	4T1	NOTEST	0.133808	0.126607	-0.0798047	0	1	1	no
XLOC_001865	XLOC_001865	Jmjd1c	chr10:66590005-66719074	Sham	4T1	OK	15.9299	12.5931	-0.339112	-0.877376	0.2271	0.998493	no
XLOC_001866	XLOC_001866	Egr2	chr10:67000616-67004936	Sham	4T1	NOTEST	0.0439415	0.199446	2.18234	0	1	1	no
XLOC_001867	XLOC_001867	Rtkn2	chr10:67442345-67506612	Sham	4T1	NOTEST	0.0391758	0.00529829	-2.88637	0	1	1	no
XLOC_001868	XLOC_001868	Tmem26	chr10:68186493-68245402	Sham	4T1	NOTEST	0.378398	0.358405	-0.078313	0	1	1	no
XLOC_001869	XLOC_001869	Rhobtb1	chr10:68671299-68754532	Sham	4T1	OK	28.9001	31.1596	0.1086	0.256052	0.71315	0.998493	no
XLOC_001870	XLOC_001870	Ank3	chr10:68996455-69490184	Sham	4T1	OK	3.28542	2.50095	-0.393601	-0.924665	0.19785	0.998493	no
XLOC_001871	XLOC_001871	Ccdc6	chr10:69559868-69655948	Sham	4T1	OK	8.23938	7.95862	-0.0500174	-0.126686	0.8571	0.998493	no
XLOC_001872	XLOC_001872	2310015B20Rik	chr10:69667414-69682459	Sham	4T1	NOTEST	0	0	0	0	1	1	no
XLOC_001873	XLOC_001873	Slc16a9	chr10:69708023-69748699	Sham	4T1	OK	1.55029	1.49412	-0.053244	-0.0933068	0.89435	0.998493	no
XLOC_001874	XLOC_001874	Fam13c	chr10:69903415-70062039	Sham	4T1	NOTEST	0.121994	0.0485231	-1.33007	0	1	1	no
XLOC_001875	XLOC_001875	Ipmk	chr10:70810540-70848633	Sham	4T1	OK	23.3809	27.6818	0.243605	0.593854	0.39065	0.998493	no
XLOC_001876	XLOC_001876	Zwint	chr10:72117642-72132537	Sham	4T1	OK	26.5717	27.3241	0.040281	0.104956	0.8872	0.998493	no
XLOC_001877	XLOC_001877	Pcdh15	chr10:73284614-74112477	Sham	4T1	NOTEST	0.0869845	0.038668	-1.16962	0	1	1	no
XLOC_001878	XLOC_001878	Gnaz	chr10:74420221-74495331	Sham	4T1	NOTEST	0.0331467	0.0398081	0.264196	0	1	1	no
XLOC_001879	XLOC_001879	Rab36	chr10:74499833-74516845	Sham	4T1	OK	2.41739	1.30614	-0.888141	-1.72465	0.017	0.803658	no
XLOC_001880	XLOC_001880	Bcr	chr10:74523640-74647668	Sham	4T1	OK	6.50908	6.65376	0.0317178	0.0824753	0.90555	0.998493	no
XLOC_001881	XLOC_001881	Specc1l	chr10:74674817-74775145	Sham	4T1	OK	6.33993	6.17647	-0.0376827	-0.0957726	0.8901	0.998493	no
XLOC_001882	XLOC_001882	Adora2a	chr10:74779621-74797537	Sham	4T1	OK	0.684527	0.542977	-0.334217	-0.540157	0.43675	0.998493	no
XLOC_001883	XLOC_001883	Gm5779	chr10:74814799-74815706	Sham	4T1	OK	1.61639	1.50416	-0.103824	-0.133083	0.85475	0.998493	no
XLOC_001884	XLOC_001884	Upb1	chr10:74869655-74904424	Sham	4T1	OK	72.8144	74.4068	0.0312111	0.0727064	0.91335	0.998493	no
XLOC_001885	XLOC_001885	4933407G14Rik	chr10:74912254-74925849	Sham	4T1	NOTEST	0.026753	0.063835	1.25465	0	1	1	no
XLOC_001886	XLOC_001886	Snrpd3	chr10:74980786-74998185	Sham	4T1	OK	57.8581	47.1929	-0.293949	-0.73719	0.3032	0.998493	no
XLOC_001887	XLOC_001887	Ggt1	chr10:75036337-75048927	Sham	4T1	OK	0.770844	0.154107	-2.3225	-2.2162	0.00715	0.491527	no
XLOC_001888	XLOC_001888	Ggt5	chr10:75052125-75079713	Sham	4T1	OK	0.712997	0.575252	-0.309703	-0.544814	0.4315	0.998493	no
XLOC_001889	XLOC_001889	Derl3	chr10:75356142-75358985	Sham	4T1	OK	2.51297	1.2443	-1.01405	-1.5795	0.0361	0.998493	no
XLOC_001890	XLOC_001890	Chchd10	chr10:75398317-75403417	Sham	4T1	OK	216.807	225.234	0.055016	0.134602	0.8453	0.998493	no
XLOC_001891	XLOC_001891	Vpreb3	chr10:75411056-75412391	Sham	4T1	OK	0.753609	0.490283	-0.620203	-0.471539	0.50215	0.998493	no
XLOC_001892	XLOC_001892	Gm5134	chr10:75417258-75472334	Sham	4T1	NOTEST	0.0238224	0.0246339	0.0483305	0	1	1	no
XLOC_001893	XLOC_001893	Zfp280b	chr10:75495356-75505714	Sham	4T1	OK	2.52695	2.37824	-0.0875024	-0.19832	0.7738	0.998493	no
XLOC_001894	XLOC_001894	Slc5a4a	chr10:75610195-75652010	Sham	4T1	NOTEST	0	0	0	0	1	1	no
XLOC_001895	XLOC_001895	S100b	chr10:75716580-75724064	Sham	4T1	NOTEST	0.0687059	0.0564094	-0.284498	0	1	1	no
XLOC_001896	XLOC_001896	1700094J05Rik	chr10:75813998-75905657	Sham	4T1	NOTEST	0	0.0231319	inf	0	1	1	no
XLOC_001897	XLOC_001897	2610028H24Rik	chr10:75911825-75978602	Sham	4T1	NOTEST	0.0105772	0	#NAME?	0	1	1	no
XLOC_001898	XLOC_001898	Mcm3ap	chr10:75911825-75978602	Sham	4T1	OK	5.33427	5.00138	-0.0929623	-0.223223	0.74695	0.998493	no
XLOC_001899	XLOC_001899	Lss	chr10:75994371-76024971	Sham	4T1	OK	7.84788	8.79211	0.163906	0.406444	0.5701	0.998493	no
XLOC_001900	XLOC_001900	Spatc1l	chr10:76025016-76032945	Sham	4T1	OK	0.889326	0.892403	0.00498356	0.00651272	0.97835	0.998493	no
XLOC_001901	XLOC_001901	Ftcd	chr10:76038392-76053191	Sham	4T1	OK	110.837	99.7354	-0.152264	-0.328146	0.64335	0.998493	no
XLOC_001902	XLOC_001902	Gm10787	chr10:76474739-76484959	Sham	4T1	NOTEST	0.0941918	0.0776821	-0.27802	0	1	1	no
XLOC_001903	XLOC_001903	Slc19a1	chr10:76495483-76513177	Sham	4T1	OK	3.01589	3.87731	0.362473	0.777216	0.2701	0.998493	no
XLOC_001904	XLOC_001904	Pofut2	chr10:76722044-76732331	Sham	4T1	OK	5.96025	6.70196	0.16921	0.422038	0.5485	0.998493	no
XLOC_001905	XLOC_001905	Gm17769	chr10:76881120-76883684	Sham	4T1	NOTEST	0.0523247	0.00838083	-2.64233	0	1	1	no
XLOC_001906	XLOC_001906	Itgb2	chr10:76993092-77028419	Sham	4T1	OK	2.11779	2.61357	0.303462	0.660253	0.3382	0.998493	no
XLOC_001907	XLOC_001907	Pttg1ip	chr10:77044511-77061477	Sham	4T1	OK	77.5146	66.0226	-0.23151	-0.56287	0.4183	0.998493	no
XLOC_001908	XLOC_001908	Sumo3	chr10:77068978-77081076	Sham	4T1	OK	20.4406	17.9521	-0.187285	-0.471342	0.49855	0.998493	no
XLOC_001909	XLOC_001909	Ube2g2	chr10:77085065-77108735	Sham	4T1	OK	22.5292	22.3596	-0.0109021	-0.0273151	0.97045	0.998493	no
XLOC_001910	XLOC_001910	Mir1930	chr10:77085065-77108735	Sham	4T1	NOTEST	0	0	0	0	1	1	no
XLOC_001911	XLOC_001911	Tspear	chr10:77149313-77349514	Sham	4T1	NOTEST	0.0484867	0.0362061	-0.421357	0	1	1	no
XLOC_001912	XLOC_001912	Gm10272	chr10:77149313-77349514	Sham	4T1	NOTEST	0	0	0	0	1	1	no
XLOC_001913	XLOC_001913	Gm10024	chr10:77149313-77349514	Sham	4T1	NOTEST	0	0	0	0	1	1	no
XLOC_001914	XLOC_001914	Gm10142	chr10:77149313-77349514	Sham	4T1	NOTEST	0	0	0	0	1	1	no
XLOC_001915	XLOC_001915	Krtap12-1	chr10:77149313-77349514	Sham	4T1	NOTEST	0	0	0	0	1	1	no
XLOC_001916	XLOC_001916	Gm10100	chr10:77149313-77349514	Sham	4T1	NOTEST	0	0	0	0	1	1	no
XLOC_001917	XLOC_001917	Gm2696	chr10:77149313-77349514	Sham	4T1	NOTEST	0	0	0	0	1	1	no
XLOC_001918	XLOC_001918	Krtap10-10	chr10:77149313-77349514	Sham	4T1	NOTEST	0	0	0	0	1	1	no
XLOC_001919	XLOC_001919	Gm10318	chr10:77149313-77349514	Sham	4T1	NOTEST	0	0	0	0	1	1	no
XLOC_001920	XLOC_001920	Gm3285	chr10:77149313-77349514	Sham	4T1	NOTEST	0	0	0	0	1	1	no
XLOC_001921	XLOC_001921	1700009J07Rik	chr10:77356164-77358856	Sham	4T1	NOTEST	0.0285784	0.290806	3.34706	0	1	1	no
XLOC_001922	XLOC_001922	1810043G02Rik	chr10:77441394-77448183	Sham	4T1	OK	2.89698	2.96554	0.0337465	0.069723	0.9236	0.998493	no
XLOC_001923	XLOC_001923	Dnmt3l	chr10:77492766-77526367	Sham	4T1	NOTEST	0	0	0	0	1	1	no
XLOC_001924	XLOC_001924	Icosl	chr10:77532112-77542270	Sham	4T1	NOTEST	0.418464	0.331316	-0.336893	0	1	1	no
XLOC_001925	XLOC_001925	Cstb	chr10:77888414-77890367	Sham	4T1	OK	40.3472	40.0393	-0.0110527	-0.0271262	0.9694	0.998493	no
XLOC_001926	XLOC_001926	Mir6410	chr10:77897543-77897647	Sham	4T1	NOTEST	0	0	0	0	1	1	no
XLOC_001927	XLOC_001927	Ilvbl	chr10:78037244-78047247	Sham	4T1	OK	7.9201	7.63207	-0.0534447	-0.132269	0.8517	0.998493	no
XLOC_001928	XLOC_001928	Slc1a6	chr10:78243240-78277570	Sham	4T1	NOTEST	0	0.0160512	inf	0	1	1	no
XLOC_001929	XLOC_001929	Olfr1355	chr10:78338293-78342851	Sham	4T1	NOTEST	0	0	0	0	1	1	no
XLOC_001930	XLOC_001930	Olfr1354	chr10:78379586-78380681	Sham	4T1	NOTEST	0	0	0	0	1	1	no
XLOC_001931	XLOC_001931	Olfr8	chr10:78417951-78418884	Sham	4T1	NOTEST	0	0	0	0	1	1	no
XLOC_001932	XLOC_001932	Olfr1353	chr10:78426053-78433357	Sham	4T1	NOTEST	0	0	0	0	1	1	no
XLOC_001933	XLOC_001933	Olfr1352	chr10:78443794-78447466	Sham	4T1	NOTEST	0	0	0	0	1	1	no
XLOC_001934	XLOC_001934	Olfr1351	chr10:78480068-78481028	Sham	4T1	NOTEST	0	0	0	0	1	1	no
XLOC_001935	XLOC_001935	Olfr57	chr10:78497467-78498547	Sham	4T1	NOTEST	0	0	0	0	1	1	no
XLOC_001936	XLOC_001936	Vmn2r80	chr10:78611560-78657678	Sham	4T1	NOTEST	0	0	0	0	1	1	no
XLOC_001937	XLOC_001937	Vmn2r81	chr10:78710521-78757280	Sham	4T1	NOTEST	0	0	0	0	1	1	no
XLOC_001938	XLOC_001938	Vmn2r82	chr10:78819335-78859511	Sham	4T1	NOTEST	0	0	0	0	1	1	no
XLOC_001939	XLOC_001939	Vmn2r83	chr10:78931702-78954899	Sham	4T1	NOTEST	0.0135456	0	#NAME?	0	1	1	no
XLOC_001940	XLOC_001940	Madcam1	chr10:79127318-79131281	Sham	4T1	NOTEST	0.0101216	0	#NAME?	0	1	1	no
XLOC_001941	XLOC_001941	Tpgs1	chr10:79132154-79138871	Sham	4T1	OK	6.89	8.19798	0.250764	0.57678	0.4206	0.998493	no
XLOC_001942	XLOC_001942	Cdc34	chr10:79144939-79151143	Sham	4T1	OK	11.9274	13.9511	0.22609	0.569907	0.42285	0.998493	no
XLOC_001943	XLOC_001943	Gzmm	chr10:79151764-79158005	Sham	4T1	NOTEST	0.102847	0.162546	0.660353	0	1	1	no
XLOC_001944	XLOC_001944	Bsg	chr10:79167102-79174724	Sham	4T1	OK	149.122	170.407	0.192488	0.45162	0.5223	0.998493	no
XLOC_001945	XLOC_001945	Hcn2	chr10:79179378-79198853	Sham	4T1	NOTEST	0.0783744	0.0404952	-0.952629	0	1	1	no
XLOC_001946	XLOC_001946	Mir7669	chr10:79210453-79210473	Sham	4T1	NOTEST	0	0	0	0	1	1	no
XLOC_001947	XLOC_001947	Fgf22	chr10:79217863-79219706	Sham	4T1	NOTEST	0	0	0	0	1	1	no
XLOC_001948	XLOC_001948	Fstl3	chr10:79240018-79251730	Sham	4T1	NOTEST	0.0847141	0.154461	0.866568	0	1	1	no
XLOC_001949	XLOC_001949	Palm	chr10:79256316-79283641	Sham	4T1	OK	0.549229	0.443621	-0.308079	-0.501196	0.4656	0.998493	no
XLOC_001950	XLOC_001950	Misp	chr10:79283765-79293197	Sham	4T1	NOTEST	0.118948	0.0629229	-0.918669	0	1	1	no
XLOC_001951	XLOC_001951	Ptbp1	chr10:79314121-79337379	Sham	4T1	OK	23.3129	23.6658	0.0216748	0.0543071	0.9396	0.998493	no
XLOC_001952	XLOC_001952	Mir6910	chr10:79314121-79337379	Sham	4T1	NOTEST	0	0	0	0	1	1	no
XLOC_001953	XLOC_001953	Prtn3	chr10:79342411-79345917	Sham	4T1	OK	0.0350438	0.558811	3.99513	2.09669	0.1688	0.998493	no
XLOC_001954	XLOC_001954	Elane	chr10:79349056-79350961	Sham	4T1	NOTEST	0	0.0670707	inf	0	1	1	no
XLOC_001955	XLOC_001955	Cfd	chr10:79353597-79355405	Sham	4T1	OK	0.309063	0.585164	0.92094	0.745304	0.35455	0.998493	no
XLOC_001956	XLOC_001956	Kiss1r	chr10:79379715-79385017	Sham	4T1	NOTEST	0.0729893	0.122893	0.751642	0	1	1	no
XLOC_001957	XLOC_001957	Arid3a	chr10:79389787-79417763	Sham	4T1	NOTEST	0.271095	0.188827	-0.521734	0	1	1	no
XLOC_001958	XLOC_001958	Wdr18	chr10:79422896-79431991	Sham	4T1	OK	10.9683	10.4831	-0.0652779	-0.166656	0.8105	0.998493	no
XLOC_001959	XLOC_001959	Grin3b	chr10:79433468-79447075	Sham	4T1	NOTEST	0.0754023	0.147003	0.963162	0	1	1	no
XLOC_001960	XLOC_001960	Cnn2	chr10:79451344-79458145	Sham	4T1	OK	3.55854	2.85857	-0.315989	-0.672236	0.34795	0.998493	no
XLOC_001961	XLOC_001961	Abca7	chr10:79460359-79478317	Sham	4T1	OK	1.02455	1.09364	0.0941532	0.214302	0.75715	0.998493	no
XLOC_001962	XLOC_001962	Hmha1	chr10:79479416-79494216	Sham	4T1	OK	1.96937	2.25531	0.195594	0.466647	0.5112	0.998493	no
XLOC_001963	XLOC_001963	Gpx4	chr10:79509910-79519184	Sham	4T1	OK	24.0463	23.7796	-0.016091	-0.0405905	0.9579	0.998493	no
XLOC_001964	XLOC_001964	Stk11	chr10:79579280-79602112	Sham	4T1	OK	26.151	19.917	-0.39286	-0.934318	0.1816	0.998493	no
XLOC_001965	XLOC_001965	Atp5d	chr10:79605059-79608563	Sham	4T1	OK	174.446	245.591	0.49348	1.20924	0.09115	0.998493	no
XLOC_001966	XLOC_001966	Midn	chr10:79611034-79621112	Sham	4T1	OK	9.35373	8.10074	-0.20749	-0.535208	0.44975	0.998493	no
XLOC_001967	XLOC_001967	Cirbp	chr10:79630585-79635527	Sham	4T1	OK	7.14402	6.67357	-0.098279	-0.221147	0.76135	0.998493	no
XLOC_001968	XLOC_001968	1600002K03Rik	chr10:79635688-79637864	Sham	4T1	OK	4.94032	7.0119	0.505199	0.831792	0.25075	0.998493	no
XLOC_001969	XLOC_001969	Efna2	chr10:79642226-79652755	Sham	4T1	NOTEST	0.127957	0.1275	-0.00515739	0	1	1	no
XLOC_001970	XLOC_001970	Mum1	chr10:79689342-79707889	Sham	4T1	OK	1.95287	1.51047	-0.370593	-0.810342	0.2559	0.998493	no
XLOC_001971	XLOC_001971	Ndufs7	chr10:79712196-79719537	Sham	4T1	OK	45.9231	49.7545	0.115606	0.294387	0.6818	0.998493	no
XLOC_001972	XLOC_001972	Dazap1	chr10:79727735-79751158	Sham	4T1	OK	15.4812	12.5281	-0.305348	-0.719748	0.30835	0.998493	no
XLOC_001973	XLOC_001973	Mir6911	chr10:79727735-79751158	Sham	4T1	OK	11.9778	0	#NAME?	#NAME?	0.23425	0.998493	no
XLOC_001974	XLOC_001974	Rps15	chr10:79755175-79756859	Sham	4T1	OK	147.945	172.809	0.224121	0.572246	0.41845	0.998493	no
XLOC_001975	XLOC_001975	Apc2	chr10:79764564-79783368	Sham	4T1	NOTEST	0.108024	0.0829417	-0.381182	0	1	1	no
XLOC_001976	XLOC_001976	Reep6	chr10:79792889-79799186	Sham	4T1	OK	274.856	371.063	0.432985	0.903208	0.21015	0.998493	no
XLOC_001977	XLOC_001977	Plk5	chr10:79819203-79828234	Sham	4T1	OK	0.578747	0.74711	0.368387	0.543738	0.4499	0.998493	no
XLOC_001978	XLOC_001978	Onecut3	chr10:79957650-79980005	Sham	4T1	NOTEST	0	0.00213576	inf	0	1	1	no
XLOC_001979	XLOC_001979	Adat3,Scamp4	chr10:80065624-80078528	Sham	4T1	OK	12.9142	14.0173	0.11825	0.304463	0.6855	0.998493	no
XLOC_001980	XLOC_001980	Mir6912	chr10:80065624-80078528	Sham	4T1	NOTEST	0	0	0	0	1	1	no
XLOC_001981	XLOC_001981	Csnk1g2	chr10:80085524-80103516	Sham	4T1	OK	18.8129	19.4204	0.0458504	0.118171	0.87065	0.998493	no
XLOC_001982	XLOC_001982	Izumo4	chr10:80165437-80168127	Sham	4T1	OK	6.69729	4.35473	-0.620993	-1.21948	0.0872	0.998493	no
XLOC_001983	XLOC_001983	Dot1l	chr10:80217950-80257092	Sham	4T1	OK	3.87291	5.23284	0.434176	1.09252	0.11955	0.998493	no
XLOC_001984	XLOC_001984	Sf3a2	chr10:80261479-80267667	Sham	4T1	OK	3.73382	3.51714	-0.0862497	-0.198418	0.78355	0.998493	no
XLOC_001985	XLOC_001985	Amh	chr10:80267992-80270393	Sham	4T1	NOTEST	0.00621011	0	#NAME?	0	1	1	no
XLOC_001986	XLOC_001986	Oaz1	chr10:80289400-80292035	Sham	4T1	OK	5.27269	4.96829	-0.0857908	-0.177129	0.801	0.998493	no
XLOC_001987	XLOC_001987	Mir1982	chr10:80289400-80292035	Sham	4T1	OK	92.6452	57.4352	-0.689781	-0.45641	0.757	0.998493	no
XLOC_001988	XLOC_001988	Sppl2b	chr10:80318019-80331453	Sham	4T1	OK	3.44732	3.49027	0.0178635	0.0419659	0.94915	0.998493	no
XLOC_001989	XLOC_001989	Tmprss9	chr10:80342560-80363714	Sham	4T1	NOTEST	0.0134427	0	#NAME?	0	1	1	no
XLOC_001990	XLOC_001990	Gadd45b	chr10:80392835-80394949	Sham	4T1	OK	1.2282	4.73176	1.94583	3.66287	5e-05	0.0141434	yes
XLOC_001991	XLOC_001991	Thop1	chr10:80532827-80545105	Sham	4T1	OK	3.13919	3.2815	0.0639632	0.146315	0.83595	0.998493	no
XLOC_001992	XLOC_001992	Mir5615-2	chr10:80567358-80567420	Sham	4T1	NOTEST	0	0	0	0	1	1	no
XLOC_001993	XLOC_001993	Map2k2	chr10:80568691-80587481	Sham	4T1	OK	26.4397	27.1637	0.0389765	0.0969828	0.8926	0.998493	no
XLOC_001994	XLOC_001994	Zbtb7a	chr10:80599015-80614402	Sham	4T1	OK	6.17239	8.18757	0.407607	1.05315	0.14595	0.998493	no
XLOC_001995	XLOC_001995	Eef2	chr10:80639375-80645254	Sham	4T1	OK	371.001	487.429	0.393767	0.689169	0.32485	0.998493	no
XLOC_001996	XLOC_001996	Snord37	chr10:80639375-80645254	Sham	4T1	NOTEST	0	0	0	0	1	1	no
XLOC_001997	XLOC_001997	Dapk3	chr10:80645751-80655942	Sham	4T1	OK	7.72159	8.58886	0.153569	0.37863	0.5884	0.998493	no
XLOC_001998	XLOC_001998	Atcayos	chr10:80657435-80693524	Sham	4T1	NOTEST	0	0	0	0	1	1	no
[truncated: 27,111 more rows]

## Sheet: S2 Fig1_liver_significant
Table S2 The list of liver genes significantly affected by 4T1-transplantation
test_id	gene_id	gene	locus	sample_1	sample_2	status	value_1	value_2	log2(fold_change)	test_stat	p_value	q_value	significant
XLOC_005423	XLOC_005423	Fos	chr12:86814850-86818219	Sham	4T1	OK	3.80152	33.1951	3.12632	5.30208	5e-05	0.0141434	yes
XLOC_014710	XLOC_014710	Lcn2	chr2:32240156-32243259	Sham	4T1	OK	10.4682	82.7085	2.98203	6.11107	5e-05	0.0141434	yes
XLOC_003106	XLOC_003106	Igfbp1	chr11:7097789-7102549	Sham	4T1	OK	27.8975	207.817	2.89711	3.26359	5e-05	0.0141434	yes
XLOC_023764	XLOC_023764	Saa1	chr7:53995868-53998350	Sham	4T1	OK	7.69164	54.6179	2.82801	5.2689	5e-05	0.0141434	yes
XLOC_018267	XLOC_018267	Jun	chr4:94715726-94718913	Sham	4T1	OK	8.96628	51.3944	2.51903	4.54411	5e-05	0.0141434	yes
XLOC_022721	XLOC_022721	Saa2	chr7:54007202-54009684	Sham	4T1	OK	4.20974	22.4243	2.41326	4.46788	5e-05	0.0141434	yes
XLOC_001290	XLOC_001290	Atf3	chr1:192994135-193007212	Sham	4T1	OK	1.06453	5.58493	2.39133	3.94466	5e-05	0.0141434	yes
XLOC_006429	XLOC_006429	Gadd45g	chr13:51942043-51943843	Sham	4T1	OK	8.97406	44.1316	2.29798	4.69778	5e-05	0.0141434	yes
XLOC_025240	XLOC_025240	Mt1	chr8:96702988-96704227	Sham	4T1	OK	211.248	1018.96	2.27009	4.12011	5e-05	0.0141434	yes
XLOC_002561	XLOC_002561	Slc41a2	chr10:82693883-82800562	Sham	4T1	OK	1.93017	8.56779	2.1502	4.28383	5e-05	0.0141434	yes
XLOC_017490	XLOC_017490	Orm2	chr4:63023482-63026911	Sham	4T1	OK	25.2755	109.561	2.11592	5.08122	5e-05	0.0141434	yes
XLOC_023958	XLOC_023958	Tsku	chr7:105499177-105509838	Sham	4T1	OK	16.0338	64.9366	2.01791	4.95338	5e-05	0.0141434	yes
XLOC_027192	XLOC_027192	Nnmt	chr9:48398636-48413182	Sham	4T1	OK	11.2683	43.528	1.94968	4.19062	5e-05	0.0141434	yes
XLOC_001990	XLOC_001990	Gadd45b	chr10:80392835-80394949	Sham	4T1	OK	1.2282	4.73176	1.94583	3.66287	5e-05	0.0141434	yes
XLOC_027458	XLOC_027458	Alas1	chr9:106135785-106150285	Sham	4T1	OK	184.088	687.497	1.90096	3.31815	5e-05	0.0141434	yes
XLOC_025239	XLOC_025239	Mt2	chr8:96696517-96697467	Sham	4T1	OK	54.9196	193.469	1.81671	3.03227	5e-05	0.0141434	yes
XLOC_002391	XLOC_002391	Ddit4	chr10:59412422-59414518	Sham	4T1	OK	1.22912	4.28771	1.80258	3.07514	5e-05	0.0141434	yes
XLOC_003774	XLOC_003774	Arl4d	chr11:101526854-101529146	Sham	4T1	OK	8.0672	27.0018	1.74292	3.80947	5e-05	0.0141434	yes
XLOC_012168	XLOC_012168	Nrep	chr18:33596672-33623683	Sham	4T1	OK	14.8228	48.9265	1.7228	4.11955	5e-05	0.0141434	yes
XLOC_025683	XLOC_025683	Gdf15	chr8:73153292-73155534	Sham	4T1	OK	3.85147	12.0449	1.64494	2.95963	5e-05	0.0141434	yes
XLOC_018302	XLOC_018302	Dio1	chr4:106964069-106979748	Sham	4T1	OK	8.84451	26.7122	1.59464	3.85977	5e-05	0.0141434	yes
XLOC_008732	XLOC_008732	Nr4a1	chr15:101097237-101105294	Sham	4T1	OK	1.92115	5.64321	1.55454	2.43107	0.00025	0.0495833	yes
XLOC_025599	XLOC_025599	Fgl1	chr8:42276787-42300510	Sham	4T1	OK	449.693	1309.54	1.54204	3.19329	5e-05	0.0141434	yes
XLOC_016018	XLOC_016018	Ccrn4l	chr3:51028368-51055576	Sham	4T1	OK	12.4018	35.2025	1.50512	3.65043	5e-05	0.0141434	yes
XLOC_011458	XLOC_011458	Lrg1	chr17:56259100-56261369	Sham	4T1	OK	104.553	280.056	1.42149	2.94477	0.0002	0.0420854	yes
XLOC_011221	XLOC_011221	Sik1	chr17:31981194-31992737	Sham	4T1	OK	5.65845	15.1211	1.41808	2.97987	5e-05	0.0141434	yes
XLOC_019282	XLOC_019282	Cxcl1	chr5:91320270-91322141	Sham	4T1	OK	15.9342	42.528	1.41629	2.96188	5e-05	0.0141434	yes
XLOC_013844	XLOC_013844	B3galt1	chr2:67942728-67960939	Sham	4T1	OK	7.27531	18.6877	1.36101	3.30692	5e-05	0.0141434	yes
XLOC_028187	XLOC_028187	Armcx4	chrX:131221057-131232311	Sham	4T1	OK	0.738354	1.88936	1.35551	2.99997	5e-05	0.0141434	yes
XLOC_011401	XLOC_011401	Slc22a7	chr17:46569133-46575426	Sham	4T1	OK	6.85368	17.4354	1.34707	3.28735	5e-05	0.0141434	yes
XLOC_005261	XLOC_005261	Nampt	chr12:33505199-33538234	Sham	4T1	OK	51.2167	128.334	1.32521	3.09865	5e-05	0.0141434	yes
XLOC_006841	XLOC_006841	Nfil3	chr13:53062577-53076408	Sham	4T1	OK	6.67418	15.2595	1.19305	2.7422	5e-05	0.0141434	yes
XLOC_025544	XLOC_025544	1810011O10Rik	chr8:25548087-25549418	Sham	4T1	OK	19.9796	45.5389	1.18857	3.13525	0.0001	0.02465	yes
XLOC_001716	XLOC_001716	Sgk1	chr10:21601989-21719708	Sham	4T1	OK	11.6879	26.2993	1.17001	2.7326	0.0001	0.02465	yes
XLOC_012787	XLOC_012787	Cyp26a1	chr19:37772297-37776026	Sham	4T1	OK	9.56886	20.5974	1.10604	2.76617	0.0002	0.0420854	yes
XLOC_017486	XLOC_017486	Col27a1	chr4:62876445-62996024	Sham	4T1	OK	1.27329	2.66734	1.06684	2.67622	5e-05	0.0141434	yes
XLOC_002241	XLOC_002241	Esr1	chr10:5340929-5734721	Sham	4T1	OK	11.0781	23.0809	1.05899	2.63888	0.0001	0.02465	yes
XLOC_021907	XLOC_021907	Kap	chr6:133799872-133803685	Sham	4T1	OK	142.22	11.7506	-3.59732	-9.35968	5e-05	0.0141434	yes
XLOC_026932	XLOC_026932	Fam198a	chr9:121860105-121889400	Sham	4T1	OK	2.0555	0.261866	-2.97259	-4.18481	5e-05	0.0141434	yes
XLOC_025478	XLOC_025478	B930025P03Rik	chr8:10870421-10882454	Sham	4T1	OK	1.75834	0.270845	-2.69868	-4.07511	5e-05	0.0141434	yes
XLOC_003278	XLOC_003278	Gpx3	chr11:54716355-54723884	Sham	4T1	OK	16.0601	3.34223	-2.2646	-4.08031	5e-05	0.0141434	yes
XLOC_008836	XLOC_008836	Klf10	chr15:38221218-38230466	Sham	4T1	OK	38.2958	9.39244	-2.02762	-5.11803	5e-05	0.0141434	yes
XLOC_015330	XLOC_015330	Trib3	chr2:152163160-152169796	Sham	4T1	OK	4.10646	1.03438	-1.98912	-3.69781	5e-05	0.0141434	yes
XLOC_004548	XLOC_004548	Nr1d1	chr11:98629245-98636691	Sham	4T1	OK	51.8451	14.3524	-1.85292	-3.90145	5e-05	0.0141434	yes
XLOC_019669	XLOC_019669	Gm15408	chr5:149818537-149824352	Sham	4T1	OK	6.56513	1.87673	-1.8066	-3.60319	5e-05	0.0141434	yes
XLOC_021954	XLOC_021954	Bhlhe41	chr6:145806762-145813940	Sham	4T1	OK	1.33168	0.408395	-1.70521	-2.85609	0.0002	0.0420854	yes
XLOC_016886	XLOC_016886	Gstm3	chr3:107766613-107772092	Sham	4T1	OK	6.22354	1.953	-1.67205	-2.96609	0.00025	0.0495833	yes
XLOC_023376	XLOC_023376	Sult2a1	chr7:14381594-14422759	Sham	4T1	OK	17.2659	5.43911	-1.66648	-2.75608	0.00025	0.0495833	yes
XLOC_028316	XLOC_028316	Mid1	chrX:166123130-166428778	Sham	4T1	OK	14.1893	4.49128	-1.6596	-3.48214	5e-05	0.0141434	yes
XLOC_014407	XLOC_014407	Sgk2	chr2:162813216-162839875	Sham	4T1	OK	15.6567	5.18465	-1.59446	-3.84882	5e-05	0.0141434	yes
XLOC_004564	XLOC_004564	Krt23	chr11:99339286-99354424	Sham	4T1	OK	8.8854	2.94349	-1.59391	-3.44169	5e-05	0.0141434	yes
XLOC_013170	XLOC_013170	Ppp1r3c	chr19:36806220-36811094	Sham	4T1	OK	32.9789	10.968	-1.58824	-3.83066	5e-05	0.0141434	yes
XLOC_000622	XLOC_000622	Slc30a10	chr1:187270994-187292640	Sham	4T1	OK	12.4055	4.15649	-1.57754	-3.86206	5e-05	0.0141434	yes
XLOC_018329	XLOC_018329	Cyp4a14	chr4:115158804-115168746	Sham	4T1	OK	234.048	80.5824	-1.53827	-3.59071	5e-05	0.0141434	yes
XLOC_003442	XLOC_003442	Kif1c	chr11:70514049-70545472	Sham	4T1	OK	79.2799	27.3864	-1.5335	-3.46298	5e-05	0.0141434	yes
XLOC_008876	XLOC_008876	Fbxo32	chr15:58007433-58046447	Sham	4T1	OK	0.80668	0.281368	-1.51954	-3.59924	0.00015	0.0336136	yes
XLOC_021557	XLOC_021557	Fam13a	chr6:58883529-58974496	Sham	4T1	OK	14.9294	5.52157	-1.43501	-3.59033	5e-05	0.0141434	yes
XLOC_005239	XLOC_005239	Klf11	chr12:25336235-25347647	Sham	4T1	OK	4.81564	1.7863	-1.43075	-3.11499	0.00015	0.0336136	yes
XLOC_000597	XLOC_000597	Parp1	chr1:182499105-182531385	Sham	4T1	OK	28.7347	10.8091	-1.41055	-3.3271	5e-05	0.0141434	yes
XLOC_023625	XLOC_023625	Hamp2	chr7:31707390-31709200	Sham	4T1	OK	440.573	177.692	-1.31	-2.99774	5e-05	0.0141434	yes
XLOC_009586	XLOC_009586	Hes1	chr16:30065442-30067882	Sham	4T1	OK	12.9562	5.46609	-1.24506	-2.63973	0.00015	0.0336136	yes
XLOC_026804	XLOC_026804	Cish	chr9:107199019-107204292	Sham	4T1	OK	6.32418	2.6688	-1.24469	-2.67329	0.00015	0.0336136	yes
XLOC_015149	XLOC_015149	Bmf	chr2:118354492-118375414	Sham	4T1	OK	3.08249	1.30139	-1.24404	-2.86932	0.00015	0.0336136	yes
XLOC_006348	XLOC_006348	Foxq1	chr13:31650038-31652843	Sham	4T1	OK	8.07626	3.4566	-1.22434	-2.97993	0.0001	0.02465	yes
XLOC_018587	XLOC_018587	Slc25a34	chr4:141174739-141179749	Sham	4T1	OK	3.01067	1.32448	-1.18465	-2.76307	0.00015	0.0336136	yes
XLOC_020922	XLOC_020922	Wipf3	chr6:54402876-54453762	Sham	4T1	OK	5.01415	2.2135	-1.17967	-2.67488	0.0001	0.02465	yes
XLOC_002116	XLOC_002116	Phlda1	chr10:110943341-110945705	Sham	4T1	OK	27.323	12.2748	-1.15442	-2.91825	5e-05	0.0141434	yes
XLOC_012267	XLOC_012267	Ppargc1b	chr18:61455256-61560170	Sham	4T1	OK	3.42572	1.55705	-1.13759	-2.83149	0.0002	0.0420854	yes
XLOC_025968	XLOC_025968	Sipa1l2	chr8:127941962-128016610	Sham	4T1	OK	3.12007	1.48357	-1.07251	-2.56921	0.00025	0.0495833	yes

## Sheet: S3 Fig1_lung_all
Table S3 The result of cuffdiff comparing the lung transcriptome of Sham-operated and 4T1-bearing mice (data from D3 and D7 post transplantation)
test_id	gene_id	gene	locus	sample_1	sample_2	status	value_1	value_2	log2(fold_change)	test_stat	p_value	q_value	significant
XLOC_000001	XLOC_000001	Lypla1	chr1:4797973-4836816	Sham	4T1	OK	75.8938	77.1566	0.0238064	0.0918673	0.90285	0.998749	no
XLOC_000002	XLOC_000002	Tcea1	chr1:4847774-4887990	Sham	4T1	OK	11.1162	10.4137	-0.09418	-0.250896	0.7382	0.998749	no
XLOC_000003	XLOC_000003	Atp6v1h	chr1:5073253-5152630	Sham	4T1	OK	38.7307	36.844	-0.07205	-0.234914	0.75555	0.998749	no
XLOC_000004	XLOC_000004	Oprk1	chr1:5578573-5596214	Sham	4T1	NOTEST	0.00610173	0	#NAME?	0	1	1	no
XLOC_000005	XLOC_000005	Rb1cc1	chr1:6204742-6266185	Sham	4T1	OK	42.1989	39.5982	-0.0917694	-0.353359	0.65235	0.998749	no
XLOC_000006	XLOC_000006	Fam150a	chr1:6349411-6384812	Sham	4T1	OK	8.45212	8.88214	0.0715937	0.125831	0.85655	0.998749	no
XLOC_000007	XLOC_000007	St18	chr1:6477311-6851021	Sham	4T1	NOTEST	0.058922	0.021259	-1.47074	0	1	1	no
XLOC_000008	XLOC_000008	Pcmtd1	chr1:7079000-7163709	Sham	4T1	OK	39.5855	43.0629	0.12147	0.482982	0.5358	0.998749	no
XLOC_000009	XLOC_000009	Rrs1	chr1:9535488-9537536	Sham	4T1	OK	6.61738	5.66678	-0.22373	-0.558693	0.42745	0.998749	no
XLOC_000010	XLOC_000010	Adhfe1	chr1:9538126-9621173	Sham	4T1	OK	4.22162	4.15711	-0.0222148	-0.0419033	0.95045	0.998749	no
XLOC_000011	XLOC_000011	3110035E14Rik	chr1:9538126-9621173	Sham	4T1	OK	0.670613	0.484264	-0.469686	-0.249882	0.72965	0.998749	no
XLOC_000012	XLOC_000012	1700034P13Rik	chr1:9712136-9761337	Sham	4T1	NOTEST	0.0189357	0	#NAME?	0	1	1	no
XLOC_000013	XLOC_000013	Sgk3	chr1:9788210-9892649	Sham	4T1	OK	5.89088	5.54969	-0.0860758	-0.236925	0.74745	0.998749	no
XLOC_000014	XLOC_000014	Mcmdc2	chr1:9898718-9931035	Sham	4T1	NOTEST	0.0269739	0.0464927	0.785439	0	1	1	no
XLOC_000015	XLOC_000015	Cspp1	chr1:10028298-10126849	Sham	4T1	OK	12.4758	12.8777	0.0457452	0.147274	0.8394	0.998749	no
XLOC_000016	XLOC_000016	Prex2	chr1:10983545-11293763	Sham	4T1	OK	102.942	90.8687	-0.179973	-0.607175	0.3937	0.998749	no
XLOC_000017	XLOC_000017	A830018L16Rik	chr1:11404185-11965983	Sham	4T1	OK	0.867618	0.98347	0.180821	0.280243	0.71075	0.998749	no
XLOC_000018	XLOC_000018	Mir6341	chr1:12416066-12416187	Sham	4T1	NOTEST	0	0	0	0	1	1	no
XLOC_000019	XLOC_000019	Gm17644	chr1:12657643-12663171	Sham	4T1	NOTEST	0	0	0	0	1	1	no
XLOC_000020	XLOC_000020	Sulf1	chr1:12682510-12850453	Sham	4T1	OK	14.2774	15.8445	0.150255	0.524165	0.466	0.998749	no
XLOC_000021	XLOC_000021	Xkr9	chr1:13658851-13691804	Sham	4T1	NOTEST	0.504941	0.0544261	-3.21375	0	1	1	no
XLOC_000022	XLOC_000022	Kcnb2	chr1:15302532-15704295	Sham	4T1	NOTEST	0.0522846	0.0598896	0.195919	0	1	1	no
XLOC_000023	XLOC_000023	Terf1	chr1:15795726-15834133	Sham	4T1	OK	13.9474	14.7153	0.0773206	0.218055	0.7793	0.998749	no
XLOC_000024	XLOC_000024	Rdh10	chr1:16095467-16123704	Sham	4T1	OK	13.4389	13.0119	-0.0465906	-0.139265	0.848	0.998749	no
XLOC_000025	XLOC_000025	D030040B21Rik	chr1:16647632-16652359	Sham	4T1	NOTEST	0.0410774	0	#NAME?	0	1	1	no
XLOC_000026	XLOC_000026	Tmem70	chr1:16655271-16668356	Sham	4T1	OK	14.4002	13.505	-0.0926007	-0.238568	0.7395	0.998749	no
XLOC_000027	XLOC_000027	Ly96	chr1:16678536-16699686	Sham	4T1	OK	11.48	11.1092	-0.0473611	-0.0762746	0.92345	0.998749	no
XLOC_000028	XLOC_000028	Gdap1	chr1:17135453-17154351	Sham	4T1	NOTEST	0.242028	0.0848214	-1.51267	0	1	1	no
XLOC_000029	XLOC_000029	Pi15	chr1:17591981-17621020	Sham	4T1	OK	6.21233	5.36842	-0.210638	-0.613742	0.43685	0.998749	no
XLOC_000030	XLOC_000030	Crispld1	chr1:17717497-17756288	Sham	4T1	OK	1.21594	1.21571	-0.000273438	-0.000474287	0.98945	0.998749	no
XLOC_000031	XLOC_000031	Tfap2d	chr1:19093102-19156413	Sham	4T1	NOTEST	0	0	0	0	1	1	no
XLOC_000032	XLOC_000032	Tfap2b	chr1:19198994-19228926	Sham	4T1	NOTEST	0.00607662	0	#NAME?	0	1	1	no
XLOC_000033	XLOC_000033	4930486I03Rik	chr1:20047859-20608138	Sham	4T1	NOTEST	0	0	0	0	1	1	no
XLOC_000034	XLOC_000034	Mir206	chr1:20669090-20669163	Sham	4T1	NOTEST	0	0	0	0	1	1	no
XLOC_000035	XLOC_000035	Mir133b	chr1:20672849-20672968	Sham	4T1	NOTEST	0	0	0	0	1	1	no
XLOC_000036	XLOC_000036	Il17a	chr1:20720985-20724577	Sham	4T1	NOTEST	0	0	0	0	1	1	no
XLOC_000037	XLOC_000037	Paqr8	chr1:20880702-20928837	Sham	4T1	OK	11.6804	10.1286	-0.205652	-0.670624	0.3474	0.998749	no
XLOC_000038	XLOC_000038	Efhc1	chr1:20941706-20980922	Sham	4T1	OK	7.22451	7.1298	-0.0190392	-0.0478198	0.94615	0.998749	no
XLOC_000039	XLOC_000039	Tmem14a	chr1:21208655-21220248	Sham	4T1	OK	3.34171	3.52966	0.0789406	0.118952	0.8668	0.998749	no
XLOC_000040	XLOC_000040	Gsta3	chr1:21230665-21255701	Sham	4T1	OK	142.488	202.681	0.508369	1.77696	0.01085	0.989857	no
XLOC_000041	XLOC_000041	Khdc1a	chr1:21339757-21342280	Sham	4T1	NOTEST	0	0	0	0	1	1	no
XLOC_000042	XLOC_000042	Khdc1c	chr1:21358411-21359824	Sham	4T1	NOTEST	0	0	0	0	1	1	no
XLOC_000043	XLOC_000043	Khdc1b	chr1:21373636-21376465	Sham	4T1	NOTEST	0.00924198	0	#NAME?	0	1	1	no
XLOC_000044	XLOC_000044	Mir30a	chr1:23279107-23279178	Sham	4T1	NOTEST	0	0	0	0	1	1	no
XLOC_000045	XLOC_000045	Mir30c-2	chr1:23298539-23300597	Sham	4T1	OK	38.174	52.2417	0.452611	1.45603	0.05495	0.998749	no
XLOC_000046	XLOC_000046	B3gat2	chr1:23768764-23929220	Sham	4T1	OK	1.04363	1.34987	0.371201	0.291165	0.69965	0.998749	no
XLOC_000047	XLOC_000047	Col9a1	chr1:24184448-24259577	Sham	4T1	NOTEST	0.022705	0	#NAME?	0	1	1	no
XLOC_000048	XLOC_000048	Lmbrd1	chr1:24685382-24823146	Sham	4T1	OK	31.8428	32.5707	0.0326091	0.118786	0.8697	0.998749	no
XLOC_000049	XLOC_000049	Mir6342	chr1:29478332-29478457	Sham	4T1	NOTEST	0	0	0	0	1	1	no
XLOC_000050	XLOC_000050	Lgsn	chr1:31197922-31279501	Sham	4T1	NOTEST	0.123139	0.155073	0.332666	0	1	1	no
XLOC_000051	XLOC_000051	Pih1d3	chr1:31279683-31281132	Sham	4T1	NOTEST	0.253735	0.138092	-0.877693	0	1	1	no
XLOC_000052	XLOC_000052	Gm4850	chr1:31321691-31324906	Sham	4T1	NOTEST	0	0	0	0	1	1	no
XLOC_000053	XLOC_000053	Khdrbs2	chr1:32229650-32714583	Sham	4T1	NOTEST	0.0441399	0.0378601	-0.221406	0	1	1	no
XLOC_000054	XLOC_000054	1700001G17Rik	chr1:33726668-33727557	Sham	4T1	NOTEST	0.211973	0.321341	0.600225	0	1	1	no
XLOC_000055	XLOC_000055	Rab23	chr1:33776740-33799409	Sham	4T1	OK	9.07328	8.62097	-0.073773	-0.225953	0.7529	0.998749	no
XLOC_000056	XLOC_000056	Dst	chr1:33965069-34365507	Sham	4T1	OK	25.8939	28.7009	0.148484	0.546309	0.44285	0.998749	no
XLOC_000057	XLOC_000057	Mir6896	chr1:33965069-34365507	Sham	4T1	NOTEST	0	0	0	0	1	1	no
XLOC_000058	XLOC_000058	Imp4	chr1:34496673-34503351	Sham	4T1	OK	11.3656	11.1627	-0.0259884	-0.0785459	0.91185	0.998749	no
XLOC_000059	XLOC_000059	Ptpn18	chr1:34516590-34531065	Sham	4T1	OK	7.34298	7.29091	-0.0102664	-0.0289173	0.969	0.998749	no
XLOC_000060	XLOC_000060	Prss39	chr1:34555274-34559907	Sham	4T1	NOTEST	0.0369275	0	#NAME?	0	1	1	no
XLOC_000061	XLOC_000061	Cfc1	chr1:34592492-34601156	Sham	4T1	NOTEST	0.0136811	0	#NAME?	0	1	1	no
XLOC_000062	XLOC_000062	Amer3	chr1:34636537-34647789	Sham	4T1	NOTEST	0.0319846	0	#NAME?	0	1	1	no
XLOC_000063	XLOC_000063	Arhgef4	chr1:34858566-34869661	Sham	4T1	OK	2.51557	2.25113	-0.160234	-0.331346	0.64165	0.998749	no
XLOC_000064	XLOC_000064	Plekhb2	chr1:34906803-34936430	Sham	4T1	OK	49.7237	47.8824	-0.0544377	-0.198649	0.7734	0.998749	no
XLOC_000065	XLOC_000065	Hs6st1	chr1:36125244-36163291	Sham	4T1	OK	9.99513	10.1188	0.0177425	0.0619029	0.93115	0.998749	no
XLOC_000066	XLOC_000066	Arid5a	chr1:36364577-36380874	Sham	4T1	OK	2.33384	2.70435	0.212575	0.613384	0.38325	0.998749	no
XLOC_000067	XLOC_000067	Fer1l5	chr1:36429135-36502084	Sham	4T1	OK	1.31069	1.54825	0.240316	0.27517	0.6928	0.998749	no
XLOC_000068	XLOC_000068	Cnnm4	chr1:36528441-36565621	Sham	4T1	OK	2.55653	3.06615	0.262241	0.699286	0.32095	0.998749	no
XLOC_000069	XLOC_000069	Cnnm3	chr1:36568720-36585082	Sham	4T1	OK	9.66841	9.06563	-0.092871	-0.312813	0.65455	0.998749	no
XLOC_000070	XLOC_000070	Cox5b	chr1:36748331-36750233	Sham	4T1	OK	64.7986	62.7778	-0.0457067	-0.138132	0.8448	0.998749	no
XLOC_000071	XLOC_000071	4933424G06Rik	chr1:36771382-36814805	Sham	4T1	NOTEST	0.0217643	0	#NAME?	0	1	1	no
XLOC_000072	XLOC_000072	Zap70	chr1:36818642-36839665	Sham	4T1	OK	2.89345	3.35068	0.211665	0.396254	0.57605	0.998749	no
XLOC_000073	XLOC_000073	Cnga3	chr1:37275122-37320229	Sham	4T1	NOTEST	0.00430264	0.00368798	-0.222392	0	1	1	no
XLOC_000074	XLOC_000074	Inpp4a	chr1:37356682-37467585	Sham	4T1	OK	12.4626	13.4552	0.110562	0.359006	0.6093	0.998749	no
XLOC_000075	XLOC_000075	Unc50	chr1:37487016-37495969	Sham	4T1	OK	41.9329	41.9877	0.0018816	0.00591836	0.9944	0.998749	no
XLOC_000076	XLOC_000076	Lipt1	chr1:37929050-37933143	Sham	4T1	OK	3.48298	3.28246	-0.0855449	-0.157671	0.83415	0.998749	no
XLOC_000077	XLOC_000077	Mrpl30	chr1:37947397-37955178	Sham	4T1	OK	25.8783	23.2884	-0.152133	-0.366435	0.5989	0.998749	no
XLOC_000078	XLOC_000078	Eif5b	chr1:38054854-38186507	Sham	4T1	OK	26.0415	30.5159	0.228751	0.766452	0.2969	0.998749	no
XLOC_000079	XLOC_000079	Nms	chr1:38995993-39007121	Sham	4T1	NOTEST	0	0	0	0	1	1	no
XLOC_000080	XLOC_000080	Pdcl3	chr1:39044658-39054081	Sham	4T1	OK	46.1652	52.5626	0.18723	0.614328	0.38245	0.998749	no
XLOC_000081	XLOC_000081	Npas2	chr1:39251116-39420085	Sham	4T1	OK	0.509273	0.353433	-0.527001	-0.777098	0.27605	0.998749	no
XLOC_000082	XLOC_000082	Rpl31	chr1:39424695-39535592	Sham	4T1	OK	3.03462	3.36043	0.147131	0.103597	0.8981	0.998749	no
XLOC_000083	XLOC_000083	Cnot11	chr1:39592640-39603722	Sham	4T1	OK	11.3584	10.6228	-0.0966018	-0.283622	0.6857	0.998749	no
XLOC_000084	XLOC_000084	Map4k4	chr1:39957757-40083155	Sham	4T1	OK	45.4218	47.8346	0.0746697	0.276771	0.6944	0.998749	no
XLOC_000085	XLOC_000085	Il1r2	chr1:40133056-40182070	Sham	4T1	OK	0.662037	2.74103	2.04974	2.63908	0.0026	0.384178	no
XLOC_000086	XLOC_000086	Il1r1	chr1:40281924-40373022	Sham	4T1	OK	17.7576	18.8723	0.0878402	0.307365	0.6651	0.998749	no
XLOC_000087	XLOC_000087	Il1rl2	chr1:40381471-40422316	Sham	4T1	OK	4.79258	5.5842	0.22055	0.507431	0.4834	0.998749	no
XLOC_000088	XLOC_000088	Il1rl1	chr1:40496493-40522259	Sham	4T1	OK	2.95208	2.80014	-0.0762345	-0.175566	0.80265	0.998749	no
XLOC_000089	XLOC_000089	Il18r1	chr1:40522396-40557699	Sham	4T1	OK	66.3803	50.681	-0.389313	-1.32405	0.0671	0.998749	no
XLOC_000090	XLOC_000090	Il18rap	chr1:40572206-40608550	Sham	4T1	OK	4.60829	6.59666	0.517506	1.45996	0.04245	0.998749	no
XLOC_000091	XLOC_000091	Slc9a4	chr1:40637071-40687576	Sham	4T1	OK	1.56074	2.82061	0.853776	1.69598	0.02135	0.998749	no
XLOC_000092	XLOC_000092	Slc9a2	chr1:40738556-40825730	Sham	4T1	OK	0.578087	0.478594	-0.272484	-0.382369	0.59565	0.998749	no
XLOC_000093	XLOC_000093	Tmem182	chr1:40862445-40912112	Sham	4T1	OK	0.95719	0.641682	-0.576947	-0.651507	0.35425	0.998749	no
XLOC_000094	XLOC_000094	Pou3f3	chr1:42753990-42757054	Sham	4T1	NOTEST	0.251114	0.23164	-0.116453	0	1	1	no
XLOC_000095	XLOC_000095	2900092D14Rik	chr1:42757180-42760021	Sham	4T1	NOTEST	0.159904	0.0947154	-0.755533	0	1	1	no
XLOC_000096	XLOC_000096	Mrps9	chr1:42908077-42962528	Sham	4T1	OK	31.4956	29.7674	-0.0814132	-0.231044	0.7468	0.998749	no
XLOC_000097	XLOC_000097	Gpr45	chr1:43009716-43092294	Sham	4T1	NOTEST	0.0117203	0	#NAME?	0	1	1	no
XLOC_000098	XLOC_000098	AI597479	chr1:43155554-43172791	Sham	4T1	OK	16.2674	16.1388	-0.0114516	-0.0365711	0.96165	0.998749	no
XLOC_000099	XLOC_000099	Nck2	chr1:43502595-43627363	Sham	4T1	OK	13.0788	12.1727	-0.103578	-0.332897	0.64225	0.998749	no
XLOC_000100	XLOC_000100	1500015O10Rik	chr1:43787446-43799409	Sham	4T1	OK	0.922802	0.618344	-0.577612	-0.558121	0.42805	0.998749	no
XLOC_000101	XLOC_000101	Tpp2	chr1:43990851-44059816	Sham	4T1	OK	27.9691	30.9776	0.147391	0.537085	0.4637	0.998749	no
XLOC_000102	XLOC_000102	Bivm	chr1:44176812-44201616	Sham	4T1	OK	7.84986	7.46705	-0.0721299	-0.192219	0.78415	0.998749	no
XLOC_000103	XLOC_000103	Ercc5	chr1:44204588-44238105	Sham	4T1	OK	16.9094	17.3397	0.0362558	0.121458	0.86585	0.998749	no
XLOC_000104	XLOC_000104	Gulp1	chr1:44608515-44853681	Sham	4T1	OK	24.8321	27.2305	0.133018	0.432582	0.5772	0.998749	no
XLOC_000105	XLOC_000105	Col3a1	chr1:45368382-45406551	Sham	4T1	OK	63.7885	50.0226	-0.350717	-1.28945	0.06795	0.998749	no
XLOC_000106	XLOC_000106	Wdr75	chr1:45852345-45880458	Sham	4T1	OK	14.9451	18.2529	0.288453	0.8136	0.2815	0.998749	no
XLOC_000107	XLOC_000107	Dnah7b	chr1:46123582-46430395	Sham	4T1	OK	0.579404	0.800427	0.466201	0.908889	0.219	0.998749	no
XLOC_000108	XLOC_000108	Tmeff2	chr1:50984366-51244114	Sham	4T1	OK	2.87033	2.60874	-0.137861	-0.271754	0.7101	0.998749	no
XLOC_000109	XLOC_000109	Sdpr	chr1:51275229-51390623	Sham	4T1	OK	299.656	320.068	0.0950698	0.348433	0.61655	0.998749	no
XLOC_000110	XLOC_000110	Stat4	chr1:52065087-52164028	Sham	4T1	OK	3.31747	3.70966	0.161205	0.343121	0.6359	0.998749	no
XLOC_000111	XLOC_000111	Stat1	chr1:52176281-52218709	Sham	4T1	OK	28.595	31.4867	0.138983	0.502043	0.48725	0.998749	no
XLOC_000112	XLOC_000112	Tmem194b	chr1:52687548-52708763	Sham	4T1	OK	7.41812	6.51384	-0.187546	-0.495138	0.4846	0.998749	no
XLOC_000113	XLOC_000113	Hibch	chr1:52901889-52977704	Sham	4T1	OK	11.875	11.1426	-0.0918462	-0.235188	0.758	0.998749	no
XLOC_000114	XLOC_000114	Mstn	chr1:53118506-53124923	Sham	4T1	NOTEST	0.0683571	0.078893	0.206807	0	1	1	no
XLOC_000115	XLOC_000115	Ormdl1	chr1:53353938-53367089	Sham	4T1	OK	15.3341	13.9805	-0.133325	-0.359953	0.6441	0.998749	no
XLOC_000116	XLOC_000116	Osgepl1	chr1:53370467-53383218	Sham	4T1	OK	9.98321	9.7622	-0.0322986	-0.0779872	0.9164	0.998749	no
XLOC_000117	XLOC_000117	Mir7681	chr1:53863717-54251878	Sham	4T1	NOTEST	0	0	0	0	1	1	no
XLOC_000118	XLOC_000118	Ccdc150	chr1:54307526-54425571	Sham	4T1	OK	1.84731	1.89974	0.0403827	0.0767653	0.91895	0.998749	no
XLOC_000119	XLOC_000119	Coq10b	chr1:55109613-55129546	Sham	4T1	OK	31.5206	32.401	0.0397418	0.119725	0.86835	0.998749	no
XLOC_000120	XLOC_000120	Hspe1	chr1:55144991-55148161	Sham	4T1	OK	5.24999	3.26482	-0.685309	-0.972396	0.1708	0.998749	no
XLOC_000121	XLOC_000121	Mob4	chr1:55188088-55211743	Sham	4T1	OK	38.9485	38.8238	-0.00462754	-0.0159922	0.9831	0.998749	no
XLOC_000122	XLOC_000122	Mars2	chr1:55294020-55296902	Sham	4T1	OK	3.16875	3.48224	0.136101	0.295798	0.6722	0.998749	no
XLOC_000123	XLOC_000123	Plcl1	chr1:55462789-55811129	Sham	4T1	OK	6.40222	6.53123	0.0287807	0.0880588	0.90045	0.998749	no
XLOC_000124	XLOC_000124	9130227L01Rik	chr1:55988084-56028942	Sham	4T1	NOTEST	0.0146921	0	#NAME?	0	1	1	no
XLOC_000125	XLOC_000125	9130024F11Rik	chr1:57028312-57032040	Sham	4T1	NOTEST	0.187433	0.258813	0.465538	0	1	1	no
XLOC_000126	XLOC_000126	1700066M21Rik	chr1:57434463-57442266	Sham	4T1	OK	3.75153	2.64194	-0.505885	-0.980084	0.19305	0.998749	no
XLOC_000127	XLOC_000127	9430016H08Rik	chr1:57445087-57472802	Sham	4T1	OK	10.7913	9.31987	-0.21149	-0.427731	0.54785	0.998749	no
XLOC_000128	XLOC_000128	Spats2l	chr1:57831704-58005241	Sham	4T1	OK	9.49183	9.00145	-0.0765291	-0.229576	0.74715	0.998749	no
XLOC_000129	XLOC_000129	Sgol2	chr1:58042183-58083121	Sham	4T1	OK	1.17134	1.23326	0.0743167	0.130017	0.8611	0.998749	no
XLOC_000130	XLOC_000130	Aox1	chr1:58086717-58163254	Sham	4T1	OK	19.8506	21.8754	0.140126	0.498543	0.48365	0.998749	no
XLOC_000131	XLOC_000131	Aox3	chr1:58169979-58257503	Sham	4T1	OK	42.2938	43.7761	0.0496949	0.186807	0.79115	0.998749	no
XLOC_000132	XLOC_000132	Aox4	chr1:58267240-58325440	Sham	4T1	NOTEST	0.0110289	0.0153443	0.476421	0	1	1	no
XLOC_000133	XLOC_000133	Aox2	chr1:58335169-58436108	Sham	4T1	NOTEST	0.0126259	0.0367378	1.54088	0	1	1	no
XLOC_000134	XLOC_000134	Bzw1	chr1:58449979-58464190	Sham	4T1	OK	70.0755	63.7925	-0.135524	-0.501588	0.4974	0.998749	no
XLOC_000135	XLOC_000135	Nif3l1	chr1:58504476-58519525	Sham	4T1	OK	10.4412	9.67754	-0.109569	-0.306829	0.6605	0.998749	no
XLOC_000136	XLOC_000136	Ndufb3	chr1:58643442-58652792	Sham	4T1	OK	58.051	62.5016	0.106572	0.317026	0.6652	0.998749	no
XLOC_000137	XLOC_000137	Gm20257	chr1:58709484-58712675	Sham	4T1	OK	4.42497	3.37424	-0.391105	-0.733747	0.31195	0.998749	no
XLOC_000138	XLOC_000138	Cflar	chr1:58768351-58816047	Sham	4T1	OK	48.9879	45.6677	-0.101249	-0.383518	0.58235	0.998749	no
XLOC_000139	XLOC_000139	Casp8	chr1:58852217-58904347	Sham	4T1	OK	22.0302	19.7062	-0.160834	-0.51561	0.4634	0.998749	no
XLOC_000140	XLOC_000140	Stradb	chr1:59030414-59051965	Sham	4T1	OK	9.29529	7.55182	-0.299676	-0.757633	0.27715	0.998749	no
XLOC_000141	XLOC_000141	Cdk15	chr1:59313750-59409213	Sham	4T1	NOTEST	0.0477587	0	#NAME?	0	1	1	no
XLOC_000142	XLOC_000142	Fzd7	chr1:59538990-59543799	Sham	4T1	OK	16.5288	15.5283	-0.0900786	-0.327089	0.65235	0.998749	no
XLOC_000143	XLOC_000143	Gm973	chr1:59573107-59691353	Sham	4T1	OK	2.24757	2.26586	0.0116922	0.0262471	0.96915	0.998749	no
XLOC_000144	XLOC_000144	Nop58	chr1:59741849-59768354	Sham	4T1	OK	28.1613	29.5716	0.0705004	0.222473	0.7672	0.998749	no
XLOC_000145	XLOC_000145	Snord70	chr1:59741849-59768354	Sham	4T1	NOTEST	0	0	0	0	1	1	no
XLOC_000146	XLOC_000146	Snord11	chr1:59741849-59768354	Sham	4T1	NOTEST	0	0	0	0	1	1	no
XLOC_000147	XLOC_000147	Bmpr2	chr1:59821122-59934925	Sham	4T1	OK	219.724	258.585	0.234943	0.881729	0.2398	0.998749	no
XLOC_000148	XLOC_000148	Fam117b	chr1:59969849-60042192	Sham	4T1	OK	28.4945	28.7263	0.0116914	0.042718	0.95005	0.998749	no
XLOC_000149	XLOC_000149	Carf	chr1:60133711-60210797	Sham	4T1	OK	4.48268	4.07793	-0.136524	-0.30678	0.66915	0.998749	no
XLOC_000150	XLOC_000150	Nbeal1	chr1:60237442-60393479	Sham	4T1	OK	23.7098	23.8352	0.00760986	0.0305521	0.96905	0.998749	no
XLOC_000151	XLOC_000151	Cyp20a1	chr1:60400179-60444983	Sham	4T1	OK	26.8785	28.6695	0.0930653	0.297386	0.6716	0.998749	no
XLOC_000152	XLOC_000152	Abi2	chr1:60466462-60538184	Sham	4T1	OK	10.5624	10.2243	-0.0469395	-0.15013	0.8289	0.998749	no
XLOC_000153	XLOC_000153	Cd28	chr1:60803231-60830203	Sham	4T1	OK	2.64454	2.74536	0.0539769	0.117157	0.86735	0.998749	no
XLOC_000154	XLOC_000154	Ctla4	chr1:60965868-60972676	Sham	4T1	OK	0.741411	1.2191	0.717472	0.870232	0.2025	0.998749	no
XLOC_000155	XLOC_000155	Icos	chr1:61034757-61057164	Sham	4T1	OK	1.50616	1.75237	0.218426	0.386605	0.5838	0.998749	no
XLOC_000156	XLOC_000156	9530026F06Rik	chr1:61435275-61452748	Sham	4T1	NOTEST	0	0	0	0	1	1	no
XLOC_000157	XLOC_000157	Pard3b	chr1:61685397-62688858	Sham	4T1	OK	6.77795	6.76283	-0.00322202	-0.011152	0.9877	0.998749	no
XLOC_000158	XLOC_000158	Nrp2	chr1:62749890-62865266	Sham	4T1	OK	16.9423	17.2176	0.0232563	0.0842551	0.90445	0.998749	no
XLOC_000159	XLOC_000159	Ino80dos	chr1:63161044-63223396	Sham	4T1	OK	3.18142	2.57938	-0.302646	-0.194833	0.79895	0.998749	no
XLOC_000160	XLOC_000160	Eef1b2	chr1:63223404-63227060	Sham	4T1	OK	76.5716	76.692	0.00226703	0.00814277	0.99145	0.998749	no
XLOC_000161	XLOC_000161	Snora41	chr1:63223404-63227060	Sham	4T1	NOTEST	4.13247	4.32003	0.0640361	0	1	1	no
XLOC_000162	XLOC_000162	Zdbf2	chr1:63229144-63361149	Sham	4T1	NOTEST	0.353748	0.229165	-0.626338	0	1	1	no
XLOC_000163	XLOC_000163	Adam23	chr1:63492477-63643089	Sham	4T1	OK	3.07563	3.30746	0.104844	0.263156	0.71115	0.998749	no
XLOC_000164	XLOC_000164	Fastkd2	chr1:63777198-63799959	Sham	4T1	OK	7.39895	6.96903	-0.0863634	-0.22422	0.763	0.998749	no
XLOC_000165	XLOC_000165	Gm13749	chr1:64011300-64015573	Sham	4T1	OK	0.441227	0.761877	0.788037	0.759159	0.30035	0.998749	no
XLOC_000166	XLOC_000166	Creb1	chr1:64579377-64651122	Sham	4T1	OK	33.3353	36.4102	0.127292	0.510393	0.51375	0.998749	no
XLOC_000167	XLOC_000167	Ccnyl1	chr1:64737918-64772216	Sham	4T1	OK	6.96061	8.28949	0.252071	0.655454	0.36735	0.998749	no
XLOC_000168	XLOC_000168	Pikfyve	chr1:65233258-65325270	Sham	4T1	OK	7.37546	7.11811	-0.0512387	-0.173352	0.80085	0.998749	no
XLOC_000169	XLOC_000169	Pth2r	chr1:65357830-65435818	Sham	4T1	NOTEST	0.00751143	0	#NAME?	0	1	1	no
XLOC_000170	XLOC_000170	Crygf	chr1:65973095-65974878	Sham	4T1	NOTEST	0	0	0	0	1	1	no
XLOC_000171	XLOC_000171	Map2	chr1:66221902-66489157	Sham	4T1	OK	4.84701	3.63164	-0.416472	-1.14988	0.1065	0.998749	no
XLOC_000172	XLOC_000172	Unc80	chr1:66515020-66745722	Sham	4T1	NOTEST	0.231444	0.106002	-1.12658	0	1	1	no
XLOC_000173	XLOC_000173	Rpe	chr1:66747466-66864169	Sham	4T1	OK	33.6341	33.3595	-0.0118269	-0.0288838	0.971	0.998749	no
XLOC_000174	XLOC_000174	Cps1	chr1:67169600-67277841	Sham	4T1	OK	6.84603	0.685936	-3.31912	-7.34953	5e-05	0.0172036	yes
XLOC_000175	XLOC_000175	Spag16	chr1:69873543-70771706	Sham	4T1	OK	11.1139	9.82845	-0.177333	-0.521066	0.4641	0.998749	no
XLOC_000176	XLOC_000176	Vwc2l	chr1:70772288-70931971	Sham	4T1	NOTEST	0.0304044	0	#NAME?	0	1	1	no
XLOC_000177	XLOC_000177	Atic	chr1:71603729-71625977	Sham	4T1	OK	9.59817	8.20328	-0.226559	-0.702087	0.3228	0.998749	no
XLOC_000178	XLOC_000178	Apol7d	chr1:71699908-71709417	Sham	4T1	NOTEST	0.09465	0.0547457	-0.789856	0	1	1	no
XLOC_000179	XLOC_000179	Gm8883	chr1:71934685-71937778	Sham	4T1	NOTEST	0.240419	0	#NAME?	0	1	1	no
XLOC_000180	XLOC_000180	Tmem169	chr1:72330946-72349569	Sham	4T1	NOTEST	0.07165	0	#NAME?	0	1	1	no
XLOC_000181	XLOC_000181	Xrcc5	chr1:72353994-72441527	Sham	4T1	OK	9.65086	9.93962	0.042534	0.114431	0.86985	0.998749	no
XLOC_000182	XLOC_000182	Smarcal1	chr1:72629824-72683364	Sham	4T1	OK	6.94119	6.77407	-0.0351608	-0.111107	0.8716	0.998749	no
XLOC_000183	XLOC_000183	Rpl37a	chr1:72757833-72760387	Sham	4T1	OK	3.16953	3.09765	-0.0330927	-0.0395261	0.96285	0.998749	no
XLOC_000184	XLOC_000184	Igfbp2	chr1:72871053-72899045	Sham	4T1	OK	62.3136	60.9801	-0.0312089	-0.116901	0.87135	0.998749	no
XLOC_000185	XLOC_000185	1700027A15Rik	chr1:73062609-73072082	Sham	4T1	NOTEST	0	0	0	0	1	1	no
XLOC_000186	XLOC_000186	D530049I02Rik	chr1:73437958-73477353	Sham	4T1	NOTEST	0	0	0	0	1	1	no
XLOC_000187	XLOC_000187	Rufy4	chr1:74172114-74194804	Sham	4T1	OK	0.953238	1.68747	0.82395	1.37834	0.05315	0.998749	no
XLOC_000188	XLOC_000188	Cxcr2	chr1:74200567-74207820	Sham	4T1	OK	3.24027	16.6691	2.36299	6.20566	5e-05	0.0172036	yes
XLOC_000189	XLOC_000189	Arpc2	chr1:74283123-74314787	Sham	4T1	OK	123.023	125.793	0.0321301	0.118677	0.86715	0.998749	no
XLOC_000190	XLOC_000190	Gpbar1	chr1:74325173-74326163	Sham	4T1	NOTEST	0.0290178	0	#NAME?	0	1	1	no
XLOC_000191	XLOC_000191	Pnkd	chr1:74331607-74400266	Sham	4T1	OK	13.8263	14.7526	0.0935542	0.118077	0.84955	0.998749	no
XLOC_000192	XLOC_000192	Catip	chr1:74408681-74415895	Sham	4T1	OK	4.90307	4.99547	0.0269372	0.0681499	0.9221	0.998749	no
XLOC_000193	XLOC_000193	Slc11a1	chr1:74421776-74432801	Sham	4T1	OK	2.89278	4.93199	0.769714	1.75799	0.01435	0.998749	no
XLOC_000194	XLOC_000194	Ctdsp1	chr1:74438182-74443859	Sham	4T1	OK	54.7507	52.3543	-0.0645696	-0.261596	0.72255	0.998749	no
XLOC_000195	XLOC_000195	Mir26b	chr1:74438182-74443859	Sham	4T1	NOTEST	0	14.4841	inf	0	1	1	no
XLOC_000196	XLOC_000196	Vil1	chr1:74455957-74634602	Sham	4T1	NOTEST	0.238742	0.321737	0.430431	0	1	1	no
XLOC_000197	XLOC_000197	Rqcd1	chr1:74455957-74634602	Sham	4T1	OK	10.4209	11.1066	0.0919278	0.169707	0.8118	0.998749	no
XLOC_000198	XLOC_000198	Plcd4	chr1:74455957-74634602	Sham	4T1	OK	0.629199	0.74944	0.252297	0.11173	0.8912	0.998749	no
XLOC_000199	XLOC_000199	Bcs1l	chr1:74634934-74639475	Sham	4T1	OK	5.08394	5.61916	0.144407	0.350079	0.6224	0.998749	no
XLOC_000200	XLOC_000200	Stk36	chr1:74648028-74683467	Sham	4T1	OK	3.60423	3.51439	-0.0364172	-0.103975	0.88	0.998749	no
XLOC_000201	XLOC_000201	Ttll4	chr1:74708327-74744612	Sham	4T1	OK	11.2894	11.8012	0.0639717	0.198377	0.78145	0.998749	no
XLOC_000202	XLOC_000202	Cyp27a1	chr1:74760147-74784513	Sham	4T1	OK	16.5817	17.4349	0.0723833	0.208547	0.7654	0.998749	no
XLOC_000203	XLOC_000203	Wnt6	chr1:74818465-74831893	Sham	4T1	NOTEST	0.100641	0.0295533	-1.76783	0	1	1	no
XLOC_000204	XLOC_000204	Wnt10a	chr1:74838592-74850749	Sham	4T1	NOTEST	0.0426036	0.0150709	-1.49921	0	1	1	no
XLOC_000205	XLOC_000205	Cdk5r2	chr1:74901602-74904306	Sham	4T1	NOTEST	0.267761	0.0649472	-2.04361	0	1	1	no
XLOC_000206	XLOC_000206	Fam134a	chr1:75139359-75144483	Sham	4T1	OK	23.7811	24.5331	0.0449182	0.16184	0.8196	0.998749	no
XLOC_000207	XLOC_000207	Zfand2b	chr1:75165219-75168200	Sham	4T1	OK	11.098	10.9138	-0.024154	-0.0649252	0.92835	0.998749	no
XLOC_000208	XLOC_000208	Ankzf1	chr1:75188733-75207353	Sham	4T1	OK	9.98075	9.48566	-0.0733999	-0.162932	0.81415	0.998749	no
XLOC_000209	XLOC_000209	Stk16	chr1:75207403-75215828	Sham	4T1	OK	14.0721	13.8741	-0.0204438	-0.0630018	0.9299	0.998749	no
XLOC_000210	XLOC_000210	Dnajb2	chr1:75232997-75242267	Sham	4T1	OK	22.9078	23.4911	0.0362766	0.114982	0.8701	0.998749	no
XLOC_000211	XLOC_000211	Des	chr1:75356866-75371590	Sham	4T1	OK	35.3889	27.5617	-0.360636	-1.32104	0.06055	0.998749	no
XLOC_000212	XLOC_000212	Speg	chr1:75371871-75428881	Sham	4T1	OK	3.23893	3.07763	-0.0737007	-0.127089	0.85775	0.998749	no
XLOC_000213	XLOC_000213	Gmppa	chr1:75432517-75439751	Sham	4T1	OK	15.8922	15.6549	-0.0217011	-0.0668951	0.92485	0.998749	no
XLOC_000214	XLOC_000214	Asic4	chr1:75447084-75470915	Sham	4T1	NOTEST	0.0521151	0.00779977	-2.7402	0	1	1	no
XLOC_000215	XLOC_000215	Tmem198	chr1:75476106-75482268	Sham	4T1	OK	0.853082	0.934897	0.132123	0.233039	0.7509	0.998749	no
XLOC_000216	XLOC_000216	Inha	chr1:75503651-75506929	Sham	4T1	OK	1.79955	1.58002	-0.187695	-0.345056	0.62065	0.998749	no
XLOC_000217	XLOC_000217	Stk11ip	chr1:75518103-75533910	Sham	4T1	OK	7.16066	6.68491	-0.0991853	-0.32345	0.65095	0.998749	no
XLOC_000218	XLOC_000218	Slc4a3	chr1:75542840-75556007	Sham	4T1	OK	3.21791	2.87265	-0.163741	-0.514024	0.4822	0.998749	no
XLOC_000219	XLOC_000219	Gm17751	chr1:76485707-76498603	Sham	4T1	NOTEST	0	0	0	0	1	1	no
XLOC_000220	XLOC_000220	Mir6343	chr1:76506134-76506218	Sham	4T1	NOTEST	0	0	0	0	1	1	no
XLOC_000221	XLOC_000221	Sgpp2	chr1:78306920-78485472	Sham	4T1	OK	21.5185	22.0157	0.0329538	0.101453	0.8841	0.998749	no
XLOC_000222	XLOC_000222	Mogat1	chr1:78507634-78534748	Sham	4T1	NOTEST	0.0971938	0.137637	0.501928	0	1	1	no
XLOC_000223	XLOC_000223	Acsl3,Utp14b	chr1:78654399-78704318	Sham	4T1	OK	18.3214	21.4583	0.228005	0.783825	0.29485	0.998749	no
XLOC_000224	XLOC_000224	Kcne4	chr1:78813523-78816600	Sham	4T1	OK	2.45132	2.24277	-0.128275	-0.261766	0.71205	0.998749	no
XLOC_000225	XLOC_000225	Mrpl44	chr1:79772592-79778020	Sham	4T1	OK	15.5575	12.625	-0.301328	-0.765846	0.276	0.998749	no
XLOC_000226	XLOC_000226	1700016L21Rik	chr1:80442506-80472235	Sham	4T1	NOTEST	0	0	0	0	1	1	no
XLOC_000227	XLOC_000227	Nyap2	chr1:81073891-81268226	Sham	4T1	NOTEST	0.0180237	0.00538404	-1.74313	0	1	1	no
XLOC_000228	XLOC_000228	Mir6344	chr1:82128490-82128594	Sham	4T1	NOTEST	0	0	0	0	1	1	no
XLOC_000229	XLOC_000229	Rhbdd1	chr1:82313153-82441941	Sham	4T1	OK	12.3659	12.1375	-0.0268996	-0.0879842	0.8981	0.998749	no
XLOC_000230	XLOC_000230	Col4a3	chr1:82583495-82718634	Sham	4T1	OK	39.7035	39.4551	-0.00905625	-0.0338953	0.9618	0.998749	no
XLOC_000231	XLOC_000231	Mff	chr1:82721492-82748964	Sham	4T1	OK	64.1186	62.2352	-0.0430122	-0.151447	0.83545	0.998749	no
XLOC_000232	XLOC_000232	Agfg1	chr1:82836057-82893997	Sham	4T1	OK	61.7304	69.8905	0.179115	0.657215	0.3617	0.998749	no
XLOC_000233	XLOC_000233	Ccl20	chr1:83113340-83115742	Sham	4T1	OK	1.00194	0.649646	-0.625066	-0.502415	0.4934	0.998749	no
XLOC_000234	XLOC_000234	Daw1	chr1:83156336-83207147	Sham	4T1	OK	3.72621	3.94737	0.0831813	0.157864	0.82435	0.998749	no
XLOC_000235	XLOC_000235	Mir5126	chr1:84366413-84692796	Sham	4T1	NOTEST	0	0	0	0	1	1	no
XLOC_000236	XLOC_000236	Fbxo36	chr1:84836415-84897061	Sham	4T1	OK	10.6967	9.83576	-0.121063	-0.249383	0.72385	0.998749	no
XLOC_000237	XLOC_000237	Gm7609	chr1:85196185-85210337	Sham	4T1	NOTEST	0	0.0220936	inf	0	1	1	no
XLOC_000238	XLOC_000238	Sp140	chr1:87473474-87541611	Sham	4T1	OK	3.24206	4.57455	0.496718	0.906223	0.20345	0.998749	no
XLOC_000239	XLOC_000239	Sp100	chr1:87546601-87606484	Sham	4T1	OK	32.7642	34.6691	0.0815292	0.272589	0.70205	0.998749	no
XLOC_000240	XLOC_000240	Mir8096	chr1:87648522-87648649	Sham	4T1	NOTEST	0	0	0	0	1	1	no
XLOC_000241	XLOC_000241	9930111H07Rik	chr1:87671845-87681269	Sham	4T1	NOTEST	0	0.138198	inf	0	1	1	no
XLOC_000242	XLOC_000242	Cab39	chr1:87690021-87748152	Sham	4T1	OK	126.891	137.845	0.119462	0.470216	0.51905	0.998749	no
XLOC_000243	XLOC_000243	Itm2c	chr1:87791084-87805273	Sham	4T1	OK	52.1333	49.0854	-0.0869139	-0.330068	0.64745	0.998749	no
XLOC_000244	XLOC_000244	4933407L21Rik	chr1:87825057-87828331	Sham	4T1	NOTEST	0.0240116	0	#NAME?	0	1	1	no
XLOC_000245	XLOC_000245	Spata3	chr1:87918516-87926533	Sham	4T1	NOTEST	0.0194756	0	#NAME?	0	1	1	no
XLOC_000246	XLOC_000246	2810459M11Rik	chr1:87942437-87952031	Sham	4T1	NOTEST	0.272962	0.193159	-0.498915	0	1	1	no
XLOC_000247	XLOC_000247	Psmd1	chr1:87961193-88035870	Sham	4T1	OK	53.8869	62.2003	0.206986	0.769893	0.28995	0.998749	no
XLOC_000248	XLOC_000248	Armc9	chr1:88051354-88174859	Sham	4T1	OK	2.9711	3.12357	0.0722002	0.151068	0.8326	0.998749	no
XLOC_000249	XLOC_000249	B3gnt7	chr1:88199795-88203880	Sham	4T1	OK	2.55191	2.35005	-0.11889	-0.28992	0.6818	0.998749	no
XLOC_000250	XLOC_000250	C130036L24Rik	chr1:88240683-88264539	Sham	4T1	NOTEST	0.499075	0.243301	-1.03651	0	1	1	no
XLOC_000251	XLOC_000251	1700019O17Rik	chr1:88322903-88324624	Sham	4T1	NOTEST	0.0477021	0.0110786	-2.10628	0	1	1	no
XLOC_000252	XLOC_000252	Ptma	chr1:88423310-88427273	Sham	4T1	OK	34.3266	31.8257	-0.109135	-0.337381	0.6337	0.998749	no
XLOC_000253	XLOC_000253	Cops7b	chr1:88483674-88503075	Sham	4T1	OK	7.5624	7.02175	-0.107013	-0.302109	0.6716	0.998749	no
XLOC_000254	XLOC_000254	Dis3l2	chr1:88600378-88946672	Sham	4T1	OK	7.57728	8.99372	0.247239	0.728614	0.30265	0.998749	no
XLOC_000255	XLOC_000255	Akp3	chr1:89021582-89024487	Sham	4T1	NOTEST	0	0	0	0	1	1	no
XLOC_000256	XLOC_000256	Prss56	chr1:89080067-89084979	Sham	4T1	NOTEST	0	0	0	0	1	1	no
XLOC_000257	XLOC_000257	Chrnd	chr1:89087171-89096645	Sham	4T1	NOTEST	0	0	0	0	1	1	no
XLOC_000258	XLOC_000258	Chrng	chr1:89102385-89108410	Sham	4T1	NOTEST	0	0	0	0	1	1	no
XLOC_000259	XLOC_000259	Eif4e2	chr1:89110488-89137063	Sham	4T1	OK	21.1177	21.4142	0.0201158	0.0634542	0.9312	0.998749	no
XLOC_000260	XLOC_000260	Efhd1	chr1:89160938-89207366	Sham	4T1	OK	0.430488	0.520398	0.273641	0.289818	0.68135	0.998749	no
XLOC_000261	XLOC_000261	Gigyf2	chr1:89223572-89347385	Sham	4T1	OK	17.3843	19.3241	0.152614	0.520175	0.4706	0.998749	no
XLOC_000262	XLOC_000262	3110079O15Rik	chr1:89366838-89372034	Sham	4T1	NOTEST	0.0298722	0.0413931	0.47059	0	1	1	no
XLOC_000263	XLOC_000263	Neu2	chr1:89470601-89494415	Sham	4T1	OK	1.06377	1.19361	0.166146	0.243978	0.7251	0.998749	no
XLOC_000264	XLOC_000264	Inpp5d	chr1:89516886-89617083	Sham	4T1	OK	17.8641	19.3781	0.117366	0.405758	0.55945	0.998749	no
XLOC_000265	XLOC_000265	Atg16l1	chr1:89652585-89689003	Sham	4T1	OK	12.8542	12.4679	-0.0440198	-0.140705	0.84265	0.998749	no
XLOC_000266	XLOC_000266	Scarna6	chr1:89652585-89689003	Sham	4T1	NOTEST	0.383463	0.406168	0.0829897	0	1	1	no
XLOC_000267	XLOC_000267	Sag	chr1:89700254-89741732	Sham	4T1	NOTEST	0.312018	0.198184	-0.654786	0	1	1	no
XLOC_000268	XLOC_000268	Dgkd	chr1:89749861-89841082	Sham	4T1	OK	19.5264	20.2996	0.0560302	0.199636	0.772	0.998749	no
XLOC_000269	XLOC_000269	Ugt1a1,Ugt1a10,Ugt1a2,Ugt1a5,Ugt1a6a,Ugt1a6b,Ugt1a7c,Ugt1a9	chr1:89951985-90116577	Sham	4T1	OK	27.6368	28.105	0.0242331	0.0844556	0.90505	0.998749	no
XLOC_000270	XLOC_000270	Mroh2a	chr1:90123594-90174154	Sham	4T1	NOTEST	0.026142	0.0360971	0.465516	0	1	1	no
XLOC_000271	XLOC_000271	Trpm8	chr1:90203286-90285426	Sham	4T1	NOTEST	0.0158148	0.00753426	-1.06974	0	1	1	no
XLOC_000272	XLOC_000272	Spp2	chr1:90303593-90323013	Sham	4T1	OK	0.768118	0.209174	-1.87662	-1.24476	0.12275	0.998749	no
XLOC_000273	XLOC_000273	Gm19589	chr1:90448091-90458741	Sham	4T1	NOTEST	0.0157831	0.0257069	0.703772	0	1	1	no
XLOC_000274	XLOC_000274	2410088K16Rik	chr1:90651464-90652308	Sham	4T1	NOTEST	0	0	0	0	1	1	no
XLOC_000275	XLOC_000275	1700067G17Rik	chr1:90912687-90918785	Sham	4T1	NOTEST	0.103176	0.224453	1.1213	0	1	1	no
XLOC_000276	XLOC_000276	Sh3bp4	chr1:90967036-91051758	Sham	4T1	OK	17.8451	17.1694	-0.0556861	-0.197694	0.7787	0.998749	no
XLOC_000277	XLOC_000277	Agap1	chr1:91351385-91791857	Sham	4T1	OK	15.935	16.2328	0.0267109	0.100396	0.88755	0.998749	no
XLOC_000278	XLOC_000278	Ackr3	chr1:92100554-92112297	Sham	4T1	OK	25.171	25.6279	0.0259552	0.0850111	0.90145	0.998749	no
XLOC_000279	XLOC_000279	Cops8	chr1:92499999-92509916	Sham	4T1	OK	35.5572	33.4503	-0.0881224	-0.288666	0.68055	0.998749	no
XLOC_000280	XLOC_000280	Mlph	chr1:92811676-92847719	Sham	4T1	OK	5.24603	4.94766	-0.0844807	-0.28502	0.7046	0.998749	no
XLOC_000281	XLOC_000281	Prlh	chr1:92849684-92850589	Sham	4T1	NOTEST	0	0	0	0	1	1	no
XLOC_000282	XLOC_000282	Lrrfip1	chr1:92895303-93025521	Sham	4T1	OK	59.2395	67.4964	0.18825	0.67359	0.3479	0.998749	no
XLOC_000283	XLOC_000283	Rbm44	chr1:93041679-93067372	Sham	4T1	NOTEST	0.0179933	0	#NAME?	0	1	1	no
XLOC_000284	XLOC_000284	Ramp1	chr1:93076398-93121773	Sham	4T1	OK	5.03165	4.89051	-0.0410458	-0.0842158	0.9054	0.998749	no
XLOC_000285	XLOC_000285	Ube2f	chr1:93146895-93183497	Sham	4T1	OK	15.129	16.2895	0.106618	0.291862	0.6868	0.998749	no
XLOC_000286	XLOC_000286	Scly	chr1:93194914-93217657	Sham	4T1	OK	7.8214	8.19663	0.0676037	0.196328	0.7867	0.998749	no
XLOC_000287	XLOC_000287	Espnl	chr1:93218651-93244880	Sham	4T1	NOTEST	0.0186048	0.0189002	0.0227215	0	1	1	no
XLOC_000288	XLOC_000288	Klhl30	chr1:93247649-93258981	Sham	4T1	NOTEST	0.195871	0.170793	-0.197657	0	1	1	no
XLOC_000289	XLOC_000289	Fam132b	chr1:93263006-93270794	Sham	4T1	NOTEST	0.193039	0.0584181	-1.7244	0	1	1	no
XLOC_000290	XLOC_000290	Traf3ip1	chr1:93391244-93425884	Sham	4T1	OK	16.8627	16.6311	-0.0199587	-0.067309	0.9233	0.998749	no
XLOC_000291	XLOC_000291	Asb1	chr1:93437141-93456167	Sham	4T1	OK	7.12598	7.14666	0.00418136	0.0131557	0.9848	0.998749	no
XLOC_000292	XLOC_000292	Twist2	chr1:93698053-93744604	Sham	4T1	OK	1.26341	0.727269	-0.79676	-1.07012	0.1393	0.998749	no
XLOC_000293	XLOC_000293	Olfr1413	chr1:94469701-94470783	Sham	4T1	NOTEST	0	0	0	0	1	1	no
XLOC_000294	XLOC_000294	Olfr1412	chr1:94484908-94485874	Sham	4T1	NOTEST	0	0	0	0	1	1	no
XLOC_000295	XLOC_000295	Olfr1411	chr1:94493097-94494069	Sham	4T1	NOTEST	0	0	0	0	1	1	no
XLOC_000296	XLOC_000296	Olfr1410	chr1:94504415-94505384	Sham	4T1	NOTEST	0	0	0	0	1	1	no
XLOC_000297	XLOC_000297	Olfr12	chr1:94516457-94517578	Sham	4T1	NOTEST	0	0	0	0	1	1	no
XLOC_000298	XLOC_000298	Gpc1	chr1:94728262-94756773	Sham	4T1	OK	7.66539	8.33507	0.120836	0.4012	0.57275	0.998749	no
XLOC_000299	XLOC_000299	Mir149	chr1:94728262-94756773	Sham	4T1	NOTEST	0	0	0	0	1	1	no
XLOC_000300	XLOC_000300	Dusp28	chr1:94803565-94805197	Sham	4T1	OK	6.18561	4.96289	-0.317735	-0.701699	0.31835	0.998749	no
XLOC_000301	XLOC_000301	Rnpepl1	chr1:94807392-94818037	Sham	4T1	OK	40.7667	42.7601	0.0688739	0.257315	0.7138	0.998749	no
XLOC_000302	XLOC_000302	Capn10	chr1:94830119-94847167	Sham	4T1	OK	4.33333	3.89946	-0.152202	-0.403595	0.57305	0.998749	no
XLOC_000303	XLOC_000303	Gpr35	chr1:94869695-94882968	Sham	4T1	OK	1.10673	1.29038	0.221499	0.445748	0.5308	0.998749	no
XLOC_000304	XLOC_000304	Aqp12	chr1:94902910-94908846	Sham	4T1	NOTEST	0	0	0	0	1	1	no
XLOC_000305	XLOC_000305	Agxt	chr1:95031816-95041998	Sham	4T1	NOTEST	0.46562	0.0647021	-2.84727	0	1	1	no
XLOC_000306	XLOC_000306	Sned1	chr1:95132473-95202447	Sham	4T1	OK	12.7186	11.8541	-0.10155	-0.276027	0.67885	0.998749	no
XLOC_000307	XLOC_000307	Ppp1r7	chr1:95240221-95264897	Sham	4T1	OK	16.8574	18.5867	0.140892	0.480152	0.51105	0.998749	no
XLOC_000308	XLOC_000308	Mir6902	chr1:95240221-95264897	Sham	4T1	NOTEST	0	0	0	0	1	1	no
XLOC_000309	XLOC_000309	Mir6345	chr1:95240221-95264897	Sham	4T1	NOTEST	0	0	0	0	1	1	no
XLOC_000310	XLOC_000310	Ano7	chr1:95270472-95300881	Sham	4T1	NOTEST	0.0555127	0.0459434	-0.272959	0	1	1	no
XLOC_000311	XLOC_000311	2017-09-02	chr1:95375569-95406309	Sham	4T1	OK	153.57	145.635	-0.0765451	-0.306218	0.6803	0.998749	no
XLOC_000312	XLOC_000312	Farp2	chr1:95408680-95532304	Sham	4T1	OK	3.8741	3.9057	0.01172	0.0160214	0.98065	0.998749	no
XLOC_000313	XLOC_000313	Bok	chr1:95582270-95592339	Sham	4T1	OK	5.53168	4.33689	-0.351057	-0.82023	0.2409	0.998749	no
XLOC_000314	XLOC_000314	Atg4b	chr1:95651609-95686269	Sham	4T1	OK	13.9369	13.9511	0.00147139	0.00488225	0.9943	0.998749	no
XLOC_000315	XLOC_000315	Ing5	chr1:95700541-95718677	Sham	4T1	OK	10.1152	10.3083	0.0272814	0.0882242	0.9005	0.998749	no
XLOC_000316	XLOC_000316	D2hgdh	chr1:95721816-95748751	Sham	4T1	OK	1.26945	1.20114	-0.0798085	-0.146743	0.83695	0.998749	no
XLOC_000317	XLOC_000317	Gal3st2	chr1:95757920-95773071	Sham	4T1	NOTEST	0.00595911	0	#NAME?	0	1	1	no
XLOC_000318	XLOC_000318	Gm9994	chr1:95815013-95837816	Sham	4T1	NOTEST	0	0	0	0	1	1	no
XLOC_000319	XLOC_000319	Gm6086	chr1:95887085-95908116	Sham	4T1	NOTEST	0.00450439	0.00599167	0.411627	0	1	1	no
XLOC_000320	XLOC_000320	Neu4	chr1:95917069-95924907	Sham	4T1	NOTEST	0.00745868	0	#NAME?	0	1	1	no
XLOC_000321	XLOC_000321	4930440C22Rik	chr1:96694018-96699049	Sham	4T1	NOTEST	0	0	0	0	1	1	no
XLOC_000322	XLOC_000322	Fam174a	chr1:97210204-97231861	Sham	4T1	OK	27.7995	25.4868	-0.125307	-0.39487	0.5755	0.998749	no
XLOC_000323	XLOC_000323	Gin1	chr1:99666755-99689548	Sham	4T1	OK	11.8009	10.2198	-0.207537	-0.546907	0.50505	0.998749	no
XLOC_000324	XLOC_000324	1810006J02Rik	chr1:100028043-100041232	Sham	4T1	OK	0.143398	0.553051	1.94738	1.08883	0.1528	0.998749	no
XLOC_000325	XLOC_000325	Slco6d1	chr1:100317700-100405957	Sham	4T1	NOTEST	0	0	0	0	1	1	no
XLOC_000326	XLOC_000326	Cntnap5b	chr1:101669341-102382519	Sham	4T1	NOTEST	0.0229589	0	#NAME?	0	1	1	no
XLOC_000327	XLOC_000327	Gm20268	chr1:103052344-103071779	Sham	4T1	NOTEST	0	0	0	0	1	1	no
XLOC_000328	XLOC_000328	Cdh20	chr1:106665395-106892058	Sham	4T1	NOTEST	0.0198798	0	#NAME?	0	1	1	no
XLOC_000329	XLOC_000329	2310035C23Rik	chr1:107560437-107651708	Sham	4T1	OK	14.0494	13.0292	-0.108762	-0.352882	0.61455	0.998749	no
XLOC_000330	XLOC_000330	Tnfrsf11a	chr1:107677299-107744558	Sham	4T1	OK	1.91765	1.86261	-0.042012	-0.104304	0.8841	0.998749	no
XLOC_000331	XLOC_000331	Zcchc2	chr1:107886982-107930654	Sham	4T1	OK	7.94224	8.44791	0.0890488	0.29784	0.66875	0.998749	no
XLOC_000332	XLOC_000332	Phlpp1	chr1:108068445-108290822	Sham	4T1	OK	17.1598	19.2975	0.169379	0.61341	0.38065	0.998749	no
XLOC_000333	XLOC_000333	Serpinb5	chr1:108757756-108779925	Sham	4T1	NOTEST	0.0244224	0.101635	2.05712	0	1	1	no
XLOC_000334	XLOC_000334	Serpinb12	chr1:108831025-108853657	Sham	4T1	NOTEST	0.234086	0.100272	-1.22312	0	1	1	no
XLOC_000335	XLOC_000335	Serpinb13	chr1:108877560-108897772	Sham	4T1	NOTEST	0	0	0	0	1	1	no
XLOC_000336	XLOC_000336	Serpinb11	chr1:109258890-109277052	Sham	4T1	NOTEST	0.0676305	0	#NAME?	0	1	1	no
XLOC_000337	XLOC_000337	Serpinb7	chr1:109319265-109349266	Sham	4T1	NOTEST	0.0665282	0	#NAME?	0	1	1	no
XLOC_000338	XLOC_000338	Serpinb2	chr1:109407999-109422177	Sham	4T1	NOTEST	0.233592	0.0980081	-1.25302	0	1	1	no
XLOC_000339	XLOC_000339	Serpinb10	chr1:109425579-109445848	Sham	4T1	OK	0.898604	1.75411	0.964981	1.44047	0.05265	0.998749	no
XLOC_000340	XLOC_000340	Serpinb8	chr1:109486582-109505555	Sham	4T1	OK	6.70004	6.52038	-0.0392131	-0.0947114	0.8939	0.998749	no
XLOC_000341	XLOC_000341	D830032E09Rik	chr1:109813835-109847524	Sham	4T1	NOTEST	0.0383203	0.0356355	-0.104791	0	1	1	no
XLOC_000342	XLOC_000342	Cdh7	chr1:111880313-112035578	Sham	4T1	NOTEST	0.0159659	0	#NAME?	0	1	1	no
XLOC_000343	XLOC_000343	Cntnap5a	chr1:117581713-118477251	Sham	4T1	NOTEST	0.0176872	0	#NAME?	0	1	1	no
XLOC_000344	XLOC_000344	Nifk	chr1:120218419-120230408	Sham	4T1	OK	18.8415	21.1624	0.167596	0.503017	0.48215	0.998749	no
XLOC_000345	XLOC_000345	Clasp1	chr1:120285634-120506039	Sham	4T1	OK	9.83229	11.0692	0.170955	0.546273	0.43795	0.998749	no
XLOC_000346	XLOC_000346	Tfcp2l1	chr1:120524521-120581745	Sham	4T1	OK	9.9956	9.53633	-0.0678594	-0.242504	0.72675	0.998749	no
XLOC_000347	XLOC_000347	Tmem185b	chr1:121422730-121425560	Sham	4T1	OK	8.6074	7.44489	-0.209328	-0.578881	0.41585	0.998749	no
XLOC_000348	XLOC_000348	Sctr	chr1:121903556-121960109	Sham	4T1	NOTEST	0.032867	0	#NAME?	0	1	1	no
XLOC_000349	XLOC_000349	3110009E18Rik	chr1:122017763-122084766	Sham	4T1	OK	4.09209	4.14895	0.0199094	0.0236958	0.97425	0.998749	no
XLOC_000350	XLOC_000350	C1ql2	chr1:122237158-122239751	Sham	4T1	NOTEST	0.0214832	0.0051572	-2.05855	0	1	1	no
XLOC_000351	XLOC_000351	En1	chr1:122499063-122504568	Sham	4T1	NOTEST	0	0	0	0	1	1	no
XLOC_000352	XLOC_000352	Celrr	chr1:122983981-123017552	Sham	4T1	NOTEST	0.0230887	0	#NAME?	0	1	1	no
XLOC_000353	XLOC_000353	Ccdc93	chr1:123327643-123403037	Sham	4T1	OK	6.69997	7.01207	0.0656848	0.217364	0.76275	0.998749	no
XLOC_000354	XLOC_000354	Slc35f5	chr1:127457592-127492316	Sham	4T1	OK	34.8012	35.6122	0.0332352	0.104071	0.8824	0.998749	no
XLOC_000355	XLOC_000355	Gpr39	chr1:127573572-127808791	Sham	4T1	OK	3.50023	4.09828	0.227569	0.519195	0.4612	0.998749	no
XLOC_000356	XLOC_000356	Mgat5	chr1:129101562-129385147	Sham	4T1	OK	7.48137	7.05166	-0.0853398	-0.300079	0.67025	0.998749	no
XLOC_000357	XLOC_000357	Acmsd	chr1:129625989-129670631	Sham	4T1	NOTEST	0.164667	0.224892	0.449675	0	1	1	no
XLOC_000358	XLOC_000358	Ccnt2	chr1:129670740-129702755	Sham	4T1	OK	40.6678	40.9283	0.00921101	0.028919	0.9677	0.998749	no
XLOC_000359	XLOC_000359	Rab3gap1	chr1:129765349-129840472	Sham	4T1	OK	23.4367	25.0814	0.0978488	0.34569	0.6297	0.998749	no
XLOC_000360	XLOC_000360	R3hdm1	chr1:129999882-130134312	Sham	4T1	OK	22.3861	22.8911	0.0321888	0.0851358	0.9038	0.998749	no
XLOC_000361	XLOC_000361	Mir128-1	chr1:129999882-130134312	Sham	4T1	NOTEST	0	0	0	0	1	1	no
XLOC_000362	XLOC_000362	Ubxn4	chr1:130140757-130175954	Sham	4T1	OK	39.8192	42.3875	0.0901754	0.337443	0.63835	0.998749	no
XLOC_000363	XLOC_000363	Thsd7b	chr1:131169880-132115855	Sham	4T1	NOTEST	0.026089	0.043779	0.746797	0	1	1	no
XLOC_000364	XLOC_000364	Yod1	chr1:132585619-132625830	Sham	4T1	OK	6.5877	6.63571	0.0104765	0.0143394	0.9824	0.998749	no
XLOC_000365	XLOC_000365	AA986860	chr1:132628552-132642147	Sham	4T1	OK	32.7342	36.7383	0.166485	0.602752	0.3936	0.998749	no
XLOC_000366	XLOC_000366	Fcamr	chr1:132697478-132711317	Sham	4T1	OK	1.30917	1.35728	0.0520733	0.083791	0.90525	0.998749	no
XLOC_000367	XLOC_000367	Pigr	chr1:132723260-132748826	Sham	4T1	OK	36.0343	30.6254	-0.234643	-0.851154	0.22385	0.998749	no
XLOC_000368	XLOC_000368	Faim3	chr1:132762353-132777367	Sham	4T1	OK	5.51908	5.72328	0.0524155	0.125006	0.8617	0.998749	no
XLOC_000369	XLOC_000369	Il10	chr1:132916421-132921547	Sham	4T1	NOTEST	0.0222505	0.0323903	0.541722	0	1	1	no
XLOC_000370	XLOC_000370	Eif2d	chr1:133049783-133070048	Sham	4T1	OK	18.3332	19.7244	0.105521	0.339353	0.637	0.998749	no
XLOC_000371	XLOC_000371	Fam72a	chr1:133424565-133436449	Sham	4T1	OK	1.40233	1.1699	-0.261435	-0.358064	0.6092	0.998749	no
XLOC_000372	XLOC_000372	Avpr1b	chr1:133495690-133508577	Sham	4T1	NOTEST	0.00380593	0.00420574	0.144109	0	1	1	no
XLOC_000373	XLOC_000373	Ctse	chr1:133534890-133572084	Sham	4T1	OK	4.35478	4.53416	0.0582328	0.145048	0.83915	0.998749	no
XLOC_000374	XLOC_000374	5430435G22Rik	chr1:133585271-133610041	Sham	4T1	OK	4.90572	4.75091	-0.0462608	-0.116971	0.86625	0.998749	no
XLOC_000375	XLOC_000375	Slc26a9	chr1:133640598-133668855	Sham	4T1	OK	25.1312	27.3377	0.121412	0.281645	0.6902	0.998749	no
XLOC_000376	XLOC_000376	Pm20d1	chr1:133693971-133714692	Sham	4T1	OK	2.47389	2.23441	-0.146884	-0.329238	0.6395	0.998749	no
XLOC_000377	XLOC_000377	Slc41a1	chr1:133724588-133745440	Sham	4T1	OK	10.4211	8.80847	-0.24254	-0.843535	0.2365	0.998749	no
XLOC_000378	XLOC_000378	Rab7l1	chr1:133763853-133769464	Sham	4T1	OK	9.37749	10.0786	0.104028	0.250061	0.7176	0.998749	no
XLOC_000379	XLOC_000379	Nucks1	chr1:133807034-133832898	Sham	4T1	OK	37.5275	26.6798	-0.492201	-1.79205	0.01115	0.998749	no
XLOC_000380	XLOC_000380	Slc45a3	chr1:133859491-133879549	Sham	4T1	OK	3.18065	3.49942	0.137792	0.359207	0.6073	0.998749	no
XLOC_000381	XLOC_000381	Elk4	chr1:133904181-133964639	Sham	4T1	OK	43.1878	43.9326	0.0246699	0.0930036	0.8995	0.998749	no
XLOC_000382	XLOC_000382	Lemd1	chr1:134088012-134153959	Sham	4T1	NOTEST	0.0643831	0.0308255	-1.06256	0	1	1	no
XLOC_000383	XLOC_000383	Mir135b	chr1:134088012-134153959	Sham	4T1	NOTEST	0	0	0	0	1	1	no
XLOC_000384	XLOC_000384	Klhdc8a	chr1:134195202-134203934	Sham	4T1	OK	1.20981	1.2607	0.0594417	0.132905	0.85245	0.998749	no
XLOC_000385	XLOC_000385	Nuak2	chr1:134212701-134230065	Sham	4T1	OK	5.22354	4.70361	-0.151258	-0.413196	0.553	0.998749	no
XLOC_000386	XLOC_000386	Dstyk	chr1:134314029-134363568	Sham	4T1	OK	14.5342	16.1048	0.148043	0.524985	0.467	0.998749	no
XLOC_000387	XLOC_000387	Rbbp5	chr1:134373943-134402242	Sham	4T1	OK	16.8243	18.1689	0.110927	0.362563	0.6109	0.998749	no
XLOC_000388	XLOC_000388	Tmem81	chr1:134402806-134405216	Sham	4T1	OK	4.03225	3.75838	-0.101474	-0.205658	0.77345	0.998749	no
XLOC_000389	XLOC_000389	Gm10538	chr1:134461266-134638374	Sham	4T1	NOTEST	0	0	0	0	1	1	no
XLOC_000390	XLOC_000390	Lrrn2	chr1:134776931-134836582	Sham	4T1	OK	0.914771	0.752734	-0.28127	-0.532951	0.4686	0.998749	no
XLOC_000391	XLOC_000391	Pik3c2b	chr1:134942588-135005394	Sham	4T1	OK	4.39525	4.70094	0.0970061	0.286337	0.6834	0.998749	no
XLOC_000392	XLOC_000392	Ppp1r15b	chr1:135027742-135036377	Sham	4T1	OK	30.2515	27.4028	-0.142681	-0.525512	0.4545	0.998749	no
XLOC_000393	XLOC_000393	Plekha6	chr1:135142536-135200012	Sham	4T1	OK	11.2409	8.38292	-0.423231	-1.46857	0.0412	0.998749	no
XLOC_000394	XLOC_000394	Golt1a	chr1:135206399-135219603	Sham	4T1	OK	0.693429	0.457343	-0.600471	-0.75701	0.28435	0.998749	no
XLOC_000395	XLOC_000395	Kiss1	chr1:135223788-135226299	Sham	4T1	OK	0.659442	0.769198	0.22211	0.150112	0.85025	0.998749	no
XLOC_000396	XLOC_000396	Ren1,Ren2	chr1:135247142-135256900	Sham	4T1	NOTEST	0.00703105	0.00919507	0.38712	0	1	1	no
XLOC_000397	XLOC_000397	Etnk2	chr1:135260148-135276895	Sham	4T1	OK	0.473581	0.162452	-1.5436	-1.80192	0.02165	0.998749	no
XLOC_000398	XLOC_000398	Fmod	chr1:135934091-135944854	Sham	4T1	OK	9.04934	8.98089	-0.0109534	-0.0344779	0.95985	0.998749	no
XLOC_000399	XLOC_000399	Chit1	chr1:136007818-136048117	Sham	4T1	NOTEST	0	0.00963309	inf	0	1	1	no
XLOC_000400	XLOC_000400	Chil1	chr1:136078980-136086608	Sham	4T1	OK	399.714	349.403	-0.194078	-0.716458	0.30455	0.998749	no
XLOC_000401	XLOC_000401	Mybph	chr1:136090024-136132034	Sham	4T1	NOTEST	0.053072	0.0503888	-0.0748468	0	1	1	no
XLOC_000402	XLOC_000402	Myog	chr1:136186580-136189125	Sham	4T1	NOTEST	0.00880119	0	#NAME?	0	1	1	no
XLOC_000403	XLOC_000403	4933406M09Rik	chr1:136282516-136287560	Sham	4T1	NOTEST	0.012424	0.0387475	1.64097	0	1	1	no
XLOC_000404	XLOC_000404	Cyb5r1	chr1:136302566-136308315	Sham	4T1	OK	19.4816	19.9345	0.0331581	0.102573	0.8804	0.998749	no
XLOC_000405	XLOC_000405	Adipor1	chr1:136312043-136328918	Sham	4T1	OK	97.116	102.055	0.0715586	0.267117	0.7069	0.998749	no
XLOC_000406	XLOC_000406	Klhl12	chr1:136352131-136387450	Sham	4T1	OK	12.3863	10.4677	-0.2428	-0.714234	0.3316	0.998749	no
XLOC_000407	XLOC_000407	Rabif	chr1:136391229-136405081	Sham	4T1	OK	18.4878	15.5309	-0.251431	-0.739375	0.2925	0.998749	no
XLOC_000408	XLOC_000408	Kdm5b	chr1:136456754-136529455	Sham	4T1	OK	14.7385	14.2291	-0.0507507	-0.177461	0.8008	0.998749	no
XLOC_000409	XLOC_000409	Syt2	chr1:136543257-136645994	Sham	4T1	NOTEST	0.0888092	0.0202294	-2.13426	0	1	1	no
XLOC_000410	XLOC_000410	Ube2t	chr1:136859141-136870756	Sham	4T1	OK	1.08173	1.48415	0.456302	0.487307	0.48755	0.998749	no
XLOC_000411	XLOC_000411	Ptpn7	chr1:137029301-137041897	Sham	4T1	OK	2.11091	2.73281	0.372521	0.87019	0.21705	0.998749	no
XLOC_000412	XLOC_000412	Arl8a	chr1:137043410-137052845	Sham	4T1	OK	33.097	33.7411	0.0278098	0.098333	0.8908	0.998749	no
XLOC_000413	XLOC_000413	Lmod1	chr1:137221389-137264642	Sham	4T1	OK	2.97421	3.03404	0.0287319	0.0770337	0.91295	0.998749	no
XLOC_000414	XLOC_000414	Csrp1	chr1:137625773-137648806	Sham	4T1	OK	229.75	204.531	-0.16775	-0.623467	0.37665	0.998749	no
XLOC_000415	XLOC_000415	Phlda3	chr1:137662661-137665711	Sham	4T1	OK	18.9137	15.9535	-0.245554	-0.784479	0.27245	0.998749	no
XLOC_000416	XLOC_000416	Tnni1	chr1:137695997-137707566	Sham	4T1	NOTEST	0.140493	0	#NAME?	0	1	1	no
XLOC_000417	XLOC_000417	Lad1	chr1:137715174-137729918	Sham	4T1	OK	1.76737	1.54751	-0.191653	-0.39557	0.56995	0.998749	no
XLOC_000418	XLOC_000418	Tnnt2	chr1:137732910-137748882	Sham	4T1	OK	44.0754	34.446	-0.355636	-1.10946	0.11445	0.998749	no
XLOC_000419	XLOC_000419	Tmem9	chr1:137904795-137931607	Sham	4T1	OK	14.1634	13.6664	-0.0515377	-0.159275	0.8291	0.998749	no
XLOC_000420	XLOC_000420	Ascl5	chr1:137947380-137947947	Sham	4T1	NOTEST	0	0	0	0	1	1	no
XLOC_000421	XLOC_000421	Cacna1s	chr1:137949477-138016399	Sham	4T1	NOTEST	0.197318	0.256446	0.378135	0	1	1	no
XLOC_000422	XLOC_000422	Kif21b	chr1:138027977-138074602	Sham	4T1	OK	4.30592	4.31947	0.00453421	0.0155277	0.98195	0.998749	no
XLOC_000423	XLOC_000423	Ddx59	chr1:138308492-138336797	Sham	4T1	OK	4.61435	4.65706	0.0132907	0.0304697	0.96495	0.998749	no
XLOC_000424	XLOC_000424	Kif14	chr1:138364511-138428088	Sham	4T1	NOTEST	0.25662	0.270914	0.0782039	0	1	1	no
XLOC_000425	XLOC_000425	Zfp281	chr1:138521477-138526968	Sham	4T1	OK	15.4647	13.3289	-0.21442	-0.719978	0.30135	0.998749	no
XLOC_000426	XLOC_000426	Gm19705	chr1:138579972-138587382	Sham	4T1	OK	3.02886	4.92335	0.700863	0.797452	0.26925	0.998749	no
XLOC_000427	XLOC_000427	Gm16880	chr1:138592787-138622305	Sham	4T1	OK	2.07775	2.63769	0.344252	0.528296	0.4586	0.998749	no
XLOC_000428	XLOC_000428	Mir181a-1	chr1:139863031-139863118	Sham	4T1	NOTEST	0	0	0	0	1	1	no
XLOC_000429	XLOC_000429	Mir181b-1	chr1:139863215-139863295	Sham	4T1	NOTEST	0	0	0	0	1	1	no
XLOC_000430	XLOC_000430	Atp6v1g3	chr1:140170314-140186039	Sham	4T1	NOTEST	0.0779321	0.0683103	-0.190114	0	1	1	no
XLOC_000431	XLOC_000431	Dennd1b	chr1:140860285-141072619	Sham	4T1	OK	8.0076	7.8492	-0.028825	-0.092556	0.8985	0.998749	no
XLOC_000432	XLOC_000432	4930596I21Rik	chr1:140860285-141072619	Sham	4T1	NOTEST	0	0.176809	inf	0	1	1	no
XLOC_000433	XLOC_000433	4933436E23Rik	chr1:141276028-141299429	Sham	4T1	NOTEST	0	0	0	0	1	1	no
XLOC_000434	XLOC_000434	Zbtb41	chr1:141318959-141349584	Sham	4T1	OK	13.2144	14.7251	0.156174	0.551169	0.48245	0.998749	no
XLOC_000435	XLOC_000435	Aspm	chr1:141351349-141390665	Sham	4T1	OK	0.962726	0.947165	-0.0235099	-0.0471218	0.94845	0.998749	no
XLOC_000436	XLOC_000436	F13b	chr1:141398283-141420333	Sham	4T1	OK	1.56563	0.0480801	-5.02516	-3.64211	0.19665	0.998749	no
XLOC_000437	XLOC_000437	Kcnt2	chr1:142142833-142552979	Sham	4T1	NOTEST	0.18684	0.222687	0.253215	0	1	1	no
XLOC_000438	XLOC_000438	B3galt2	chr1:145454628-145549814	Sham	4T1	OK	0.940973	0.512717	-0.87599	-0.566347	0.4309	0.998749	no
XLOC_000439	XLOC_000439	Glrx2	chr1:145586478-145596808	Sham	4T1	OK	9.7024	10.9949	0.180415	0.541698	0.4549	0.998749	no
XLOC_000440	XLOC_000440	Uchl5	chr1:145624407-145654596	Sham	4T1	OK	14.401	13.8503	-0.0562586	-0.15267	0.84275	0.998749	no
XLOC_000441	XLOC_000441	Brinp3	chr1:148342795-148749602	Sham	4T1	NOTEST	0.0385116	0	#NAME?	0	1	1	no
XLOC_000442	XLOC_000442	Ptgs2	chr1:151947253-151955142	Sham	4T1	OK	8.78385	6.90346	-0.347533	-0.983625	0.16715	0.998749	no
XLOC_000443	XLOC_000443	Pdc	chr1:152166546-152193901	Sham	4T1	NOTEST	0	0	0	0	1	1	no
XLOC_000444	XLOC_000444	Tpr	chr1:152208440-152313295	Sham	4T1	OK	49.1164	55.75	0.182769	0.641685	0.3898	0.998749	no
XLOC_000445	XLOC_000445	C730036E19Rik	chr1:152985163-152991225	Sham	4T1	NOTEST	0.323607	0.168172	-0.944308	0	1	1	no
XLOC_000446	XLOC_000446	Ivns1abp	chr1:153191487-153211648	Sham	4T1	OK	151.487	165.02	0.12345	0.449214	0.54025	0.998749	no
XLOC_000447	XLOC_000447	Trmt1l	chr1:153275777-153305313	Sham	4T1	OK	18.3945	19.3964	0.07652	0.248066	0.71895	0.998749	no
XLOC_000448	XLOC_000448	Mir7682	chr1:153275777-153305313	Sham	4T1	NOTEST	0	0	0	0	1	1	no
XLOC_000449	XLOC_000449	Fam129a	chr1:153418502-153569071	Sham	4T1	OK	17.4822	19.9507	0.190553	0.679983	0.334	0.998749	no
XLOC_000450	XLOC_000450	Edem3	chr1:153602503-153669458	Sham	4T1	OK	26.977	29.9049	0.148651	0.559312	0.44015	0.998749	no
XLOC_000451	XLOC_000451	Colgalt2	chr1:154246996-154357825	Sham	4T1	OK	14.8147	14.9523	0.0133389	0.043738	0.9493	0.998749	no
XLOC_000452	XLOC_000452	Apobec4	chr1:154597680-154604674	Sham	4T1	OK	0.583594	0.590328	0.0165534	0.0173536	0.9637	0.998749	no
XLOC_000453	XLOC_000453	Arpc5	chr1:154613671-154622710	Sham	4T1	OK	120.374	136.239	0.178614	0.662061	0.3538	0.998749	no
XLOC_000454	XLOC_000454	Ncf2	chr1:154655019-154684120	Sham	4T1	OK	4.20823	7.31647	0.797933	1.99005	0.0069	0.72255	no
XLOC_000455	XLOC_000455	Nmnat2	chr1:154802230-154966391	Sham	4T1	OK	2.45283	2.25081	-0.124	-0.329004	0.6395	0.998749	no
XLOC_000456	XLOC_000456	Shcbp1l	chr1:155272338-155299704	Sham	4T1	NOTEST	0.171053	0.271587	0.66697	0	1	1	no
XLOC_000457	XLOC_000457	Rgs8	chr1:155500166-155544795	Sham	4T1	NOTEST	0.0787604	0.00305653	-4.6875	0	1	1	no
XLOC_000458	XLOC_000458	Rgs16	chr1:155587482-155592598	Sham	4T1	OK	0.756969	0.282612	-1.42141	-1.86006	0.0126	0.998749	no
XLOC_000459	XLOC_000459	Rnasel	chr1:155596555-155611484	Sham	4T1	OK	10.4172	9.90979	-0.0720455	-0.243296	0.7276	0.998749	no
XLOC_000460	XLOC_000460	Gm5531	chr1:155721474-155724001	Sham	4T1	NOTEST	0.0284613	0.0327998	0.204685	0	1	1	no
XLOC_000461	XLOC_000461	Teddm1	chr1:155738775-155740190	Sham	4T1	NOTEST	0.0644265	0.0223176	-1.52948	0	1	1	no
XLOC_000462	XLOC_000462	Glul	chr1:155747055-155756853	Sham	4T1	OK	177.536	181.867	0.0347769	0.102372	0.8596	0.998749	no
XLOC_000463	XLOC_000463	Zfp648	chr1:156048316-156052804	Sham	4T1	NOTEST	0	0	0	0	1	1	no
XLOC_000464	XLOC_000464	4930532M18Rik	chr1:156088650-156117546	Sham	4T1	NOTEST	0	0	0	0	1	1	no
XLOC_000465	XLOC_000465	Stx6	chr1:157005832-157050647	Sham	4T1	OK	25.2796	24.9415	-0.0194245	-0.0664987	0.92265	0.998749	no
XLOC_000466	XLOC_000466	Acbd6	chr1:157405249-157534363	Sham	4T1	OK	12.4012	11.4567	-0.114285	-0.336071	0.64225	0.998749	no
XLOC_000467	XLOC_000467	Tor1aip2	chr1:157851728-157915989	Sham	4T1	OK	47.5249	43.9319	-0.113416	-0.261469	0.71425	0.998749	no
XLOC_000468	XLOC_000468	Nphs2	chr1:158240865-158258166	Sham	4T1	OK	2.37528	2.2489	-0.0788756	-0.158844	0.8182	0.998749	no
XLOC_000469	XLOC_000469	Abl2	chr1:158488917-158579750	Sham	4T1	OK	5.73289	5.74961	0.00420081	0.0144835	0.9814	0.998749	no
XLOC_000470	XLOC_000470	Angptl1	chr1:158734296-158869757	Sham	4T1	OK	0.394521	0.556038	0.49508	0.247871	0.75335	0.998749	no
XLOC_000471	XLOC_000471	2810025M15Rik	chr1:159065313-159350367	Sham	4T1	OK	19.1978	16.7602	-0.195898	-0.241106	0.7436	0.998749	no
XLOC_000472	XLOC_000472	BC026585	chr1:159388712-159418864	Sham	4T1	OK	3.17039	2.41334	-0.393629	-0.70695	0.31505	0.998749	no
XLOC_000473	XLOC_000473	Sec16b	chr1:159436926-159498555	Sham	4T1	OK	0.927771	0.881837	-0.0732561	-0.135078	0.8453	0.998749	no
XLOC_000474	XLOC_000474	Astn1	chr1:160292434-160621917	Sham	4T1	NOTEST	0.25287	0.0496161	-2.34952	0	1	1	no
XLOC_000475	XLOC_000475	Mir488	chr1:160292434-160621917	Sham	4T1	NOTEST	0	0	0	0	1	1	no
XLOC_000476	XLOC_000476	Rfwd2	chr1:161162456-161277711	Sham	4T1	OK	3.33335	3.61899	0.118616	0.287104	0.6972	0.998749	no
XLOC_000477	XLOC_000477	Scarna3a	chr1:161162456-161277711	Sham	4T1	NOTEST	0	0	0	0	1	1	no
XLOC_000478	XLOC_000478	Tnr	chr1:161453899-161855053	Sham	4T1	NOTEST	0.071438	0.0103945	-2.78088	0	1	1	no
XLOC_000479	XLOC_000479	4930523C07Rik	chr1:161974510-162008717	Sham	4T1	OK	30.9434	29.6863	-0.059834	-0.212514	0.7628	0.998749	no
XLOC_000480	XLOC_000480	Mrps14	chr1:162125390-162131317	Sham	4T1	OK	19.6103	16.5873	-0.241538	-0.664211	0.3448	0.998749	no
XLOC_000481	XLOC_000481	Rc3h1	chr1:162836541-162905107	Sham	4T1	OK	16.6805	15.6171	-0.0950438	-0.352961	0.625	0.998749	no
XLOC_000482	XLOC_000482	Serpinc1	chr1:162908736-162933145	Sham	4T1	OK	6.44187	0.515899	-3.64232	-5.04021	5e-05	0.0172036	yes
XLOC_000483	XLOC_000483	Gas5	chr1:162965296-162968668	Sham	4T1	OK	23.7547	25.6439	0.110404	0.376427	0.61575	0.998749	no
XLOC_000484	XLOC_000484	Snord47	chr1:162965296-162968668	Sham	4T1	OK	293.874	459.031	0.643394	0.133383	0.7568	0.998749	no
XLOC_000485	XLOC_000485	Cenpl	chr1:163001022-163016474	Sham	4T1	OK	3.02229	2.36113	-0.356165	-0.559707	0.4371	0.998749	no
XLOC_000486	XLOC_000486	Ankrd45	chr1:163072842-163100638	Sham	4T1	OK	1.61674	1.59578	-0.0188218	-0.0358897	0.95835	0.998749	no
XLOC_000487	XLOC_000487	Tnfsf4	chr1:163325568-163348337	Sham	4T1	NOTEST	0.0366943	0.0812713	1.14719	0	1	1	no
XLOC_000488	XLOC_000488	Tnfsf18	chr1:163424787-163435421	Sham	4T1	NOTEST	0.189617	0.2477	0.385506	0	1	1	no
XLOC_000489	XLOC_000489	Pigc	chr1:163872219-163909767	Sham	4T1	OK	12.7799	12.5703	-0.0238626	-0.0725786	0.9195	0.998749	no
XLOC_000490	XLOC_000490	2810442N19Rik	chr1:163917432-164408165	Sham	4T1	NOTEST	0.17497	0.188492	0.10739	0	1	1	no
XLOC_000491	XLOC_000491	Dnm3os	chr1:163917432-164408165	Sham	4T1	OK	2.13813	2.3088	0.110795	0.208991	0.77645	0.998749	no
XLOC_000492	XLOC_000492	Vamp4	chr1:164500958-164529209	Sham	4T1	OK	15.8166	17.6619	0.159203	0.484116	0.5009	0.998749	no
XLOC_000493	XLOC_000493	Myoc	chr1:164569280-164588350	Sham	4T1	NOTEST	0.487992	0.195159	-1.32221	0	1	1	no
XLOC_000494	XLOC_000494	Kifap3	chr1:165709809-165847231	Sham	4T1	OK	23.0809	25.5302	0.145506	0.502117	0.4905	0.998749	no
XLOC_000495	XLOC_000495	Scyl3	chr1:165859230-165924912	Sham	4T1	OK	16.2817	16.1038	-0.0158531	-0.0362984	0.9599	0.998749	no
XLOC_000496	XLOC_000496	Mettl18	chr1:165925075-165927374	Sham	4T1	OK	6.86893	6.65384	-0.0458994	-0.0940155	0.9009	0.998749	no
XLOC_000497	XLOC_000497	Sele	chr1:165978364-165987808	Sham	4T1	NOTEST	0.192748	0.0718559	-1.42353	0	1	1	no
XLOC_000498	XLOC_000498	Sell	chr1:165992206-166012929	Sham	4T1	OK	22.2882	35.5086	0.67189	2.13555	0.003	0.40822	no
XLOC_000499	XLOC_000499	Selp	chr1:166045394-166150405	Sham	4T1	OK	0.782527	0.890934	0.187178	0.206452	0.76765	0.998749	no
XLOC_000500	XLOC_000500	F5	chr1:166045394-166150405	Sham	4T1	OK	1.66317	1.5552	-0.0968441	-0.213268	0.76465	0.998749	no
XLOC_000501	XLOC_000501	Slc19a2	chr1:166179176-166195516	Sham	4T1	OK	3.57101	3.19264	-0.161582	-0.365623	0.59755	0.998749	no
XLOC_000502	XLOC_000502	Ccdc181	chr1:166205728-166217978	Sham	4T1	OK	24.7169	26.615	0.10674	0.33455	0.64715	0.998749	no
XLOC_000503	XLOC_000503	Nme7	chr1:166237805-166388486	Sham	4T1	OK	7.51714	7.53637	0.00368474	0.00179885	0.9975	0.99891	no
XLOC_000504	XLOC_000504	Dpt	chr1:166726862-166754397	Sham	4T1	OK	77.3927	67.8596	-0.189645	-0.693484	0.31875	0.998749	no
XLOC_000505	XLOC_000505	Gm20743	chr1:166793251-166801569	Sham	4T1	NOTEST	0.177875	0.0640845	-1.47282	0	1	1	no
XLOC_000506	XLOC_000506	Gpr161	chr1:167225896-167251982	Sham	4T1	OK	0.634155	0.83124	0.39043	0.55045	0.44495	0.998749	no
XLOC_000507	XLOC_000507	Mpc2	chr1:167391338-167411345	Sham	4T1	OK	35.1942	26.9315	-0.38604	-1.04084	0.1395	0.998749	no
XLOC_000508	XLOC_000508	Adcy10	chr1:167415313-167506904	Sham	4T1	NOTEST	0.0213608	0	#NAME?	0	1	1	no
XLOC_000509	XLOC_000509	Creg1	chr1:167693910-167705435	Sham	4T1	OK	60.6249	65.8626	0.119549	0.438968	0.5324	0.998749	no
XLOC_000510	XLOC_000510	Cd247	chr1:167718811-167932765	Sham	4T1	OK	5.14542	4.15815	-0.307347	-0.354346	0.6301	0.998749	no
XLOC_000511	XLOC_000511	Gpa33	chr1:168060590-168096641	Sham	4T1	NOTEST	0.0435154	0	#NAME?	0	1	1	no
XLOC_000512	XLOC_000512	Ildr2	chr1:168184269-168246963	Sham	4T1	OK	2.50562	2.46271	-0.0249195	-0.0707662	0.9183	0.998749	no
XLOC_000513	XLOC_000513	Tada1	chr1:168309297-168339959	Sham	4T1	OK	11.0601	9.7565	-0.180929	-0.344266	0.62945	0.998749	no
XLOC_000514	XLOC_000514	Fam78b	chr1:168931547-169021433	Sham	4T1	OK	1.61747	1.50559	-0.103413	-0.231627	0.74205	0.998749	no
XLOC_000515	XLOC_000515	Tmco1	chr1:169238800-169264109	Sham	4T1	OK	14.7408	10.5496	-0.482619	-1.66555	0.0205	0.998749	no
XLOC_000516	XLOC_000516	Aldh9a1	chr1:169280121-169298661	Sham	4T1	OK	20.3687	19.8268	-0.0388987	-0.131479	0.85085	0.998749	no
XLOC_000517	XLOC_000517	Rxrg	chr1:169528492-169569754	Sham	4T1	OK	0.561648	0.284216	-0.982677	-1.07447	0.1332	0.998749	no
XLOC_000518	XLOC_000518	Lmx1a	chr1:169619688-169778864	Sham	4T1	NOTEST	0.00374409	0	#NAME?	0	1	1	no
XLOC_000519	XLOC_000519	Mir6348	chr1:170420773-170420893	Sham	4T1	NOTEST	0	0	0	0	1	1	no
XLOC_000520	XLOC_000520	Rgs5	chr1:171585631-171625038	Sham	4T1	OK	6.63544	5.04975	-0.393979	-0.950793	0.1764	0.998749	no
XLOC_000521	XLOC_000521	1700084C01Rik	chr1:171859069-171864784	Sham	4T1	OK	0.701164	0.562666	-0.317473	-0.360829	0.61	0.998749	no
XLOC_000522	XLOC_000522	3110045C21Rik	chr1:171899539-172019075	Sham	4T1	OK	0.723833	0.743215	0.0381234	0.00660845	0.96505	0.998749	no
XLOC_000523	XLOC_000523	Sh2d1b2	chr1:172163001-172181718	Sham	4T1	NOTEST	0.0840796	0	#NAME?	0	1	1	no
XLOC_000524	XLOC_000524	Sh2d1b1	chr1:172207454-172215793	Sham	4T1	OK	4.34281	6.20886	0.515699	0.918036	0.1906	0.998749	no
XLOC_000525	XLOC_000525	1700015E13Rik	chr1:172238991-172242256	Sham	4T1	OK	0.515923	0.554217	0.103294	0.0945849	0.8947	0.998749	no
XLOC_000526	XLOC_000526	Olfml2b	chr1:172574662-172612920	Sham	4T1	OK	4.17581	3.78709	-0.140967	-0.375752	0.59935	0.998749	no
XLOC_000527	XLOC_000527	Fcgr4	chr1:172949056-172959892	Sham	4T1	OK	3.79163	4.90468	0.371341	0.700893	0.3175	0.998749	no
XLOC_000528	XLOC_000528	1700009P17Rik	chr1:173051791-173057243	Sham	4T1	OK	18.8599	19.8687	0.0751721	0.207532	0.7717	0.998749	no
XLOC_000529	XLOC_000529	Mpz	chr1:173080843-173091254	Sham	4T1	OK	1.85787	2.89675	0.640783	1.53794	0.05685	0.998749	no
XLOC_000530	XLOC_000530	Nr1i3	chr1:173144100-173152645	Sham	4T1	OK	0.544063	0.279906	-0.958833	-0.341701	0.65905	0.998749	no
XLOC_000531	XLOC_000531	Apoa2	chr1:173155184-173156510	Sham	4T1	OK	191.229	12.1796	-3.97277	-9.81924	5e-05	0.0172036	yes
XLOC_000532	XLOC_000532	Adamts4	chr1:173180552-173190053	Sham	4T1	NOTEST	0.139121	0.0785225	-0.825166	0	1	1	no
XLOC_000533	XLOC_000533	B4galt3	chr1:173200458-173211317	Sham	4T1	OK	9.27515	7.56404	-0.294215	-0.617451	0.39495	0.998749	no
XLOC_000534	XLOC_000534	Dedd	chr1:173259275-173275776	Sham	4T1	OK	14.2455	13.9773	-0.02742	-0.0761592	0.91315	0.998749	no
XLOC_000535	XLOC_000535	Pfdn2	chr1:173275829-173290929	Sham	4T1	OK	58.5003	70.0694	0.260341	0.776131	0.30245	0.998749	no
XLOC_000536	XLOC_000536	Pvrl4	chr1:173300303-173318418	Sham	4T1	OK	3.59064	3.29721	-0.122994	-0.346762	0.6195	0.998749	no
XLOC_000537	XLOC_000537	Arhgap30	chr1:173319090-173340370	Sham	4T1	OK	11.7801	13.7582	0.22394	0.717143	0.3096	0.998749	no
XLOC_000538	XLOC_000538	Tstd1,Usf1	chr1:173341811-173350483	Sham	4T1	OK	13.6662	11.3489	-0.26805	-0.7081	0.29965	0.998749	no
XLOC_000539	XLOC_000539	F11r	chr1:173367691-173394724	Sham	4T1	OK	66.7048	62.3785	-0.0967433	-0.357756	0.61125	0.998749	no
XLOC_000540	XLOC_000540	Alyref2	chr1:173433608-173434881	Sham	4T1	OK	3.61004	3.63599	0.0103318	0.0187031	0.9814	0.998749	no
XLOC_000541	XLOC_000541	Cd244	chr1:173489323-173515447	Sham	4T1	OK	1.73905	3.31442	0.930457	1.96605	0.0084	0.836008	no
XLOC_000542	XLOC_000542	Cd48	chr1:173612185-173635388	Sham	4T1	OK	12.6463	15.251	0.270191	0.621991	0.37685	0.998749	no
XLOC_000543	XLOC_000543	Slamf1	chr1:173697262-173731315	Sham	4T1	OK	0.891872	1.18285	0.407362	0.63652	0.35635	0.998749	no
XLOC_000544	XLOC_000544	Cd84	chr1:173769827-173820849	Sham	4T1	OK	10.077	14.8031	0.55483	1.65715	0.02525	0.998749	no
XLOC_000545	XLOC_000545	Slamf6	chr1:173847638-173874006	Sham	4T1	OK	5.59625	6.15729	0.137835	0.314105	0.65335	0.998749	no
XLOC_000546	XLOC_000546	Copa	chr1:173996143-174052463	Sham	4T1	OK	69.1016	72.0236	0.0597521	0.189884	0.78665	0.998749	no
XLOC_000547	XLOC_000547	Pex19	chr1:174056885-174066704	Sham	4T1	OK	31.2244	28.2293	-0.145484	-0.517447	0.4538	0.998749	no
XLOC_000548	XLOC_000548	Dcaf8	chr1:174078145-174126576	Sham	4T1	OK	36.4739	36.7705	0.0116858	0.0432081	0.9498	0.998749	no
XLOC_000549	XLOC_000549	Igsf8	chr1:174242537-174249966	Sham	4T1	OK	14.558	15.168	0.0592126	0.200675	0.7805	0.998749	no
XLOC_000550	XLOC_000550	Kcnj10	chr1:174271340-174304216	Sham	4T1	OK	0.52805	0.290256	-0.86335	-1.32102	0.0641	0.998749	no
XLOC_000551	XLOC_000551	Pigm	chr1:174306661-174314230	Sham	4T1	OK	9.94747	8.65494	-0.200806	-0.658671	0.35415	0.998749	no
XLOC_000552	XLOC_000552	Slamf9	chr1:174405490-174408540	Sham	4T1	OK	3.77103	4.3102	0.192798	0.340439	0.63355	0.998749	no
XLOC_000553	XLOC_000553	Igsf9	chr1:174412343-174429008	Sham	4T1	NOTEST	0.431844	0.365741	-0.239688	0	1	1	no
XLOC_000554	XLOC_000554	Tagln2	chr1:174430376-174437506	Sham	4T1	OK	332.133	338.987	0.0294689	0.112153	0.88015	0.998749	no
XLOC_000555	XLOC_000555	Ccdc19	chr1:174451260-174480937	Sham	4T1	OK	9.87729	10.4717	0.0843099	0.215047	0.7567	0.998749	no
XLOC_000556	XLOC_000556	Vsig8	chr1:174486068-174493848	Sham	4T1	NOTEST	0.0676834	0.00790665	-3.09766	0	1	1	no
XLOC_000557	XLOC_000557	Crp	chr1:174628186-174630097	Sham	4T1	OK	4.05399	0.276319	-3.87494	-4.9672	0.00405	0.502805	no
XLOC_000558	XLOC_000558	Olfr16	chr1:174886898-174887948	Sham	4T1	NOTEST	0	0	0	0	1	1	no
XLOC_000559	XLOC_000559	Olfr218	chr1:175133488-175134430	Sham	4T1	NOTEST	0	0	0	0	1	1	no
XLOC_000560	XLOC_000560	Olfr1404	chr1:175145737-175146771	Sham	4T1	NOTEST	0	0	0	0	1	1	no
XLOC_000561	XLOC_000561	Olfr418-ps1	chr1:175200277-175201268	Sham	4T1	NOTEST	0	0	0	0	1	1	no
XLOC_000562	XLOC_000562	Aim2	chr1:175350734-175396167	Sham	4T1	OK	5.27574	5.78613	0.133226	0.196259	0.79215	0.998749	no
XLOC_000563	XLOC_000563	Pyhin1	chr1:175560989-175578059	Sham	4T1	OK	3.17915	2.53434	-0.327033	-0.603465	0.43405	0.998749	no
XLOC_000564	XLOC_000564	Pydc3	chr1:175603810-175628523	Sham	4T1	OK	2.12652	2.19346	0.0447176	0.0870028	0.90575	0.998749	no
XLOC_000565	XLOC_000565	Olfr433	chr1:175972063-175973067	Sham	4T1	OK	0.279861	0.505628	0.853364	0.630539	0.35565	0.998749	no
XLOC_000566	XLOC_000566	Olfr432	chr1:175980505-175981444	Sham	4T1	NOTEST	0.281956	0.311179	0.142274	0	1	1	no
XLOC_000567	XLOC_000567	Olfr430	chr1:175999430-176000384	Sham	4T1	NOTEST	0	0	0	0	1	1	no
XLOC_000568	XLOC_000568	Olfr429	chr1:176019168-176020111	Sham	4T1	NOTEST	0	0	0	0	1	1	no
XLOC_000569	XLOC_000569	Olfr426	chr1:176029590-176030541	Sham	4T1	NOTEST	0	0	0	0	1	1	no
XLOC_000570	XLOC_000570	Olfr424	chr1:176066876-176067824	Sham	4T1	NOTEST	0	0	0	0	1	1	no
XLOC_000571	XLOC_000571	Olfr421-ps1	chr1:176081611-176082661	Sham	4T1	NOTEST	0	0	0	0	1	1	no
XLOC_000572	XLOC_000572	Olfr420	chr1:176088852-176089898	Sham	4T1	NOTEST	0	0	0	0	1	1	no
XLOC_000573	XLOC_000573	Spta1	chr1:176102906-176178580	Sham	4T1	OK	1.60653	2.53658	0.658938	1.65395	0.02635	0.998749	no
XLOC_000574	XLOC_000574	Mptx1	chr1:176260648-176263008	Sham	4T1	NOTEST	0	0	0	0	1	1	no
XLOC_000575	XLOC_000575	Olfr417	chr1:176299049-176299979	Sham	4T1	NOTEST	0	0	0	0	1	1	no
XLOC_000576	XLOC_000576	Olfr248	chr1:176321176-176322186	Sham	4T1	NOTEST	0	0	0	0	1	1	no
XLOC_000577	XLOC_000577	Olfr414	chr1:176360560-176361515	Sham	4T1	NOTEST	0	0	0	0	1	1	no
XLOC_000578	XLOC_000578	Olfr220	chr1:176378755-176379733	Sham	4T1	NOTEST	0	0	0	0	1	1	no
XLOC_000579	XLOC_000579	Fmn2	chr1:176431955-176752860	Sham	4T1	NOTEST	0.184049	0.143304	-0.361015	0	1	1	no
XLOC_000580	XLOC_000580	Kmo	chr1:177562323-177590984	Sham	4T1	OK	3.19833	2.39559	-0.416934	-0.76411	0.2916	0.998749	no
XLOC_000581	XLOC_000581	Wdr64	chr1:177628723-177745864	Sham	4T1	NOTEST	0	0	0	0	1	1	no
XLOC_000582	XLOC_000582	Exo1	chr1:177810908-177841527	Sham	4T1	NOTEST	0.268706	0.206834	-0.377556	0	1	1	no
XLOC_000583	XLOC_000583	Becn2	chr1:177850459-177852356	Sham	4T1	NOTEST	0	0	0	0	1	1	no
XLOC_000584	XLOC_000584	Sdccag8	chr1:178744790-179179000	Sham	4T1	OK	7.97078	8.10302	0.0237387	0.0379868	0.95655	0.998749	no
XLOC_000585	XLOC_000585	Zbtb18	chr1:179374791-179380897	Sham	4T1	OK	22.6445	23.5858	0.0587601	0.203797	0.771	0.998749	no
XLOC_000586	XLOC_000586	1700016C15Rik	chr1:179659944-179683436	Sham	4T1	NOTEST	0.371232	0.0475201	-2.96571	0	1	1	no
XLOC_000587	XLOC_000587	Gm16432	chr1:179921565-179978422	Sham	4T1	OK	0.846797	1.60869	0.925801	1.07435	0.14575	0.998749	no
XLOC_000588	XLOC_000588	Desi2	chr1:180117547-180182728	Sham	4T1	OK	10.9788	10.6694	-0.041245	-0.128046	0.85455	0.998749	no
XLOC_000589	XLOC_000589	Cox20	chr1:180248878-180255231	Sham	4T1	OK	66.438	64.362	-0.0458012	-0.164534	0.81785	0.998749	no
XLOC_000590	XLOC_000590	Efcab2	chr1:180335961-180414335	Sham	4T1	OK	5.66462	5.88092	0.0540627	0.143024	0.85465	0.998749	no
XLOC_000591	XLOC_000591	Kif26b	chr1:180459255-180862988	Sham	4T1	OK	1.6637	1.81114	0.122507	0.343015	0.62935	0.998749	no
XLOC_000592	XLOC_000592	Cnst	chr1:181476555-181557678	Sham	4T1	OK	19.8151	21.1659	0.0951429	0.341878	0.6265	0.998749	no
XLOC_000593	XLOC_000593	Sccpdh	chr1:181598361-181617315	Sham	4T1	OK	19.5639	17.737	-0.141433	-0.40106	0.57505	0.998749	no
XLOC_000594	XLOC_000594	Cdc42bpa	chr1:181891219-182126151	Sham	4T1	OK	31.3251	33.1607	0.0821573	0.285331	0.68395	0.998749	no
XLOC_000595	XLOC_000595	Itpkb	chr1:182257099-182354965	Sham	4T1	OK	34.7428	37.1724	0.0975168	0.30507	0.6684	0.998749	no
XLOC_000596	XLOC_000596	Parp1	chr1:182499105-182531385	Sham	4T1	OK	125.071	17.7126	-2.8199	-0.713543	0.0758	0.998749	no
XLOC_000597	XLOC_000597	Lin9	chr1:182571464-182620818	Sham	4T1	OK	5.9369	6.92167	0.22141	0.528231	0.48135	0.998749	no
XLOC_000598	XLOC_000598	Acbd3	chr1:182656173-182686168	Sham	4T1	OK	32.7101	33.2635	0.0242026	0.0868655	0.90115	0.998749	no
XLOC_000599	XLOC_000599	Sde2	chr1:182781281-182798245	Sham	4T1	OK	13.2116	12.6309	-0.064848	-0.198681	0.78005	0.998749	no
XLOC_000600	XLOC_000600	Lefty2	chr1:182823249-182829233	Sham	4T1	NOTEST	0.0126823	0.0100758	-0.331916	0	1	1	no
XLOC_000601	XLOC_000601	Pycr2	chr1:182834404-182838219	Sham	4T1	OK	9.42357	8.62454	-0.127828	-0.371156	0.59305	0.998749	no
XLOC_000602	XLOC_000602	Lefty1	chr1:182865169-182868532	Sham	4T1	OK	0.994412	0.950169	-0.0656607	-0.0924645	0.89445	0.998749	no
XLOC_000603	XLOC_000603	Tmem63a	chr1:182872648-182905298	Sham	4T1	OK	28.4881	30.5054	0.0987008	0.354584	0.61045	0.998749	no
XLOC_000604	XLOC_000604	9130409I23Rik	chr1:182981367-182990798	Sham	4T1	NOTEST	0.220746	0.0298971	-2.88431	0	1	1	no
XLOC_000605	XLOC_000605	Cnih4	chr1:183081061-183099125	Sham	4T1	OK	9.10805	7.737	-0.235368	-0.771001	0.27905	0.998749	no
XLOC_000606	XLOC_000606	Cnih3	chr1:183282758-183390772	Sham	4T1	NOTEST	0.120852	0.0885112	-0.449307	0	1	1	no
XLOC_000607	XLOC_000607	Srp9	chr1:184054867-184062546	Sham	4T1	OK	23.9965	19.725	-0.282804	-0.769359	0.28755	0.998749	no
XLOC_000608	XLOC_000608	1700047M11Rik	chr1:184230964-184233420	Sham	4T1	NOTEST	0.175926	0.481028	1.45115	0	1	1	no
XLOC_000609	XLOC_000609	Trp53bp2	chr1:184339297-184392567	Sham	4T1	OK	35.0343	35.2626	0.00937092	0.0344832	0.9588	0.998749	no
XLOC_000610	XLOC_000610	Capn8	chr1:184495137-184562483	Sham	4T1	NOTEST	0.193626	0.252889	0.385234	0	1	1	no
XLOC_000611	XLOC_000611	Susd4	chr1:184695036-184826723	Sham	4T1	OK	5.22725	5.03823	-0.0531359	-0.157556	0.83185	0.998749	no
XLOC_000612	XLOC_000612	Tlr5	chr1:184884918-184906175	Sham	4T1	OK	5.29236	5.60691	0.0832936	0.216105	0.76135	0.998749	no
XLOC_000613	XLOC_000613	Dusp10	chr1:185858339-185899515	Sham	4T1	OK	3.60009	3.43441	-0.0679712	-0.16157	0.81695	0.998749	no
XLOC_000614	XLOC_000614	4930488B22Rik	chr1:186536375-186542868	Sham	4T1	NOTEST	0	0	0	0	1	1	no
XLOC_000615	XLOC_000615	Rab3gap2	chr1:187028046-187153280	Sham	4T1	OK	14.8917	15.1374	0.0236142	0.0632941	0.9288	0.998749	no
XLOC_000616	XLOC_000616	Mir664,Snora36b	chr1:187028046-187153280	Sham	4T1	NOTEST	0	0	0	0	1	1	no
XLOC_000617	XLOC_000617	Mir194-1	chr1:187028046-187153280	Sham	4T1	NOTEST	0	0	0	0	1	1	no
XLOC_000618	XLOC_000618	Mir215	chr1:187028046-187153280	Sham	4T1	OK	14.959	0	#NAME?	#NAME?	0.24065	0.998749	no
XLOC_000619	XLOC_000619	Bpnt1	chr1:187156037-187181648	Sham	4T1	OK	17.4174	15.8998	-0.131523	-0.401365	0.5698	0.998749	no
XLOC_000620	XLOC_000620	Eprs	chr1:187186973-187252234	Sham	4T1	OK	33.6082	34.0726	0.0197991	0.0753585	0.9183	0.998749	no
XLOC_000621	XLOC_000621	Slc30a10	chr1:187270994-187292640	Sham	4T1	NOTEST	0.0463897	0	#NAME?	0	1	1	no
XLOC_000622	XLOC_000622	5033404E19Rik	chr1:187321184-187321893	Sham	4T1	NOTEST	0	0	0	0	1	1	no
XLOC_000623	XLOC_000623	D1Pas1	chr1:188791294-188794506	Sham	4T1	OK	2.17693	1.97997	-0.136817	-0.276661	0.69875	0.998749	no
XLOC_000624	XLOC_000624	1700007P06Rik	chr1:188872285-189039325	Sham	4T1	NOTEST	0	0	0	0	1	1	no
XLOC_000625	XLOC_000625	Gpatch2	chr1:189039389-189175308	Sham	4T1	OK	5.93703	6.29548	0.0845758	0.249562	0.72745	0.998749	no
XLOC_000626	XLOC_000626	Esrrg	chr1:189432884-190038763	Sham	4T1	OK	0.787217	0.794504	0.0132938	0.0214301	0.976	0.998749	no
XLOC_000627	XLOC_000627	Ush2a	chr1:190086716-190788918	Sham	4T1	NOTEST	0	0	0	0	1	1	no
XLOC_000628	XLOC_000628	Ptpn14	chr1:191552146-191700572	Sham	4T1	OK	13.0711	13.5136	0.0480306	0.177284	0.79955	0.998749	no
XLOC_000629	XLOC_000629	Angel2	chr1:192748986-192770650	Sham	4T1	OK	39.0536	42.3198	0.115878	0.404205	0.5654	0.998749	no
XLOC_000630	XLOC_000630	A230020J21Rik	chr1:192829710-192853660	Sham	4T1	NOTEST	0.0407213	0.167377	2.03925	0	1	1	no
XLOC_000631	XLOC_000631	Spata45	chr1:192860700-192866820	Sham	4T1	OK	0.353503	0.708397	1.00283	0.482159	0.4459	0.998749	no
XLOC_000632	XLOC_000632	Nsl1	chr1:192886899-192908437	Sham	4T1	OK	0.82174	0.901731	0.134015	0.201901	0.78435	0.998749	no
XLOC_000633	XLOC_000633	Batf3	chr1:192922292-192932822	Sham	4T1	OK	1.11148	1.31395	0.24143	0.264434	0.7015	0.998749	no
XLOC_000634	XLOC_000634	Tmem206	chr1:193149843-193220920	Sham	4T1	OK	7.6873	7.3068	-0.0732365	-0.168792	0.80925	0.998749	no
XLOC_000635	XLOC_000635	Ints7	chr1:193399612-193445570	Sham	4T1	OK	8.7279	8.85425	0.0207348	0.0603752	0.92985	0.998749	no
XLOC_000636	XLOC_000636	Lpgat1	chr1:193541902-193608134	Sham	4T1	OK	30.5345	33.2391	0.122438	0.454903	0.52725	0.998749	no
XLOC_000637	XLOC_000637	Nek2	chr1:193645351-193656928	Sham	4T1	OK	5.0821	5.10504	0.00649748	0.0168681	0.97975	0.998749	no
XLOC_000638	XLOC_000638	Slc30a1	chr1:193717950-193737126	Sham	4T1	OK	33.6459	30.2824	-0.151952	-0.554849	0.44	0.998749	no
XLOC_000639	XLOC_000639	Rd3	chr1:193801253-193812163	Sham	4T1	OK	1.0878	1.08991	0.00279586	0.0053149	0.9933	0.998749	no
XLOC_000640	XLOC_000640	Gm10516	chr1:193922428-193974907	Sham	4T1	OK	0.836618	0.860212	0.0401232	0.0294833	0.9685	0.998749	no
XLOC_000641	XLOC_000641	Kcnh1	chr1:194014753-194334040	Sham	4T1	OK	2.1852	2.35203	0.106141	0.299143	0.66765	0.998749	no
XLOC_000642	XLOC_000642	1700065J18Rik	chr1:194667898-194668933	Sham	4T1	NOTEST	0	0	0	0	1	1	no
XLOC_000643	XLOC_000643	Irf6	chr1:194979305-194998229	Sham	4T1	OK	12.3381	12.1543	-0.0216473	-0.0704001	0.91885	0.998749	no
XLOC_000644	XLOC_000644	A130010J15Rik	chr1:194999662-195027740	Sham	4T1	OK	2.97041	2.34359	-0.341943	-0.561966	0.4302	0.998749	no
XLOC_000645	XLOC_000645	Lamb3	chr1:195128187-195170072	Sham	4T1	OK	20.498	20.8541	0.0248518	0.0898335	0.89735	0.998749	no
XLOC_000646	XLOC_000646	Plxna2	chr1:196446022-196643062	Sham	4T1	OK	12.2695	12.9924	0.0825998	0.301637	0.663	0.998749	no
XLOC_000647	XLOC_000647	Cd34	chr1:196765014-196803153	Sham	4T1	OK	96.613	100.389	0.0553086	0.206151	0.7707	0.998749	no
XLOC_000648	XLOC_000648	A330023F24Rik,Mir29b-2,Mir29c	chr1:196843592-196864102	Sham	4T1	OK	169.061	126.387	-0.419697	-0.121411	0.76145	0.998749	no
XLOC_000649	XLOC_000649	Xkr4	chr1:3204562-3661579	Sham	4T1	NOTEST	0.294436	0.271083	-0.11922	0	1	1	no
XLOC_000650	XLOC_000650	Rp1	chr1:4280926-4399322	Sham	4T1	OK	2.4704	2.15749	-0.19539	-0.352051	0.62005	0.998749	no
XLOC_000651	XLOC_000651	Sox17	chr1:4481008-4487435	Sham	4T1	OK	18.4951	19.3372	0.0642385	0.230599	0.74495	0.998749	no
XLOC_000652	XLOC_000652	Mrpl15	chr1:4763278-4775807	Sham	4T1	OK	8.0421	8.56053	0.0901291	0.235386	0.7519	0.998749	no
XLOC_000653	XLOC_000653	Rgs20	chr1:4899656-5060366	Sham	4T1	NOTEST	0.0787126	0.0316021	-1.31657	0	1	1	no
XLOC_000654	XLOC_000654	Npbwr1	chr1:5903787-5907479	Sham	4T1	NOTEST	0.0150525	0.0348028	1.2092	0	1	1	no
XLOC_000655	XLOC_000655	Sntg1	chr1:8349819-9289958	Sham	4T1	NOTEST	0.0318413	0	#NAME?	0	1	1	no
XLOC_000656	XLOC_000656	2610203C22Rik	chr1:9538126-9621173	Sham	4T1	OK	5.88205	5.72692	-0.0385604	-0.0594382	0.9333	0.998749	no
XLOC_000657	XLOC_000657	Mybl1	chr1:9657491-9690290	Sham	4T1	OK	1.50388	1.40734	-0.0957148	-0.166153	0.8303	0.998749	no
XLOC_000658	XLOC_000658	Vcpip1	chr1:9712136-9761337	Sham	4T1	OK	19.2166	21.0122	0.12887	0.451904	0.5372	0.998749	no
XLOC_000659	XLOC_000659	Snhg6,Snord87	chr1:9932064-9934199	Sham	4T1	OK	11.6292	9.58968	-0.278196	-0.440407	0.51525	0.998749	no
XLOC_000660	XLOC_000660	Tcf24	chr1:9950243-9957566	Sham	4T1	OK	0.9598	0.752626	-0.350799	-0.526424	0.4704	0.998749	no
XLOC_000661	XLOC_000661	Ppp1r42	chr1:9958702-9999217	Sham	4T1	OK	2.29352	1.38283	-0.729938	-0.783883	0.26175	0.998749	no
XLOC_000662	XLOC_000662	Cops5	chr1:10014680-10028240	Sham	4T1	OK	28.5428	29.9208	0.06802	0.214152	0.76595	0.998749	no
XLOC_000663	XLOC_000663	Arfgef1	chr1:10127587-10222751	Sham	4T1	OK	42.2632	45.5261	0.107293	0.422635	0.5671	0.998749	no
XLOC_000664	XLOC_000664	Cpa6	chr1:10314799-10710026	Sham	4T1	NOTEST	0.0145503	0	#NAME?	0	1	1	no
XLOC_000665	XLOC_000665	Slco5a1	chr1:12856630-12981216	Sham	4T1	OK	0.68186	0.851465	0.320472	0.612575	0.3715	0.998749	no
XLOC_000666	XLOC_000666	Prdm14	chr1:13103508-13117244	Sham	4T1	NOTEST	0.00667629	0.0330862	2.30911	0	1	1	no
XLOC_000667	XLOC_000667	Ncoa2	chr1:13129239-13364164	Sham	4T1	OK	16.2411	17.9891	0.147469	0.54405	0.44115	0.998749	no
XLOC_000668	XLOC_000668	Tram1	chr1:13554782-13579945	Sham	4T1	OK	96.1838	98.1965	0.0298772	0.115508	0.8731	0.998749	no
XLOC_000669	XLOC_000669	Lactb2	chr1:13614224-13650590	Sham	4T1	OK	30.1318	32.4754	0.108059	0.362817	0.63235	0.998749	no
XLOC_000670	XLOC_000670	Gm5523	chr1:13775765-13777010	Sham	4T1	NOTEST	0.0434811	0.0232729	-0.901738	0	1	1	no
XLOC_000671	XLOC_000671	Eya1	chr1:14159038-14300280	Sham	4T1	OK	1.99107	1.76789	-0.171519	-0.36568	0.6029	0.998749	no
XLOC_000672	XLOC_000672	Msc	chr1:14743428-14746047	Sham	4T1	NOTEST	0.237004	0.166185	-0.512121	0	1	1	no
XLOC_000673	XLOC_000673	Trpa1	chr1:14862728-14908943	Sham	4T1	NOTEST	0.0133888	0	#NAME?	0	1	1	no
XLOC_000674	XLOC_000674	Sbspon	chr1:15843942-15882803	Sham	4T1	OK	1.22866	0.855479	-0.522276	-0.775567	0.27485	0.998749	no
XLOC_000675	XLOC_000675	4930444P10Rik	chr1:16056059-16083122	Sham	4T1	OK	0.937361	1.10175	0.233126	0.199056	0.7822	0.998749	no
XLOC_000676	XLOC_000676	Rpl7	chr1:16091375-16094514	Sham	4T1	OK	117.77	101.297	-0.217371	-0.732103	0.30635	0.998749	no
XLOC_000677	XLOC_000677	Stau2	chr1:16218890-16509383	Sham	4T1	OK	10.0529	10.9636	0.125121	0.331271	0.66115	0.998749	no
XLOC_000678	XLOC_000678	Ube2w	chr1:16530868-16609419	Sham	4T1	OK	27.3616	26.9831	-0.020097	-0.0681891	0.92775	0.998749	no
XLOC_000679	XLOC_000679	Tceb1	chr1:16631841-16647027	Sham	4T1	OK	48.8435	45.7769	-0.0935468	-0.259991	0.7293	0.998749	no
XLOC_000680	XLOC_000680	Jph1	chr1:16985020-17087970	Sham	4T1	OK	1.01383	0.740426	-0.453388	-0.807304	0.2495	0.998749	no
XLOC_000681	XLOC_000681	Crisp4	chr1:18105271-18127132	Sham	4T1	NOTEST	0	0	0	0	1	1	no
XLOC_000682	XLOC_000682	Defb44-ps	chr1:18200133-18213645	Sham	4T1	NOTEST	0	0	0	0	1	1	no
XLOC_000683	XLOC_000683	Defb18	chr1:18226553-18227524	Sham	4T1	NOTEST	0	0	0	0	1	1	no
XLOC_000684	XLOC_000684	Defb41,Gm15386	chr1:18241058-18255219	Sham	4T1	NOTEST	0	0	0	0	1	1	no
XLOC_000685	XLOC_000685	Pkhd1	chr1:20047859-20608138	Sham	4T1	NOTEST	0.1215	0.0773989	-0.650568	0	1	1	no
XLOC_000686	XLOC_000686	Il17f	chr1:20767229-20774351	Sham	4T1	NOTEST	0.0503569	0.02063	-1.28744	0	1	1	no
XLOC_000687	XLOC_000687	Mcm3	chr1:20793094-20810294	Sham	4T1	OK	7.03295	7.2664	0.0471104	0.135502	0.8491	0.998749	no
XLOC_000688	XLOC_000688	6720483E21Rik	chr1:20878730-20880554	Sham	4T1	NOTEST	0.2119	0.0772163	-1.45641	0	1	1	no
XLOC_000689	XLOC_000689	Tram2	chr1:20986521-21069306	Sham	4T1	OK	9.21753	9.50768	0.044714	0.121861	0.8488	0.998749	no
XLOC_000690	XLOC_000690	Gm4956	chr1:21275239-21288393	Sham	4T1	OK	21.6326	37.1107	0.778628	1.8477	0.0085	0.839027	no
XLOC_000691	XLOC_000691	Kcnq5	chr1:21388483-21952023	Sham	4T1	OK	2.69989	2.46227	-0.132915	-0.369998	0.58905	0.998749	no
XLOC_000692	XLOC_000692	Rims1	chr1:22278502-22812563	Sham	4T1	NOTEST	0.191542	0.0372856	-2.36097	0	1	1	no
XLOC_000693	XLOC_000693	4933415F23Rik	chr1:23107312-23109092	Sham	4T1	NOTEST	0.024105	0.0135849	-0.827323	0	1	1	no
XLOC_000694	XLOC_000694	Ogfrl1	chr1:23373262-23390014	Sham	4T1	OK	16.9807	20.2259	0.252306	0.847003	0.23975	0.998749	no
XLOC_000695	XLOC_000695	Smap1	chr1:23768764-23929220	Sham	4T1	OK	43.2627	43.6648	0.0133472	0.0457646	0.94925	0.998749	no
XLOC_000696	XLOC_000696	1110058L19Rik	chr1:24002777-24012479	Sham	4T1	OK	13.3224	10.921	-0.286744	-0.495988	0.48025	0.998749	no
XLOC_000697	XLOC_000697	Fam135a	chr1:24017596-24107180	Sham	4T1	OK	16.4879	18.6475	0.177574	0.627967	0.41185	0.998749	no
XLOC_000698	XLOC_000698	Col19a1	chr1:24264521-24594276	Sham	4T1	NOTEST	0.0224804	0.0454548	1.01577	0	1	1	no
XLOC_000699	XLOC_000699	Bai3	chr1:25124320-25886552	Sham	4T1	NOTEST	0.0910246	0.0180156	-2.33701	0	1	1	no
XLOC_000700	XLOC_000700	Gm20172	chr1:25124320-25886552	Sham	4T1	NOTEST	0	0	0	0	1	1	no
XLOC_000701	XLOC_000701	4931408C20Rik	chr1:26738645-26744305	Sham	4T1	NOTEST	0.00888265	0	#NAME?	0	1	1	no
XLOC_000702	XLOC_000702	Gm597	chr1:28832966-28837097	Sham	4T1	NOTEST	0	0	0	0	1	1	no
XLOC_000703	XLOC_000703	Phf3	chr1:30859186-30920101	Sham	4T1	OK	27.7521	33.2793	0.262025	0.992721	0.16965	0.998749	no
XLOC_000704	XLOC_000704	Ptp4a1	chr1:30997147-31006600	Sham	4T1	OK	5.20834	5.19583	-0.00347104	-0.00848256	0.9915	0.998749	no
XLOC_000705	XLOC_000705	4931428L18Rik	chr1:31197922-31279501	Sham	4T1	NOTEST	0	0	0	0	1	1	no
XLOC_000706	XLOC_000706	Gm9839	chr1:32229650-32714583	Sham	4T1	NOTEST	0	0	0	0	1	1	no
XLOC_000707	XLOC_000707	Gm5415	chr1:32229650-32714583	Sham	4T1	NOTEST	0	0	0	0	1	1	no
XLOC_000708	XLOC_000708	Prim2	chr1:33510652-33726639	Sham	4T1	OK	6.39985	7.20596	0.171154	0.403549	0.5691	0.998749	no
XLOC_000709	XLOC_000709	Bag2	chr1:33802328-33814595	Sham	4T1	OK	2.84347	2.70274	-0.0732291	-0.148591	0.83335	0.998749	no
XLOC_000710	XLOC_000710	Zfp451	chr1:33818385-33871440	Sham	4T1	OK	16.5288	17.5439	0.0859941	0.272465	0.7125	0.998749	no
XLOC_000711	XLOC_000711	Gm15455	chr1:33892743-33895759	Sham	4T1	OK	0.554749	0.569491	0.0378382	0.0550708	0.93735	0.998749	no
XLOC_000712	XLOC_000712	Bend6	chr1:33908896-33964466	Sham	4T1	OK	1.41002	0.913958	-0.625515	-0.84898	0.21985	0.998749	no
XLOC_000713	XLOC_000713	Mir5103	chr1:34489965-34490044	Sham	4T1	NOTEST	0	0	0	0	1	1	no
XLOC_000714	XLOC_000714	Ccdc115	chr1:34493514-34496517	Sham	4T1	OK	10.0757	9.94476	-0.0188766	-0.0512973	0.9418	0.998749	no
XLOC_000715	XLOC_000715	Prss40	chr1:34609176-34617788	Sham	4T1	NOTEST	0	0	0	0	1	1	no
XLOC_000716	XLOC_000716	AA619741	chr1:34690379-34693055	Sham	4T1	NOTEST	0	0	0	0	1	1	no
XLOC_000717	XLOC_000717	Fam168b	chr1:34870062-34899895	Sham	4T1	OK	54.3362	56.7333	0.0622799	0.234014	0.7381	0.998749	no
XLOC_000718	XLOC_000718	Mir7669	chr1:35579458-35579478	Sham	4T1	NOTEST	0	0	0	0	1	1	no
XLOC_000719	XLOC_000719	Uggt1	chr1:36196872-36301147	Sham	4T1	OK	15.5272	14.9413	-0.0554923	-0.203323	0.7717	0.998749	no
XLOC_000720	XLOC_000720	Mir6897	chr1:36196872-36301147	Sham	4T1	NOTEST	0	0	0	0	1	1	no
XLOC_000721	XLOC_000721	Neurl3	chr1:36321446-36330462	Sham	4T1	OK	10.7884	11.1776	0.0511273	0.149831	0.8282	0.998749	no
XLOC_000722	XLOC_000722	Kansl3	chr1:36392574-36426026	Sham	4T1	OK	16.8813	17.3193	0.036957	0.133091	0.85015	0.998749	no
XLOC_000723	XLOC_000723	Mir6898	chr1:36392574-36426026	Sham	4T1	NOTEST	0	0	0	0	1	1	no
XLOC_000724	XLOC_000724	Lman2l	chr1:36429135-36502084	Sham	4T1	OK	12.2718	11.1956	-0.132407	-0.324948	0.64735	0.998749	no
XLOC_000725	XLOC_000725	Ankrd23	chr1:36587378-36592574	Sham	4T1	OK	4.11379	3.24232	-0.343445	-0.813311	0.2401	0.998749	no
XLOC_000726	XLOC_000726	Ankrd39	chr1:36595017-36604046	Sham	4T1	OK	4.55717	4.03983	-0.173843	-0.387134	0.5818	0.998749	no
XLOC_000727	XLOC_000727	Sema4c	chr1:36605484-36617173	Sham	4T1	OK	7.34505	6.14868	-0.256495	-0.838818	0.23305	0.998749	no
XLOC_000728	XLOC_000728	Fam178b	chr1:36619540-36740028	Sham	4T1	OK	2.31313	1.56938	-0.559652	-0.801126	0.2641	0.998749	no
XLOC_000729	XLOC_000729	Actr1b	chr1:36754957-36766790	Sham	4T1	OK	26.486	26.1148	-0.020365	-0.0741583	0.9147	0.998749	no
XLOC_000730	XLOC_000730	Tmem131	chr1:36849033-36996372	Sham	4T1	OK	21.5129	22.6367	0.0734608	0.268363	0.70415	0.998749	no
XLOC_000731	XLOC_000731	Coa5	chr1:37473929-37486948	Sham	4T1	OK	33.763	30.5325	-0.145099	-0.522692	0.4704	0.998749	no
XLOC_000732	XLOC_000732	Mgat4a	chr1:37496184-37597861	Sham	4T1	OK	6.38969	6.54456	0.0345494	0.107779	0.88505	0.998749	no
XLOC_000733	XLOC_000733	4930594C11Rik	chr1:37496184-37597861	Sham	4T1	OK	0.535251	0.287162	-0.898349	-0.402208	0.57185	0.998749	no
XLOC_000734	XLOC_000734	2010300C02Rik	chr1:37668520-37776656	Sham	4T1	OK	6.97915	6.73505	-0.0513618	-0.176279	0.8105	0.998749	no
XLOC_000735	XLOC_000735	Tsga10	chr1:37811416-37922143	Sham	4T1	OK	8.24113	9.68265	0.23256	0.561882	0.4784	0.998749	no
XLOC_000736	XLOC_000736	Mitd1	chr1:37935734-37947256	Sham	4T1	OK	20.3826	17.3176	-0.235095	-0.639561	0.39065	0.998749	no
XLOC_000737	XLOC_000737	Lyg2	chr1:37962767-37973338	Sham	4T1	NOTEST	0	0	0	0	1	1	no
XLOC_000738	XLOC_000738	Lyg1	chr1:38003582-38014604	Sham	4T1	NOTEST	0	0	0	0	1	1	no
XLOC_000739	XLOC_000739	Txndc9	chr1:38040374-38054053	Sham	4T1	OK	7.90231	6.91863	-0.191788	-0.583435	0.4076	0.998749	no
XLOC_000740	XLOC_000740	Rev1	chr1:38054854-38186507	Sham	4T1	OK	8.83174	11.868	0.42631	0.551402	0.4381	0.998749	no
XLOC_000741	XLOC_000741	Aff3	chr1:38232835-38721800	Sham	4T1	OK	14.2723	15.6709	0.134872	0.485813	0.4877	0.998749	no
XLOC_000742	XLOC_000742	Lonrf2	chr1:38851353-38878060	Sham	4T1	NOTEST	0.378068	0.177892	-1.08764	0	1	1	no
XLOC_000743	XLOC_000743	Chst10	chr1:38920717-38955005	Sham	4T1	OK	0.530499	0.505014	-0.0710261	-0.0981001	0.88735	0.998749	no
XLOC_000744	XLOC_000744	Mir6349	chr1:39243740-39243837	Sham	4T1	NOTEST	0	0	0	0	1	1	no
XLOC_000745	XLOC_000745	Tbc1d8	chr1:39424695-39535592	Sham	4T1	OK	12.124	13.3758	0.141766	0.47108	0.49985	0.998749	no
XLOC_000746	XLOC_000746	Snord89	chr1:39605591-39605685	Sham	4T1	NOTEST	10.3923	0	#NAME?	0	1	1	no
XLOC_000747	XLOC_000747	Rnf149	chr1:39608143-39634192	Sham	4T1	OK	19.9804	24.7988	0.311681	0.986424	0.16275	0.998749	no
XLOC_000748	XLOC_000748	Creg2	chr1:39675250-39708027	Sham	4T1	NOTEST	0.243804	0.130623	-0.900312	0	1	1	no
XLOC_000749	XLOC_000749	Rfx8	chr1:39722145-39777834	Sham	4T1	NOTEST	0.115815	0.0783153	-0.564451	0	1	1	no
XLOC_000750	XLOC_000750	Gm3646	chr1:39860985-39862177	Sham	4T1	NOTEST	0.450172	0.304795	-0.562637	0	1	1	no
XLOC_000751	XLOC_000751	1700066B17Rik	chr1:39899272-39904175	Sham	4T1	NOTEST	0	0	0	0	1	1	no
XLOC_000752	XLOC_000752	Gm16894	chr1:40133056-40182070	Sham	4T1	NOTEST	0	0.087544	inf	0	1	1	no
XLOC_000753	XLOC_000753	Mfsd9	chr1:40828884-40847502	Sham	4T1	OK	1.61135	1.31027	-0.298412	-0.564318	0.42945	0.998749	no
XLOC_000754	XLOC_000754	4930448I06Rik	chr1:41224404-41238097	Sham	4T1	NOTEST	0	0	0	0	1	1	no
XLOC_000755	XLOC_000755	Pou3f3os	chr1:42705044-42751670	Sham	4T1	NOTEST	0.231433	0.0774028	-1.58014	0	1	1	no
XLOC_000756	XLOC_000756	2610207O16Rik	chr1:42763907-42770299	Sham	4T1	NOTEST	0.0590023	0	#NAME?	0	1	1	no
XLOC_000757	XLOC_000757	Tgfbrap1	chr1:43104103-43155467	Sham	4T1	OK	19.9497	20.4348	0.0346631	0.126338	0.8632	0.998749	no
XLOC_000758	XLOC_000758	Fhl2	chr1:43179915-43253606	Sham	4T1	OK	3.05705	2.48729	-0.297569	-0.499885	0.47385	0.998749	no
XLOC_000759	XLOC_000759	Uxs1	chr1:43807075-43884553	Sham	4T1	OK	8.35559	8.8038	0.0753845	0.172953	0.80645	0.998749	no
XLOC_000760	XLOC_000760	Mettl21c	chr1:44066252-44076851	Sham	4T1	NOTEST	0.0285597	0.106555	1.89955	0	1	1	no
XLOC_000761	XLOC_000761	Tex30	chr1:44143461-44159233	Sham	4T1	OK	8.07368	8.21494	0.0250244	0.0473376	0.94795	0.998749	no
XLOC_000762	XLOC_000762	Kdelc1	chr1:44163390-44175618	Sham	4T1	OK	16.0143	17.1897	0.102183	0.303838	0.67015	0.998749	no
XLOC_000763	XLOC_000763	Mettl21e	chr1:44260914-44275776	Sham	4T1	OK	3.20602	4.10303	0.355906	0.698731	0.3132	0.998749	no
XLOC_000764	XLOC_000764	4930521E06Rik	chr1:44608515-44853681	Sham	4T1	NOTEST	0	0	0	0	1	1	no
XLOC_000765	XLOC_000765	Col5a2	chr1:45431175-45560127	Sham	4T1	OK	12.3722	12.6733	0.0346893	0.123581	0.8579	0.998749	no
XLOC_000766	XLOC_000766	Slc40a1	chr1:45964914-45982439	Sham	4T1	OK	7.46564	9.03471	0.275213	0.7736	0.28735	0.998749	no
XLOC_000767	XLOC_000767	Gm4776	chr1:46077259-46087282	Sham	4T1	NOTEST	0	0	0	0	1	1	no
XLOC_000768	XLOC_000768	Slc39a10	chr1:46864388-46910354	Sham	4T1	OK	19.0921	19.4126	0.0240177	0.0850488	0.91235	0.998749	no
XLOC_000769	XLOC_000769	Mir6350	chr1:47523864-47523969	Sham	4T1	NOTEST	0	0	0	0	1	1	no
XLOC_000770	XLOC_000770	9330175M20Rik	chr1:51275229-51390623	Sham	4T1	NOTEST	0.0961788	0.0468433	-1.03788	0	1	1	no
XLOC_000771	XLOC_000771	Nabp1	chr1:51526324-51535243	Sham	4T1	OK	11.0586	10.766	-0.0386863	-0.111988	0.87225	0.998749	no
XLOC_000772	XLOC_000772	Myo1b	chr1:51806601-51972822	Sham	4T1	OK	130.354	141.723	0.120637	0.46559	0.5215	0.998749	no
XLOC_000773	XLOC_000773	Gls	chr1:52220293-52290076	Sham	4T1	OK	32.5528	30.0529	-0.115277	-0.389332	0.5891	0.998749	no
XLOC_000774	XLOC_000774	Nab1	chr1:52512692-52557292	Sham	4T1	OK	25.8797	23.3213	-0.150173	-0.543695	0.4498	0.998749	no
XLOC_000775	XLOC_000775	Mfsd6	chr1:52713147-52784162	Sham	4T1	OK	22.5366	20.569	-0.131799	-0.477482	0.49395	0.998749	no
XLOC_000776	XLOC_000776	Inpp1	chr1:52846263-52874532	Sham	4T1	OK	8.31976	7.93688	-0.0679701	-0.163214	0.8144	0.998749	no
XLOC_000777	XLOC_000777	1700019D03Rik	chr1:52981970-53009684	Sham	4T1	OK	0.610823	0.543911	-0.167383	-0.128812	0.85065	0.998749	no
XLOC_000778	XLOC_000778	1700019A02Rik	chr1:53215420-53244461	Sham	4T1	NOTEST	0.0974021	0	#NAME?	0	1	1	no
XLOC_000779	XLOC_000779	Pms1	chr1:53246031-53353840	Sham	4T1	OK	2.8118	3.78485	0.428746	0.851089	0.26955	0.998749	no
XLOC_000780	XLOC_000780	Asnsd1	chr1:53401460-53409596	Sham	4T1	OK	21.9556	22.2125	0.0167844	0.0525505	0.9409	0.998749	no
XLOC_000781	XLOC_000781	Dnah7a	chr1:53453845-53763628	Sham	4T1	OK	1.00382	0.961963	-0.061446	-0.135862	0.85325	0.998749	no
XLOC_000782	XLOC_000782	Stk17b	chr1:53812355-53842059	Sham	4T1	OK	30.9347	40.4308	0.386227	1.33426	0.0748	0.998749	no
XLOC_000783	XLOC_000783	Hecw2	chr1:53863717-54251878	Sham	4T1	OK	12.6132	14.6555	0.216508	0.769018	0.26075	0.998749	no
XLOC_000784	XLOC_000784	Gtf3c3	chr1:54452916-54495815	Sham	4T1	OK	10.2846	10.6102	0.0449681	0.137937	0.8541	0.998749	no
XLOC_000785	XLOC_000785	Pgap1	chr1:54529843-54614528	Sham	4T1	OK	4.4152	4.88267	0.145191	0.450374	0.55755	0.998749	no
XLOC_000786	XLOC_000786	Ankrd44	chr1:54702183-54983231	Sham	4T1	OK	51.9305	53.4214	0.0408374	0.155338	0.82815	0.998749	no
XLOC_000787	XLOC_000787	Sf3b1	chr1:55042012-55084322	Sham	4T1	OK	104.901	119.401	0.186791	0.73085	0.3255	0.998749	no
XLOC_000788	XLOC_000788	Hspd1	chr1:55134641-55144776	Sham	4T1	OK	30.7761	25.1119	-0.293437	-0.987122	0.1981	0.998749	no
XLOC_000789	XLOC_000789	Rftn2	chr1:55227003-55283626	Sham	4T1	OK	18.2307	19.2248	0.076595	0.258496	0.7114	0.998749	no
XLOC_000790	XLOC_000790	Boll	chr1:55356912-55420313	Sham	4T1	NOTEST	0.0934669	0.0455772	-1.03614	0	1	1	no
XLOC_000791	XLOC_000791	Hsfy2	chr1:56692892-56694295	Sham	4T1	NOTEST	0	0	0	0	1	1	no
XLOC_000792	XLOC_000792	Satb2	chr1:56850824-57028178	Sham	4T1	NOTEST	0.449723	0.434324	-0.0502652	0	1	1	no
XLOC_000793	XLOC_000793	BC055402	chr1:57257488-57271840	Sham	4T1	NOTEST	0.363885	0.322079	-0.176067	0	1	1	no
XLOC_000794	XLOC_000794	4930558J18Rik	chr1:57416065-57434388	Sham	4T1	NOTEST	0	0.106726	inf	0	1	1	no
XLOC_000795	XLOC_000795	Tyw5	chr1:57445087-57472802	Sham	4T1	OK	9.64624	8.01652	-0.26699	-0.457803	0.5184	0.998749	no
XLOC_000796	XLOC_000796	Kctd18	chr1:58011944-58026928	Sham	4T1	OK	7.13715	7.52631	0.0765945	0.209107	0.76465	0.998749	no
XLOC_000797	XLOC_000797	Clk1	chr1:58468831-58480938	Sham	4T1	OK	235.062	223.004	-0.0759704	-0.294748	0.69525	0.998749	no
XLOC_000798	XLOC_000798	Ppil3	chr1:58487836-58502330	Sham	4T1	OK	15.0692	16.1342	0.0985183	0.234984	0.74625	0.998749	no
XLOC_000799	XLOC_000799	Orc2	chr1:58519614-58561953	Sham	4T1	OK	15.4421	17.3801	0.170561	0.542023	0.46625	0.998749	no
XLOC_000800	XLOC_000800	Fam126b	chr1:58579649-58643177	Sham	4T1	OK	13.9889	13.2926	-0.0736628	-0.266712	0.7337	0.998749	no
XLOC_000801	XLOC_000801	Als2cr12	chr1:58714963-58752833	Sham	4T1	NOTEST	0.139397	0.114623	-0.282292	0	1	1	no
XLOC_000802	XLOC_000802	Trak2	chr1:58957293-59030326	Sham	4T1	OK	35.2578	35.7148	0.0185789	0.0690635	0.9223	0.998749	no
XLOC_000803	XLOC_000803	Als2cr11	chr1:59107349-59151744	Sham	4T1	NOTEST	0	0	0	0	1	1	no
XLOC_000804	XLOC_000804	Tmem237	chr1:59157436-59176940	Sham	4T1	OK	17.5735	16.6356	-0.0791266	-0.217065	0.7524	0.998749	no
XLOC_000805	XLOC_000805	Als2,Mpp4	chr1:59177778-59294075	Sham	4T1	OK	6.57661	6.41381	-0.0361619	-0.113223	0.8707	0.998749	no
XLOC_000806	XLOC_000806	Sumo1	chr1:59696277-59727678	Sham	4T1	OK	11.1749	13.5894	0.282226	0.599083	0.3774	0.998749	no
XLOC_000807	XLOC_000807	Ica1l	chr1:60045911-60099931	Sham	4T1	OK	0.62	0.484119	-0.356908	-0.474453	0.51035	0.998749	no
XLOC_000808	XLOC_000808	Wdr12	chr1:60133711-60210797	Sham	4T1	OK	2.69732	2.80482	0.0563783	0.085982	0.9041	0.998749	no
XLOC_000809	XLOC_000809	Raph1	chr1:60540028-60623609	Sham	4T1	OK	26.108	26.6076	0.0273469	0.0679245	0.92665	0.998749	no
XLOC_000810	XLOC_000810	4930487H11Rik	chr1:62749890-62865266	Sham	4T1	OK	0.956349	0.814399	-0.231802	-0.0456266	0.90425	0.998749	no
XLOC_000811	XLOC_000811	Ino80d	chr1:63094374-63160841	Sham	4T1	OK	10.083	9.82241	-0.0377801	-0.138027	0.84495	0.998749	no
XLOC_000812	XLOC_000812	Ndufs1	chr1:63161044-63223396	Sham	4T1	OK	40.858	39.9122	-0.0337873	-0.118837	0.8741	0.998749	no
XLOC_000813	XLOC_000813	Gpr1	chr1:63229144-63361149	Sham	4T1	NOTEST	0.0455976	0.0649903	0.511267	0	1	1	no
XLOC_000814	XLOC_000814	Dytn	chr1:63669424-63733501	Sham	4T1	NOTEST	0.145462	0.0254534	-2.51471	0	1	1	no
XLOC_000815	XLOC_000815	Mdh1b	chr1:63745400-63776892	Sham	4T1	OK	1.8636	1.91569	0.0397761	0.0645078	0.93265	0.998749	no
XLOC_000816	XLOC_000816	4933402D24Rik	chr1:63801482-63815841	Sham	4T1	NOTEST	0.172089	0.165513	-0.0562121	0	1	1	no
XLOC_000817	XLOC_000817	Klf7	chr1:64076331-64168066	Sham	4T1	OK	28.9972	30.1467	0.0560863	0.210865	0.75545	0.998749	no
XLOC_000818	XLOC_000818	Mir6899	chr1:64076331-64168066	Sham	4T1	NOTEST	0	0	0	0	1	1	no
XLOC_000819	XLOC_000819	Mettl21a	chr1:64653053-64663742	Sham	4T1	OK	5.87362	5.87565	0.000497727	0.00124032	0.99495	0.998749	no
XLOC_000820	XLOC_000820	2810408I11Rik	chr1:64726442-64737233	Sham	4T1	NOTEST	0.206133	0.128112	-0.686163	0	1	1	no
XLOC_000821	XLOC_000821	Fzd5	chr1:64777131-64784324	Sham	4T1	OK	6.81105	5.8373	-0.222575	-0.755581	0.2794	0.998749	no
XLOC_000822	XLOC_000822	Plekhm3	chr1:64835694-65003398	Sham	4T1	OK	7.76633	8.54339	0.137575	0.47014	0.506	0.998749	no
XLOC_000823	XLOC_000823	Akr1cl	chr1:65059659-65079322	Sham	4T1	NOTEST	0	0	0	0	1	1	no
XLOC_000824	XLOC_000824	Cryge	chr1:65095130-65097737	Sham	4T1	NOTEST	0	0	0	0	1	1	no
XLOC_000825	XLOC_000825	Crygd	chr1:65108411-65110014	Sham	4T1	NOTEST	0	0	0	0	1	1	no
XLOC_000826	XLOC_000826	Crygc	chr1:65118098-65120106	Sham	4T1	NOTEST	0	0	0	0	1	1	no
XLOC_000827	XLOC_000827	Crygb	chr1:65126795-65128864	Sham	4T1	NOTEST	0	0	0	0	1	1	no
XLOC_000828	XLOC_000828	Cryga	chr1:65146962-65149937	Sham	4T1	NOTEST	0	0	0	0	1	1	no
XLOC_000829	XLOC_000829	D630023F18Rik	chr1:65151858-65169788	Sham	4T1	NOTEST	0	0	0	0	1	1	no
XLOC_000830	XLOC_000830	Idh1	chr1:65205189-65233053	Sham	4T1	OK	59.0097	57.082	-0.0479183	-0.182678	0.81365	0.998749	no
XLOC_000831	XLOC_000831	Kansl1l	chr1:66747466-66864169	Sham	4T1	OK	16.4148	18.6559	0.184636	0.462679	0.5167	0.998749	no
XLOC_000832	XLOC_000832	Acadl	chr1:66877412-66909883	Sham	4T1	OK	113.496	102.489	-0.147179	-0.548769	0.4491	0.998749	no
XLOC_000833	XLOC_000833	Myl1	chr1:66970869-66991630	Sham	4T1	OK	2.5625	1.85081	-0.469396	-0.584598	0.41875	0.998749	no
XLOC_000834	XLOC_000834	Lancl1	chr1:67047090-67085446	Sham	4T1	OK	10.3235	10.4261	0.0142666	0.0448543	0.9457	0.998749	no
XLOC_000835	XLOC_000835	Erbb4	chr1:68086539-69154633	Sham	4T1	NOTEST	0.194218	0.109443	-0.827497	0	1	1	no
XLOC_000836	XLOC_000836	Ikzf2	chr1:69577783-69732534	Sham	4T1	OK	2.16234	2.09714	-0.0441711	-0.114893	0.8694	0.998749	no
XLOC_000837	XLOC_000837	Bard1	chr1:71074108-71149546	Sham	4T1	OK	0.531479	0.540968	0.0255316	0.0447102	0.9496	0.998749	no
XLOC_000838	XLOC_000838	Abca12	chr1:71289663-71461484	Sham	4T1	NOTEST	0.0201244	0.00475783	-2.08057	0	1	1	no
XLOC_000839	XLOC_000839	Fn1	chr1:71632046-71699808	Sham	4T1	OK	86.0944	88.5849	0.0411416	0.147614	0.83285	0.998749	no
XLOC_000840	XLOC_000840	4933417E11Rik	chr1:72005571-72051769	Sham	4T1	NOTEST	0.123211	0.207853	0.754428	0	1	1	no
XLOC_000841	XLOC_000841	Mreg	chr1:72205806-72258881	Sham	4T1	OK	1.58621	1.73997	0.13348	0.228691	0.7487	0.998749	no
XLOC_000842	XLOC_000842	Pecr	chr1:72305746-72330888	Sham	4T1	OK	6.33822	4.64023	-0.44988	-0.845463	0.23575	0.998749	no
XLOC_000843	XLOC_000843	2017-03-04	chr1:72473685-72583138	Sham	4T1	OK	1.52207	1.33021	-0.19439	-0.455094	0.5166	0.998749	no
XLOC_000844	XLOC_000844	Ankar	chr1:72689553-72747138	Sham	4T1	NOTEST	0	0	0	0	1	1	no
XLOC_000845	XLOC_000845	Igfbp5	chr1:72904638-72921439	Sham	4T1	OK	108.588	98.0427	-0.147379	-0.527315	0.44805	0.998749	no
XLOC_000846	XLOC_000846	Tnp1	chr1:73061648-73062473	Sham	4T1	NOTEST	0	0	0	0	1	1	no
XLOC_000847	XLOC_000847	Pinc	chr1:73437958-73477353	Sham	4T1	NOTEST	0.0158288	0	#NAME?	0	1	1	no
XLOC_000848	XLOC_000848	6030407O03Rik	chr1:73664954-73911040	Sham	4T1	NOTEST	0.213673	0.186235	-0.198283	0	1	1	no
XLOC_000849	XLOC_000849	Mir6351	chr1:73664954-73911040	Sham	4T1	NOTEST	0	9.0606	inf	0	1	1	no
XLOC_000850	XLOC_000850	Tns1	chr1:73956804-74171023	Sham	4T1	OK	205.656	203.515	-0.0151004	-0.0461605	0.9479	0.998749	no
XLOC_000851	XLOC_000851	Cxcr1	chr1:74238359-74241205	Sham	4T1	OK	1.13343	1.62832	0.522687	0.653327	0.35835	0.998749	no
XLOC_000852	XLOC_000852	Aamp	chr1:74326413-74331312	Sham	4T1	OK	42.5427	40.5636	-0.0687237	-0.251222	0.7213	0.998749	no
XLOC_000853	XLOC_000853	Tmbim1	chr1:74331607-74400266	Sham	4T1	OK	55.3061	52.505	-0.0749845	-0.246394	0.7228	0.998749	no
XLOC_000854	XLOC_000854	Usp37	chr1:74455957-74634602	Sham	4T1	OK	8.18781	8.93811	0.126491	0.257287	0.72715	0.998749	no
XLOC_000855	XLOC_000855	Zfp142	chr1:74455957-74634602	Sham	4T1	OK	4.99854	4.78118	-0.0641402	-0.141371	0.8463	0.998749	no
XLOC_000856	XLOC_000856	Rnf25	chr1:74640292-74647971	Sham	4T1	OK	18.9516	18.0957	-0.0666757	-0.172986	0.8059	0.998749	no
XLOC_000857	XLOC_000857	Prkag3	chr1:74785424-74795529	Sham	4T1	OK	2.90697	3.22694	0.15065	0.372769	0.5999	0.998749	no
XLOC_000858	XLOC_000858	Fev	chr1:74928082-74931982	Sham	4T1	NOTEST	0.0126285	0	#NAME?	0	1	1	no
XLOC_000859	XLOC_000859	Cryba2	chr1:74936507-74939717	Sham	4T1	NOTEST	0.059871	0	#NAME?	0	1	1	no
XLOC_000860	XLOC_000860	Mir375	chr1:74947231-74947295	Sham	4T1	NOTEST	0	0	0	0	1	1	no
XLOC_000861	XLOC_000861	Ccdc108	chr1:74948646-74982173	Sham	4T1	OK	10.1851	10.2922	0.0150855	0.0535988	0.937	0.998749	no
XLOC_000862	XLOC_000862	Ihh	chr1:74991891-74998225	Sham	4T1	NOTEST	0.094006	0.01859	-2.33823	0	1	1	no
XLOC_000863	XLOC_000863	Nhej1	chr1:75013919-75121800	Sham	4T1	OK	2.61831	2.40451	-0.122897	-0.194136	0.77765	0.998749	no
XLOC_000864	XLOC_000864	Slc23a3	chr1:75122115-75130464	Sham	4T1	NOTEST	0.489165	0.428312	-0.191659	0	1	1	no
XLOC_000865	XLOC_000865	Cnppd1	chr1:75131451-75139275	Sham	4T1	OK	18.2428	17.4258	-0.0661011	-0.227466	0.7519	0.998749	no
XLOC_000866	XLOC_000866	Abcb6	chr1:75168214-75176857	Sham	4T1	OK	4.46299	4.39323	-0.022726	-0.0602609	0.9288	0.998749	no
XLOC_000867	XLOC_000867	Atg9a	chr1:75177434-75188584	Sham	4T1	OK	14.0608	13.1959	-0.0915866	-0.3301	0.64155	0.998749	no
XLOC_000868	XLOC_000868	Glb1l	chr1:75188733-75207353	Sham	4T1	OK	6.15155	5.87511	-0.0663344	-0.13993	0.84575	0.998749	no
XLOC_000869	XLOC_000869	Tuba4a	chr1:75207403-75215828	Sham	4T1	OK	8.13415	7.77976	-0.0642653	-0.0811897	0.90375	0.998749	no
XLOC_000870	XLOC_000870	A630095N17Rik	chr1:75216669-75228668	Sham	4T1	OK	0.495054	0.785487	0.666	0.407338	0.52265	0.998749	no
XLOC_000871	XLOC_000871	Ptprn	chr1:75243615-75260783	Sham	4T1	OK	0.899545	0.63693	-0.498061	-0.965318	0.1872	0.998749	no
XLOC_000872	XLOC_000872	Resp18	chr1:75268776-75274955	Sham	4T1	OK	1.52364	1.4081	-0.113776	-0.131788	0.85415	0.998749	no
XLOC_000873	XLOC_000873	Dnpep	chr1:75305139-75314212	Sham	4T1	OK	19.8561	19.7759	-0.00583964	-0.0184278	0.98185	0.998749	no
XLOC_000874	XLOC_000874	Gm15179	chr1:75356866-75371590	Sham	4T1	NOTEST	0	0	0	0	1	1	no
XLOC_000875	XLOC_000875	Chpf	chr1:75471143-75476046	Sham	4T1	OK	13.2936	14.7978	0.154655	0.541155	0.45565	0.998749	no
XLOC_000876	XLOC_000876	Obsl1	chr1:75482399-75503027	Sham	4T1	OK	2.51386	2.37323	-0.0830509	-0.243043	0.73865	0.998749	no
XLOC_000877	XLOC_000877	Epha4	chr1:77363759-77511663	Sham	4T1	OK	7.77312	7.64135	-0.024665	-0.0796345	0.9105	0.998749	no
XLOC_000878	XLOC_000878	Mir6352	chr1:77363759-77511663	Sham	4T1	NOTEST	0	0	0	0	1	1	no
XLOC_000879	XLOC_000879	Pax3	chr1:78097841-78193711	Sham	4T1	NOTEST	0	0.0321156	inf	0	1	1	no
XLOC_000880	XLOC_000880	Farsb	chr1:78306920-78485472	Sham	4T1	OK	18.5728	18.1396	-0.034051	-0.0593031	0.9333	0.998749	no
XLOC_000881	XLOC_000881	Scg2	chr1:79431243-79436665	Sham	4T1	OK	0.681167	0.0926106	-2.87876	-2.19817	0.0202	0.998749	no
XLOC_000882	XLOC_000882	Ap1s3	chr1:79603450-79668547	Sham	4T1	OK	4.08264	3.19259	-0.354774	-0.729048	0.301	0.998749	no
XLOC_000883	XLOC_000883	Wdfy1	chr1:79698836-79758344	Sham	4T1	OK	22.8587	23.3339	0.029685	0.106247	0.8817	0.998749	no
XLOC_000884	XLOC_000884	Serpine2	chr1:79790895-79855240	Sham	4T1	OK	53.2588	53.84	0.0156591	0.0559669	0.93575	0.998749	no
XLOC_000885	XLOC_000885	Fam124b	chr1:80195273-80210519	Sham	4T1	OK	3.6035	2.34158	-0.621917	-1.26463	0.0772	0.998749	no
XLOC_000886	XLOC_000886	Cul3	chr1:80262361-80337005	Sham	4T1	OK	84.8651	86.4405	0.0265349	0.101044	0.8934	0.998749	no
XLOC_000887	XLOC_000887	Dock10	chr1:80497642-80755128	Sham	4T1	OK	14.9968	20.5207	0.452421	1.65082	0.02245	0.998749	no
XLOC_000888	XLOC_000888	Irs1	chr1:82229679-82288014	Sham	4T1	OK	6.86715	5.76121	-0.253339	-0.886298	0.2048	0.998749	no
XLOC_000889	XLOC_000889	Col4a4	chr1:82444846-82583424	Sham	4T1	OK	22.8835	20.6571	-0.147671	-0.555304	0.43295	0.998749	no
XLOC_000890	XLOC_000890	Tm4sf20	chr1:82753223-82765031	Sham	4T1	NOTEST	0.140939	0	#NAME?	0	1	1	no
XLOC_000891	XLOC_000891	Slc19a3	chr1:83009097-83035023	Sham	4T1	OK	2.98751	2.73823	-0.1257	-0.25345	0.71425	0.998749	no
XLOC_000892	XLOC_000892	Sphkap	chr1:83252355-83404775	Sham	4T1	NOTEST	0.323771	0.369115	0.189097	0	1	1	no
XLOC_000893	XLOC_000893	Pid1	chr1:84032867-84281220	Sham	4T1	OK	27.4144	24.3925	-0.168496	-0.557529	0.43525	0.998749	no
XLOC_000894	XLOC_000894	Mir6353	chr1:84032867-84281220	Sham	4T1	NOTEST	0	0	0	0	1	1	no
XLOC_000895	XLOC_000895	Dner	chr1:84366413-84692796	Sham	4T1	OK	0.590917	0.289286	-1.03046	-1.34044	0.05755	0.998749	no
XLOC_000896	XLOC_000896	Trip12	chr1:84717763-84835879	Sham	4T1	OK	39.7816	41.4649	0.0597883	0.230844	0.751	0.998749	no
XLOC_000897	XLOC_000897	Slc16a14	chr1:84903279-84931658	Sham	4T1	NOTEST	0.195144	0.230071	0.237537	0	1	1	no
XLOC_000898	XLOC_000898	A530032D15Rik	chr1:85084713-85106428	Sham	4T1	NOTEST	0.192156	0.260937	0.441422	0	1	1	no
XLOC_000899	XLOC_000899	C130026I21Rik	chr1:85242918-85267141	Sham	4T1	OK	0.563103	0.719493	0.353582	0.420305	0.5455	0.998749	no
XLOC_000900	XLOC_000900	Sp110	chr1:87473474-87541611	Sham	4T1	OK	4.20893	4.63138	0.137987	0.270733	0.6979	0.998749	no
XLOC_000901	XLOC_000901	A630001G21Rik	chr1:87613657-87633181	Sham	4T1	OK	9.82532	9.93802	0.0164539	0.0402857	0.9558	0.998749	no
XLOC_000902	XLOC_000902	Gpr55	chr1:87836111-87857630	Sham	4T1	NOTEST	0.326693	0.415225	0.345959	0	1	1	no
XLOC_000903	XLOC_000903	Htr2b	chr1:87961193-88035870	Sham	4T1	OK	0.691658	0.688135	-0.00736866	-0.00249146	0.9285	0.998749	no
XLOC_000904	XLOC_000904	Ncl	chr1:88240683-88264539	Sham	4T1	OK	52.3693	60.9802	0.219618	0.8754	0.24065	0.998749	no
XLOC_000905	XLOC_000905	Snora75	chr1:88240683-88264539	Sham	4T1	OK	0	39.2547	inf	#NAME?	0.1693	0.998749	no
XLOC_000906	XLOC_000906	Mir3535	chr1:88240683-88264539	Sham	4T1	NOTEST	0	0	0	0	1	1	no
XLOC_000907	XLOC_000907	Snord82	chr1:88240683-88264539	Sham	4T1	NOTEST	0	0	0	0	1	1	no
XLOC_000908	XLOC_000908	Nmur1	chr1:88282899-88284716	Sham	4T1	OK	0.369229	0.599689	0.6997	0.710119	0.3082	0.998749	no
XLOC_000909	XLOC_000909	Pde6d	chr1:88439589-88479076	Sham	4T1	OK	20.6222	21.2644	0.0442368	0.126508	0.86095	0.998749	no
XLOC_000910	XLOC_000910	Nppc	chr1:88562867-88567148	Sham	4T1	NOTEST	0.257447	0.212458	-0.277095	0	1	1	no
XLOC_000911	XLOC_000911	Alppl2	chr1:88983265-88986503	Sham	4T1	NOTEST	0	0	0	0	1	1	no
XLOC_000912	XLOC_000912	Alpi	chr1:88994576-88998181	Sham	4T1	NOTEST	0	0	0	0	1	1	no
XLOC_000913	XLOC_000913	Ecel1	chr1:89044229-89052931	Sham	4T1	NOTEST	0.0177131	0.00608716	-1.54097	0	1	1	no
XLOC_000914	XLOC_000914	Kcnj13	chr1:89223572-89347385	Sham	4T1	OK	7.62342	7.65554	0.00606509	0.00663349	0.99225	0.998749	no
XLOC_000915	XLOC_000915	Ngef	chr1:89373403-89470445	Sham	4T1	OK	6.62605	6.15667	-0.105998	-0.310394	0.6556	0.998749	no
XLOC_000916	XLOC_000916	Usp40	chr1:89841695-89905126	Sham	4T1	OK	8.68049	9.43925	0.120895	0.385995	0.58825	0.998749	no
XLOC_000917	XLOC_000917	Dnajb3	chr1:89951985-90116577	Sham	4T1	OK	0.950674	0.505986	-0.909853	-0.308482	0.6787	0.998749	no
XLOC_000918	XLOC_000918	A730008H23Rik,Hjurp	chr1:90123594-90174154	Sham	4T1	OK	38.1435	36.1389	-0.0778832	-0.264335	0.7031	0.998749	no
XLOC_000919	XLOC_000919	Glrp1	chr1:90396445-90406641	Sham	4T1	NOTEST	0.0550024	0.133275	1.27684	0	1	1	no
XLOC_000920	XLOC_000920	Arl4c	chr1:90594800-90598766	Sham	4T1	OK	20.5608	19.2465	-0.0952998	-0.340728	0.6306	0.998749	no
XLOC_000921	XLOC_000921	Mir7669	chr1:91090107-91090127	Sham	4T1	NOTEST	0	0	0	0	1	1	no
XLOC_000922	XLOC_000922	C030007H22Rik	chr1:91256916-91302708	Sham	4T1	NOTEST	0	0	0	0	1	1	no
XLOC_000923	XLOC_000923	4933400F21Rik	chr1:91351385-91791857	Sham	4T1	NOTEST	0.00473094	0.0208179	2.13763	0	1	1	no
XLOC_000924	XLOC_000924	Gbx2	chr1:91824536-91827751	Sham	4T1	NOTEST	0.0618331	0	#NAME?	0	1	1	no
XLOC_000925	XLOC_000925	Asb18	chr1:91849252-91911152	Sham	4T1	NOTEST	0	0.0123672	inf	0	1	1	no
XLOC_000926	XLOC_000926	Iqca	chr1:91938706-92049976	Sham	4T1	OK	4.03654	3.88266	-0.0560767	-0.136257	0.8448	0.998749	no
XLOC_000927	XLOC_000927	Col6a3	chr1:92663434-92740548	Sham	4T1	OK	18.9729	18.161	-0.0630928	-0.233211	0.73745	0.998749	no
XLOC_000928	XLOC_000928	Rab17	chr1:92854709-92866197	Sham	4T1	OK	0.691771	0.609703	-0.182188	-0.236142	0.73175	0.998749	no
XLOC_000929	XLOC_000929	Ilkap	chr1:93272407-93295360	Sham	4T1	OK	45.1087	48.8206	0.114086	0.380481	0.59105	0.998749	no
XLOC_000930	XLOC_000930	1700020N18Rik	chr1:93301456-93302606	Sham	4T1	NOTEST	0.211458	0.308802	0.54631	0	1	1	no
XLOC_000931	XLOC_000931	Hes6	chr1:93308059-93309904	Sham	4T1	OK	13.7369	11.2656	-0.286141	-0.854866	0.2225	0.998749	no
XLOC_000932	XLOC_000932	Per2	chr1:93312557-93355905	Sham	4T1	OK	29.3097	38.1905	0.381831	1.41278	0.04565	0.998749	no
XLOC_000933	XLOC_000933	Hdac4	chr1:93828333-94045041	Sham	4T1	OK	6.66485	6.62985	-0.00759705	-0.0246717	0.97245	0.998749	no
XLOC_000934	XLOC_000934	Ndufa10	chr1:94335991-94370335	Sham	4T1	OK	51.9639	56.6342	0.124163	0.412171	0.5565	0.998749	no
XLOC_000935	XLOC_000935	Mir6900	chr1:94335991-94370335	Sham	4T1	NOTEST	0	0	0	0	1	1	no
XLOC_000936	XLOC_000936	Olfr1416	chr1:94376257-94377196	Sham	4T1	NOTEST	0	0	0	0	1	1	no
XLOC_000937	XLOC_000937	Olfr1415	chr1:94387394-94388330	Sham	4T1	NOTEST	0	0	0	0	1	1	no
XLOC_000938	XLOC_000938	Olfr1414	chr1:94407624-94415092	Sham	4T1	NOTEST	0	0	0	0	1	1	no
XLOC_000939	XLOC_000939	Myeov2	chr1:94533721-94538562	Sham	4T1	OK	48.6629	42.1772	-0.206358	-0.51135	0.4626	0.998749	no
XLOC_000940	XLOC_000940	Otos	chr1:94540794-94545418	Sham	4T1	NOTEST	0.0481138	0	#NAME?	0	1	1	no
XLOC_000941	XLOC_000941	Ankmy1	chr1:94766705-94799483	Sham	4T1	OK	0.700706	0.665891	-0.0735244	-0.112482	0.8773	0.998749	no
XLOC_000942	XLOC_000942	9430060I03Rik	chr1:94830119-94847167	Sham	4T1	NOTEST	0.121047	0.234045	0.951215	0	1	1	no
XLOC_000943	XLOC_000943	Kif1a	chr1:94912032-94998442	Sham	4T1	OK	1.10407	0.648599	-0.767431	-1.80359	0.01175	0.998749	no
XLOC_000944	XLOC_000944	2310007B03Rik	chr1:95047897-95057525	Sham	4T1	OK	22.1982	21.816	-0.0250542	-0.0869575	0.90265	0.998749	no
XLOC_000945	XLOC_000945	Mterfd2	chr1:95132473-95202447	Sham	4T1	OK	8.5126	7.86543	-0.114073	-0.217045	0.7598	0.998749	no
XLOC_000946	XLOC_000946	Pask	chr1:95206013-95239365	Sham	4T1	OK	0.583054	0.736749	0.337545	0.576361	0.40185	0.998749	no
XLOC_000947	XLOC_000947	Hdlbp	chr1:95302516-95375385	Sham	4T1	OK	67.2991	68.7174	0.0300884	0.112474	0.8764	0.998749	no
XLOC_000948	XLOC_000948	Stk25	chr1:95408680-95532304	Sham	4T1	OK	43.4712	44.7801	0.042797	0.126113	0.85425	0.998749	no
XLOC_000949	XLOC_000949	Thap4	chr1:95601967-95651415	Sham	4T1	OK	8.13462	8.82761	0.117948	0.336678	0.6362	0.998749	no
XLOC_000950	XLOC_000950	Dtymk	chr1:95688361-95698511	Sham	4T1	OK	27.1559	26.1304	-0.0555387	-0.143685	0.84135	0.998749	no
XLOC_000951	XLOC_000951	Pdcd1	chr1:95934881-95949130	Sham	4T1	NOTEST	0.151875	0.244109	0.684644	0	1	1	no
XLOC_000952	XLOC_000952	St8sia4	chr1:97484258-97564171	Sham	4T1	OK	35.2532	38.8574	0.140439	0.523575	0.4838	0.998749	no
XLOC_000953	XLOC_000953	4930598F16Rik	chr1:97597760-97613095	Sham	4T1	NOTEST	0	0	0	0	1	1	no
XLOC_000954	XLOC_000954	1700063A18Rik	chr1:97887235-97918335	Sham	4T1	NOTEST	0	0	0	0	1	1	no
XLOC_000955	XLOC_000955	4930533P14Rik	chr1:98508633-98559150	Sham	4T1	NOTEST	0	0	0	0	1	1	no
XLOC_000956	XLOC_000956	Slco4c1	chr1:98713211-98768814	Sham	4T1	OK	17.9495	15.998	-0.166052	-0.563189	0.4384	0.998749	no
XLOC_000957	XLOC_000957	Slco6b1	chr1:98802752-98894137	Sham	4T1	NOTEST	0	0	0	0	1	1	no
XLOC_000958	XLOC_000958	Slco6c1	chr1:98956025-99024880	Sham	4T1	NOTEST	0.0142302	0	#NAME?	0	1	1	no
XLOC_000959	XLOC_000959	D1Ertd622e	chr1:99540478-99558595	Sham	4T1	OK	12.6904	14.0586	0.147711	0.42911	0.54985	0.998749	no
XLOC_000960	XLOC_000960	Ppip5k2	chr1:99602619-99666669	Sham	4T1	OK	13.471	15.3963	0.192727	0.650072	0.3849	0.998749	no
XLOC_000961	XLOC_000961	Pam	chr1:99717670-99992209	Sham	4T1	OK	121.172	120.043	-0.0135017	-0.0505021	0.9426	0.998749	no
XLOC_000962	XLOC_000962	B230216N24Rik	chr1:99717670-99992209	Sham	4T1	OK	1.26958	1.06389	-0.254995	-0.0431868	0.87915	0.998749	no
XLOC_000963	XLOC_000963	Rnf152	chr1:107173493-107253287	Sham	4T1	OK	0.58597	0.477444	-0.295496	-0.503041	0.47145	0.998749	no
XLOC_000964	XLOC_000964	Pign	chr1:107414998-107560253	Sham	4T1	OK	11.2323	11.0614	-0.0221236	-0.0752083	0.92195	0.998749	no
XLOC_000965	XLOC_000965	Gm20753	chr1:108049201-108068101	Sham	4T1	NOTEST	0.285186	0.257789	-0.145712	0	1	1	no
XLOC_000966	XLOC_000966	Bcl2	chr1:108434754-108610867	Sham	4T1	OK	6.57761	6.76222	0.0399347	0.13099	0.8477	0.998749	no
XLOC_000967	XLOC_000967	Mir3473f	chr1:108434754-108610867	Sham	4T1	NOTEST	0	0	0	0	1	1	no
XLOC_000968	XLOC_000968	Kdsr	chr1:108616986-108656319	Sham	4T1	OK	25.3632	26.3916	0.0573426	0.182753	0.79715	0.998749	no
XLOC_000969	XLOC_000969	Vps4b	chr1:108666012-108693302	Sham	4T1	OK	42.7275	47.7011	0.158856	0.58295	0.4234	0.998749	no
XLOC_000970	XLOC_000970	Serpinb3a	chr1:108942163-108948880	Sham	4T1	NOTEST	0	0	0	0	1	1	no
XLOC_000971	XLOC_000971	Serpinb3d	chr1:108974769-108980057	Sham	4T1	NOTEST	0	0	0	0	1	1	no
XLOC_000972	XLOC_000972	Serpinb3b	chr1:109050537-109057691	Sham	4T1	NOTEST	0	0	0	0	1	1	no
XLOC_000973	XLOC_000973	Serpinb3c	chr1:109167777-109174948	Sham	4T1	NOTEST	0	0	0	0	1	1	no
XLOC_000974	XLOC_000974	Cdh19	chr1:112785771-112873949	Sham	4T1	OK	0.508345	0.506717	-0.0046288	-0.0048576	0.962	0.998749	no
XLOC_000975	XLOC_000975	Dsel	chr1:113755278-113761495	Sham	4T1	OK	7.78886	7.14937	-0.123596	-0.374413	0.6101	0.998749	no
XLOC_000976	XLOC_000976	Tsn	chr1:120195094-120207709	Sham	4T1	OK	26.8325	22.1828	-0.274539	-0.944517	0.1839	0.998749	no
XLOC_000977	XLOC_000977	2900060B14Rik	chr1:120285634-120506039	Sham	4T1	NOTEST	0.13652	0	#NAME?	0	1	1	no
XLOC_000978	XLOC_000978	Clasp1	chr1:120285634-120506039	Sham	4T1	OK	7.05302	5.3673	-0.394044	-0.628855	0.37085	0.998749	no
XLOC_000979	XLOC_000979	Gli2	chr1:120730637-120950196	Sham	4T1	OK	1.01535	0.797903	-0.347695	-0.823421	0.24455	0.998749	no
XLOC_000980	XLOC_000980	Inhbb	chr1:121312041-121318825	Sham	4T1	OK	3.84941	3.43199	-0.165592	-0.483709	0.51125	0.998749	no
XLOC_000981	XLOC_000981	Ralb	chr1:121366881-121401359	Sham	4T1	OK	35.4604	33.162	-0.09668	-0.344442	0.62875	0.998749	no
XLOC_000982	XLOC_000982	Epb4.1l5	chr1:121441609-121545577	Sham	4T1	OK	33.0015	30.3389	-0.121362	-0.394781	0.58295	0.998749	no
XLOC_000983	XLOC_000983	Ptpn4	chr1:121553188-121733994	Sham	4T1	OK	9.81549	11.1119	0.17898	0.544385	0.445	0.998749	no
XLOC_000984	XLOC_000984	Tmem177	chr1:121804477-121809745	Sham	4T1	OK	2.36974	2.25262	-0.073122	-0.162268	0.8176	0.998749	no
XLOC_000985	XLOC_000985	Gm101	chr1:121820095-121891787	Sham	4T1	OK	3.27099	2.79407	-0.227359	-0.455418	0.52465	0.998749	no
XLOC_000986	XLOC_000986	Tmem37	chr1:121963953-121970357	Sham	4T1	OK	17.6263	18.0658	0.0355354	0.0967601	0.8919	0.998749	no
XLOC_000987	XLOC_000987	Dbi	chr1:122009856-122017673	Sham	4T1	OK	132.915	115.089	-0.207755	-0.681309	0.32375	0.998749	no
XLOC_000988	XLOC_000988	Steap3	chr1:122122992-122167659	Sham	4T1	OK	12.0928	14.0142	0.212733	0.706938	0.31715	0.998749	no
XLOC_000989	XLOC_000989	Marco	chr1:122371114-122401661	Sham	4T1	OK	1.34882	1.77352	0.394914	0.723425	0.30535	0.998749	no
XLOC_000990	XLOC_000990	Insig2	chr1:123200929-123229166	Sham	4T1	OK	31.7932	27.9731	-0.184681	-0.620225	0.39665	0.998749	no
XLOC_000991	XLOC_000991	Htr5b	chr1:123406349-123425042	Sham	4T1	NOTEST	0.010062	0	#NAME?	0	1	1	no
XLOC_000992	XLOC_000992	Ddx18	chr1:123450411-123464557	Sham	4T1	OK	5.29681	6.65517	0.329351	0.752957	0.28245	0.998749	no
XLOC_000993	XLOC_000993	Dpp10	chr1:125228714-125942136	Sham	4T1	NOTEST	0.120371	0.0392267	-1.61758	0	1	1	no
XLOC_000994	XLOC_000994	Actr3	chr1:127289481-127332304	Sham	4T1	OK	32.2979	31.2222	-0.0488678	-0.164581	0.81375	0.998749	no
XLOC_000995	XLOC_000995	Lypd1	chr1:127573572-127808791	Sham	4T1	OK	0.638155	0.418319	-0.609302	-0.306825	0.6726	0.998749	no
XLOC_000996	XLOC_000996	Nckap5	chr1:127810212-128727209	Sham	4T1	OK	34.3087	37.6238	0.133073	0.449839	0.51755	0.998749	no
XLOC_000997	XLOC_000997	Tmem163	chr1:129386918-129574598	Sham	4T1	OK	9.35888	6.98141	-0.422818	-1.23152	0.07865	0.998749	no
XLOC_000998	XLOC_000998	2900009J06Rik	chr1:129625989-129670631	Sham	4T1	OK	0.645403	0.869835	0.430543	0.274126	0.6954	0.998749	no
XLOC_000999	XLOC_000999	Map3k19	chr1:129711847-129736867	Sham	4T1	OK	2.6727	2.25368	-0.246015	-0.558252	0.44105	0.998749	no
XLOC_001000	XLOC_001000	Zranb3	chr1:129850755-129999624	Sham	4T1	OK	1.46743	1.69977	0.21205	0.400621	0.56915	0.998749	no
XLOC_001001	XLOC_001001	Lct	chr1:130181340-130224895	Sham	4T1	NOTEST	0.0118394	0.0106534	-0.152292	0	1	1	no
XLOC_001002	XLOC_001002	Mcm6	chr1:130228167-130256233	Sham	4T1	OK	6.14257	7.94589	0.371365	0.945553	0.17895	0.998749	no
XLOC_001003	XLOC_001003	Dars	chr1:130260283-130313993	Sham	4T1	OK	31.4958	36.3757	0.207817	0.693653	0.34505	0.998749	no
XLOC_001004	XLOC_001004	Cxcr4	chr1:130484775-130488876	Sham	4T1	OK	45.6894	40.0119	-0.191429	-0.680387	0.33295	0.998749	no
XLOC_001005	XLOC_001005	Daf2	chr1:132285104-132319576	Sham	4T1	NOTEST	0.313927	0.364076	0.213811	0	1	1	no
XLOC_001006	XLOC_001006	Cd55	chr1:132335606-132359395	Sham	4T1	OK	29.9678	29.252	-0.0348774	-0.119126	0.8737	0.998749	no
XLOC_001007	XLOC_001007	Zp3r	chr1:132473282-132526183	Sham	4T1	NOTEST	0.0270593	0	#NAME?	0	1	1	no
XLOC_001008	XLOC_001008	C4bp	chr1:132532497-132558195	Sham	4T1	OK	1.93811	0.192873	-3.32893	-3.15523	0.0046	0.545768	no
XLOC_001009	XLOC_001009	C4bp-ps1	chr1:132566778-132578148	Sham	4T1	OK	2.02895	1.31529	-0.62536	-0.630453	0.37065	0.998749	no
XLOC_001010	XLOC_001010	Pfkfb2	chr1:132585619-132625830	Sham	4T1	OK	31.8266	31.4658	-0.016449	-0.050023	0.944	0.998749	no
XLOC_001011	XLOC_001011	Il24	chr1:132778650-132783988	Sham	4T1	NOTEST	0	0	0	0	1	1	no
XLOC_001012	XLOC_001012	Il20	chr1:132803768-132807873	Sham	4T1	NOTEST	0	0	0	0	1	1	no
XLOC_001013	XLOC_001013	Il19	chr1:132829232-132835818	Sham	4T1	NOTEST	0	0.130625	inf	0	1	1	no
XLOC_001014	XLOC_001014	Mapkapk2	chr1:132950280-132994120	Sham	4T1	OK	44.6884	42.9815	-0.0561853	-0.207794	0.7669	0.998749	no
XLOC_001015	XLOC_001015	Dyrk3	chr1:133025017-133034811	Sham	4T1	OK	2.58501	2.36329	-0.129375	-0.242673	0.72925	0.998749	no
XLOC_001016	XLOC_001016	Rassf5	chr1:133071646-133141755	Sham	4T1	OK	12.5862	14.3205	0.186245	0.612865	0.3871	0.998749	no
XLOC_001017	XLOC_001017	Ikbke	chr1:133151178-133176140	Sham	4T1	OK	3.81783	3.50645	-0.122741	-0.325883	0.6505	0.998749	no
XLOC_001018	XLOC_001018	Srgap2	chr1:133181827-133423938	Sham	4T1	OK	13.7317	13.8252	0.00979269	0.035543	0.9608	0.998749	no
XLOC_001019	XLOC_001019	Mfsd4	chr1:133904181-133964639	Sham	4T1	OK	0.512501	0.581944	0.183326	0.0559078	0.9329	0.998749	no
XLOC_001020	XLOC_001020	Cdk18	chr1:134010123-134036262	Sham	4T1	OK	9.77713	9.41892	-0.0538493	-0.174815	0.80535	0.998749	no
XLOC_001021	XLOC_001021	Tmcc2	chr1:134252891-134288129	Sham	4T1	OK	47.1329	52.5596	0.157218	0.60301	0.4019	0.998749	no
XLOC_001022	XLOC_001022	Cntn2	chr1:134406001-134439517	Sham	4T1	NOTEST	0.0442516	0.010399	-2.08929	0	1	1	no
XLOC_001023	XLOC_001023	Nfasc	chr1:134461266-134638374	Sham	4T1	NOTEST	0.125656	0.0231127	-2.44272	0	1	1	no
XLOC_001024	XLOC_001024	Mdm4	chr1:134882834-134921925	Sham	4T1	OK	36.3043	35.7017	-0.0241472	-0.0895156	0.90085	0.998749	no
XLOC_001025	XLOC_001025	Gm19461	chr1:135142536-135200012	Sham	4T1	OK	3.22933	2.09864	-0.62178	-0.592912	0.39095	0.998749	no
XLOC_001026	XLOC_001026	Sox13	chr1:135278876-135320937	Sham	4T1	OK	29.5203	32.8026	0.152103	0.58092	0.417	0.998749	no
XLOC_001027	XLOC_001027	Snrpe	chr1:135500447-135506857	Sham	4T1	OK	11.1231	13.3232	0.260385	0.411205	0.57615	0.998749	no
XLOC_001028	XLOC_001028	Zc3h11a	chr1:135516447-135557976	Sham	4T1	OK	65.3931	68.8981	0.0753243	0.221627	0.7587	0.998749	no
XLOC_001029	XLOC_001029	Zbed6	chr1:135516447-135557976	Sham	4T1	OK	46.1458	47.1976	0.0325144	0.077768	0.9126	0.998749	no
XLOC_001030	XLOC_001030	Lax1	chr1:135575605-135586685	Sham	4T1	OK	2.8208	3.47584	0.301256	0.656915	0.3478	0.998749	no
XLOC_001031	XLOC_001031	Atp2b4	chr1:135599250-135650324	Sham	4T1	OK	13.6389	14.055	0.0433623	0.152492	0.826	0.998749	no
XLOC_001032	XLOC_001032	Optc	chr1:135793770-135804576	Sham	4T1	NOTEST	0.453295	0.412873	-0.13475	0	1	1	no
XLOC_001033	XLOC_001033	Prelp	chr1:135806881-135817978	Sham	4T1	OK	113.855	117.228	0.0421186	0.15598	0.82555	0.998749	no
XLOC_001034	XLOC_001034	Btg2	chr1:135971441-135975732	Sham	4T1	OK	53.2209	48.3263	-0.139185	-0.495655	0.48355	0.998749	no
XLOC_001035	XLOC_001035	Adora1	chr1:136090024-136132034	Sham	4T1	OK	1.13026	0.800837	-0.49708	-1.05407	0.1386	0.998749	no
XLOC_001036	XLOC_001036	Ppfia4	chr1:136193359-136229505	Sham	4T1	OK	1.12699	1.09361	-0.0433774	-0.0931824	0.8962	0.998749	no
XLOC_001037	XLOC_001037	Tmem183a	chr1:136242673-136258576	Sham	4T1	OK	21.9777	22.1327	0.0101392	0.0343342	0.9621	0.998749	no
XLOC_001038	XLOC_001038	4931440L10Rik	chr1:136437517-136446259	Sham	4T1	NOTEST	0.0257831	0	#NAME?	0	1	1	no
XLOC_001039	XLOC_001039	Ppp1r12b	chr1:136662424-136852517	Sham	4T1	OK	14.0276	13.6911	-0.0350257	-0.0875395	0.90245	0.998749	no
XLOC_001040	XLOC_001040	Lgr6	chr1:136880672-137001853	Sham	4T1	OK	2.17238	1.46254	-0.570802	-1.43154	0.04125	0.998749	no
XLOC_001041	XLOC_001041	Ptprv	chr1:137005074-137029152	Sham	4T1	NOTEST	0.0901493	0.110336	0.291513	0	1	1	no
XLOC_001042	XLOC_001042	Gpr37l1	chr1:137056826-137064258	Sham	4T1	NOTEST	0.293594	0.0386549	-2.9251	0	1	1	no
XLOC_001043	XLOC_001043	Elf3	chr1:137150150-137155049	Sham	4T1	OK	10.627	8.65544	-0.296059	-0.880939	0.21645	0.998749	no
XLOC_001044	XLOC_001044	Rnpep	chr1:137159275-137180661	Sham	4T1	OK	24.1424	25.6068	0.0849621	0.289812	0.68125	0.998749	no
XLOC_001045	XLOC_001045	Timm17a	chr1:137198111-137210314	Sham	4T1	OK	18.6277	20.1642	0.114353	0.291392	0.6793	0.998749	no
XLOC_001046	XLOC_001046	Shisa4	chr1:137268032-137271640	Sham	4T1	OK	2.7864	2.00708	-0.473306	-0.828597	0.24475	0.998749	no
XLOC_001047	XLOC_001047	Ipo9	chr1:137278891-137327068	Sham	4T1	OK	19.8766	20.4177	0.0387505	0.138195	0.8418	0.998749	no
XLOC_001048	XLOC_001048	Nav1	chr1:137331156-137481932	Sham	4T1	OK	10.1837	11.1891	0.135834	0.499051	0.472	0.998749	no
XLOC_001049	XLOC_001049	Mir1231	chr1:137331156-137481932	Sham	4T1	NOTEST	0	0	0	0	1	1	no
XLOC_001050	XLOC_001050	Pkp1	chr1:137767971-137815601	Sham	4T1	NOTEST	0.00957749	0	#NAME?	0	1	1	no
XLOC_001051	XLOC_001051	Igfn1	chr1:137850154-137902919	Sham	4T1	NOTEST	0.00587472	0	#NAME?	0	1	1	no
XLOC_001052	XLOC_001052	Gm15850	chr1:138024295-138027760	Sham	4T1	NOTEST	0.227867	0	#NAME?	0	1	1	no
XLOC_001053	XLOC_001053	5730559C18Rik	chr1:138110098-138130857	Sham	4T1	OK	0.540213	0.478841	-0.173981	-0.298979	0.68935	0.998749	no
XLOC_001054	XLOC_001054	Gpr25	chr1:138155490-138157450	Sham	4T1	NOTEST	0.11353	0.0612055	-0.891339	0	1	1	no
XLOC_001055	XLOC_001055	Camsap2	chr1:138164699-138242681	Sham	4T1	OK	25.5905	25.2497	-0.0193418	-0.0718313	0.9209	0.998749	no
XLOC_001056	XLOC_001056	9230116N13Rik	chr1:138308492-138336797	Sham	4T1	NOTEST	0.484133	0.446528	-0.116653	0	1	1	no
XLOC_001057	XLOC_001057	Nr5a2	chr1:138740160-138857025	Sham	4T1	NOTEST	0.259518	0.266463	0.0381002	0	1	1	no
XLOC_001058	XLOC_001058	Ptprc	chr1:139959435-140071882	Sham	4T1	OK	39.0929	51.8102	0.406332	1.53311	0.0355	0.998749	no
XLOC_001059	XLOC_001059	Nek7	chr1:140380422-140516300	Sham	4T1	OK	75.0258	76.0653	0.0198535	0.0754531	0.9143	0.998749	no
XLOC_001060	XLOC_001060	Gm5833	chr1:140536671-140578652	Sham	4T1	NOTEST	0	0	0	0	1	1	no
XLOC_001061	XLOC_001061	Lhx9	chr1:140721762-140744156	Sham	4T1	NOTEST	0.0139002	0.00829471	-0.744843	0	1	1	no
XLOC_001062	XLOC_001062	2310009B15Rik	chr1:140748555-140753431	Sham	4T1	OK	1.82777	0.503192	-1.8609	-1.58308	0.1082	0.998749	no
XLOC_001063	XLOC_001063	Crb1	chr1:141094830-141273653	Sham	4T1	NOTEST	0.471383	0.480181	0.0266789	0	1	1	no
XLOC_001064	XLOC_001064	Cfhr1	chr1:141443640-141456799	Sham	4T1	OK	2.45896	0	#NAME?	#NAME?	5e-05	0.0172036	yes
XLOC_001065	XLOC_001065	Gm4788	chr1:141594495-141677816	Sham	4T1	OK	1.59012	0.156049	-3.34906	-3.82766	0.24325	0.998749	no
XLOC_001066	XLOC_001066	Cfhr2	chr1:141706868-141755276	Sham	4T1	OK	3.94017	0.420034	-3.22968	-5.67122	0.02835	0.998749	no
XLOC_001067	XLOC_001067	Cfh	chr1:141982431-142079988	Sham	4T1	OK	84.9637	82.3561	-0.0449715	-0.174367	0.8118	0.998749	no
XLOC_001068	XLOC_001068	4930590L20Rik	chr1:142142833-142552979	Sham	4T1	NOTEST	0	0	0	0	1	1	no
XLOC_001069	XLOC_001069	Cdc73	chr1:145454628-145549814	Sham	4T1	OK	20.5202	21.1911	0.0464115	0.143786	0.8479	0.998749	no
XLOC_001070	XLOC_001070	Trove2	chr1:145597920-145624181	Sham	4T1	OK	35.4758	38.7559	0.127578	0.516334	0.50955	0.998749	no
XLOC_001071	XLOC_001071	Rgs2	chr1:145846467-145851279	Sham	4T1	OK	32.825	42.939	0.387494	1.39683	0.0563	0.998749	no
XLOC_001072	XLOC_001072	Rgs13	chr1:145985796-146024502	Sham	4T1	NOTEST	0.0266141	0	#NAME?	0	1	1	no
XLOC_001073	XLOC_001073	Rgs1	chr1:146091798-146096234	Sham	4T1	OK	2.41359	4.10989	0.767917	1.13515	0.12385	0.998749	no
XLOC_001074	XLOC_001074	Rgs21	chr1:146366819-146414797	Sham	4T1	NOTEST	0	0	0	0	1	1	no
XLOC_001075	XLOC_001075	Rgs18	chr1:146599970-146622551	Sham	4T1	OK	7.06822	7.88749	0.158219	0.316476	0.6674	0.998749	no
XLOC_001076	XLOC_001076	Pla2g4a	chr1:151676751-151808414	Sham	4T1	OK	10.6949	10.7274	0.00437843	0.012524	0.98725	0.998749	no
XLOC_001077	XLOC_001077	Mir7652	chr1:151871390-151899332	Sham	4T1	NOTEST	0	0	0	0	1	1	no
XLOC_001078	XLOC_001078	Ptgs2os	chr1:151923790-151946896	Sham	4T1	NOTEST	0.138217	0.132236	-0.0638171	0	1	1	no
XLOC_001079	XLOC_001079	Lincrna-cox2	chr1:152006172-152012078	Sham	4T1	OK	4.59584	4.33916	-0.0829102	-0.154752	0.8468	0.998749	no
XLOC_001080	XLOC_001080	2310030A07Rik	chr1:152166546-152193901	Sham	4T1	NOTEST	0	0	0	0	1	1	no
XLOC_001081	XLOC_001081	BC003331	chr1:152208440-152313295	Sham	4T1	OK	30.8234	30.5534	-0.0126942	-0.0215236	0.9763	0.998749	no
XLOC_001082	XLOC_001082	Prg4	chr1:152208440-152313295	Sham	4T1	OK	2.3459	1.15614	-1.02082	-0.314439	0.57775	0.998749	no
XLOC_001083	XLOC_001083	Hmcn1	chr1:152409631-152840565	Sham	4T1	OK	18.0278	20.2288	0.166185	0.639338	0.37585	0.998749	no
XLOC_001084	XLOC_001084	Swt1	chr1:153214828-153275565	Sham	4T1	OK	22.686	25.6515	0.177243	0.614014	0.4207	0.998749	no
XLOC_001085	XLOC_001085	Rnf2	chr1:153316535-153347953	Sham	4T1	OK	26.4421	27.8776	0.0762734	0.261776	0.73255	0.998749	no
XLOC_001086	XLOC_001086	1700025G04Rik	chr1:153731653-153937450	Sham	4T1	OK	3.57689	3.75906	0.0716664	0.233541	0.7457	0.998749	no
XLOC_001087	XLOC_001087	Tsen15	chr1:154217865-154233812	Sham	4T1	OK	4.35827	5.08025	0.221144	0.380151	0.5916	0.998749	no
XLOC_001088	XLOC_001088	Rgl1	chr1:154363890-154472241	Sham	4T1	OK	22.9513	20.3169	-0.175891	-0.645417	0.3674	0.998749	no
XLOC_001089	XLOC_001089	Smg7	chr1:154684124-154749776	Sham	4T1	OK	22.5392	24.3679	0.112547	0.410906	0.55835	0.998749	no
XLOC_001090	XLOC_001090	Lamc2	chr1:154969885-155033577	Sham	4T1	OK	35.7325	37.0431	0.0519679	0.193658	0.7866	0.998749	no
XLOC_001091	XLOC_001091	Lamc1	chr1:155066051-155179916	Sham	4T1	OK	52.0232	55.7946	0.100973	0.377447	0.59795	0.998749	no
XLOC_001092	XLOC_001092	E330020D12Rik	chr1:155251315-155261363	Sham	4T1	NOTEST	0.1967	0.125415	-0.649288	0	1	1	no
XLOC_001093	XLOC_001093	Dhx9	chr1:155302887-155334790	Sham	4T1	OK	36.0974	38.4739	0.0919856	0.343896	0.6262	0.998749	no
XLOC_001094	XLOC_001094	Npl	chr1:155350145-155396844	Sham	4T1	OK	1.98261	2.01295	0.0219092	0.0329308	0.958	0.998749	no
XLOC_001095	XLOC_001095	C230024C17Rik	chr1:155568369-155584959	Sham	4T1	NOTEST	0.0110487	0.00819561	-0.43095	0	1	1	no
XLOC_001096	XLOC_001096	Rgsl1	chr1:155626516-155691271	Sham	4T1	NOTEST	0.285427	0.383867	0.427486	0	1	1	no
XLOC_001097	XLOC_001097	5830403L16Rik	chr1:155696671-155698325	Sham	4T1	NOTEST	0.0775224	0.0558687	-0.472573	0	1	1	no
XLOC_001098	XLOC_001098	4930452N14Rik	chr1:156088650-156117546	Sham	4T1	NOTEST	0	0	0	0	1	1	no
XLOC_001099	XLOC_001099	Cacna1e	chr1:156239648-156573050	Sham	4T1	NOTEST	0.433539	0.334495	-0.374178	0	1	1	no
XLOC_001100	XLOC_001100	Ier5	chr1:156943496-156946766	Sham	4T1	OK	20.6746	17.9579	-0.203236	-0.695392	0.3278	0.998749	no
XLOC_001101	XLOC_001101	Mr1	chr1:156974406-156993910	Sham	4T1	OK	22.7477	24.6809	0.117671	0.395881	0.58215	0.998749	no
XLOC_001102	XLOC_001102	Xpr1	chr1:157122786-157264574	Sham	4T1	OK	17.9555	18.4401	0.0384214	0.139872	0.8458	0.998749	no
XLOC_001103	XLOC_001103	Lhx4	chr1:157548823-157589157	Sham	4T1	NOTEST	0	0	0	0	1	1	no
XLOC_001104	XLOC_001104	Qsox1	chr1:157625283-157660029	Sham	4T1	OK	37.1488	43.2127	0.21814	0.791732	0.2621	0.998749	no
XLOC_001105	XLOC_001105	Cep350	chr1:157692093-157820385	Sham	4T1	OK	12.9636	14.3296	0.144526	0.537446	0.45745	0.998749	no
XLOC_001106	XLOC_001106	Tor1aip1	chr1:157851728-157915989	Sham	4T1	OK	32.6565	30.129	-0.116219	-0.301819	0.67085	0.998749	no
XLOC_001107	XLOC_001107	Fam163a	chr1:157923085-158135156	Sham	4T1	NOTEST	0.0161131	0.00363337	-2.14886	0	1	1	no
XLOC_001108	XLOC_001108	Tdrd5	chr1:158185425-158233737	Sham	4T1	OK	1.2946	1.21109	-0.0962049	-0.169281	0.81145	0.998749	no
XLOC_001109	XLOC_001109	Soat1	chr1:158358238-158404459	Sham	4T1	OK	31.3314	28.9257	-0.115258	-0.402755	0.57335	0.998749	no
XLOC_001110	XLOC_001110	Tor3a	chr1:158583710-158604470	Sham	4T1	OK	36.5336	37.8702	0.0518393	0.188777	0.7892	0.998749	no
XLOC_001111	XLOC_001111	Fam20b	chr1:158608701-158649041	Sham	4T1	OK	34.6615	36.9957	0.0940237	0.345289	0.6283	0.998749	no
XLOC_001112	XLOC_001112	Ralgps2	chr1:158734296-158869757	Sham	4T1	OK	5.71572	5.56838	-0.0376761	-0.110592	0.87665	0.998749	no
XLOC_001113	XLOC_001113	Tex35	chr1:159029278-159038776	Sham	4T1	NOTEST	0	0.241402	inf	0	1	1	no
XLOC_001114	XLOC_001114	Rasal2	chr1:159065313-159350367	Sham	4T1	OK	16.4838	17.5303	0.0888044	0.308235	0.65605	0.998749	no
XLOC_001115	XLOC_001115	Brinp2	chr1:160175399-160286391	Sham	4T1	NOTEST	0.14784	0.0720339	-1.03729	0	1	1	no
XLOC_001116	XLOC_001116	Pappa2	chr1:160641861-160887569	Sham	4T1	NOTEST	0.259637	0.172772	-0.587627	0	1	1	no
XLOC_001117	XLOC_001117	4930562F07Rik	chr1:161974510-162008717	Sham	4T1	OK	1.5298	0.712599	-1.10218	-0.294251	0.68485	0.998749	no
XLOC_001118	XLOC_001118	Tnn	chr1:162015105-162083706	Sham	4T1	OK	34.5573	35.3463	0.0325695	0.10852	0.8734	0.998749	no
XLOC_001119	XLOC_001119	Cacybp	chr1:162132497-162143023	Sham	4T1	OK	36.3442	34.8451	-0.0607703	-0.205563	0.7953	0.998749	no
XLOC_001120	XLOC_001120	Rabgap1l	chr1:162149302-162723069	Sham	4T1	OK	82.7812	74.9285	-0.143789	-0.580357	0.458	0.998749	no
XLOC_001121	XLOC_001121	Gpr52	chr1:162149302-162723069	Sham	4T1	NOTEST	0.17038	0.166688	-0.031604	0	1	1	no
XLOC_001122	XLOC_001122	Zbtb37	chr1:162947886-162964390	Sham	4T1	OK	5.68395	5.31897	-0.095747	-0.257532	0.7242	0.998749	no
XLOC_001123	XLOC_001123	Dars2	chr1:162970743-163000763	Sham	4T1	OK	4.99019	5.49732	0.139632	0.353657	0.6211	0.998749	no
XLOC_001124	XLOC_001124	Klhl20	chr1:163018508-163061610	Sham	4T1	OK	11.5043	10.6514	-0.111128	-0.359972	0.6114	0.998749	no
XLOC_001125	XLOC_001125	4930469G21Rik	chr1:163072842-163100638	Sham	4T1	NOTEST	0.241382	0.233023	-0.0508425	0	1	1	no
XLOC_001126	XLOC_001126	Prdx6	chr1:163170242-163181297	Sham	4T1	OK	414.832	419.633	0.0166014	0.0602038	0.93465	0.998749	no
XLOC_001127	XLOC_001127	Fasl	chr1:163710822-163718626	Sham	4T1	OK	0.809557	1.08958	0.428562	0.588542	0.3959	0.998749	no
XLOC_001128	XLOC_001128	Suco	chr1:163746242-163806792	Sham	4T1	OK	18.6506	19.4591	0.0612211	0.217627	0.76795	0.998749	no
XLOC_001129	XLOC_001129	4930558K02Rik	chr1:163872219-163909767	Sham	4T1	NOTEST	0	0	0	0	1	1	no
XLOC_001130	XLOC_001130	Dnm3	chr1:163917432-164408165	Sham	4T1	OK	3.01087	2.87161	-0.0683223	-0.155088	0.8264	0.998749	no
XLOC_001131	XLOC_001131	Mettl13	chr1:164463802-164478476	Sham	4T1	OK	2.82574	2.86026	0.0175139	0.0415145	0.95575	0.998749	no
XLOC_001132	XLOC_001132	7420461P10Rik	chr1:164569280-164588350	Sham	4T1	NOTEST	0.0361092	0	#NAME?	0	1	1	no
XLOC_001133	XLOC_001133	Prrc2c	chr1:164601915-164670687	Sham	4T1	OK	38.6958	42.844	0.146919	0.557363	0.4324	0.998749	no
XLOC_001134	XLOC_001134	Fmo4	chr1:164723459-164742680	Sham	4T1	OK	5.5172	6.2155	0.171936	0.399337	0.5707	0.998749	no
XLOC_001135	XLOC_001135	Fmo1	chr1:164759691-164796679	Sham	4T1	OK	218.3	271.926	0.316905	1.18308	0.0939	0.998749	no
XLOC_001136	XLOC_001136	Fmo2	chr1:164804296-164828931	Sham	4T1	OK	580.43	803.36	0.468927	1.50995	0.03065	0.998749	no
XLOC_001137	XLOC_001137	Fmo6	chr1:164846681-164867356	Sham	4T1	OK	0.523294	0.42996	-0.28342	-0.3027	0.6667	0.998749	no
XLOC_001138	XLOC_001138	Fmo3	chr1:164883833-164914622	Sham	4T1	OK	34.5468	36.2293	0.0686018	0.225069	0.7566	0.998749	no
XLOC_001139	XLOC_001139	Mroh9	chr1:164954432-165015801	Sham	4T1	NOTEST	0.0253816	0.0217457	-0.223051	0	1	1	no
XLOC_001140	XLOC_001140	Prrx1	chr1:165175249-165243781	Sham	4T1	OK	4.65379	4.09595	-0.184209	-0.505754	0.47445	0.998749	no
XLOC_001141	XLOC_001141	Gorab	chr1:165315039-165333772	Sham	4T1	OK	6.65057	6.24204	-0.0914606	-0.220833	0.7598	0.998749	no
XLOC_001142	XLOC_001142	Mettl11b	chr1:165633123-165655363	Sham	4T1	NOTEST	0.0929034	0.0340985	-1.44602	0	1	1	no
XLOC_001143	XLOC_001143	BC055324	chr1:165859230-165924912	Sham	4T1	OK	0.775948	1.13696	0.551146	0.307721	0.67035	0.998749	no
XLOC_001144	XLOC_001144	Gm16548	chr1:166045394-166150405	Sham	4T1	NOTEST	0.190723	0	#NAME?	0	1	1	no
XLOC_001145	XLOC_001145	Blzf1	chr1:166219930-166237615	Sham	4T1	OK	16.0244	16.0732	0.00438154	0.0150084	0.98395	0.998749	no
XLOC_001146	XLOC_001146	Atp1b1	chr1:166237805-166388486	Sham	4T1	OK	248.064	233.96	-0.0844457	-0.312885	0.6594	0.998749	no
XLOC_001147	XLOC_001147	Xcl1	chr1:166861778-166865641	Sham	4T1	OK	0.984608	0.882174	-0.158486	-0.123924	0.8613	0.998749	no
XLOC_001148	XLOC_001148	4930568G15Rik	chr1:166996747-167022061	Sham	4T1	NOTEST	0	0	0	0	1	1	no
XLOC_001149	XLOC_001149	Tbx19	chr1:167067983-167090904	Sham	4T1	NOTEST	0.0139606	0.0227458	0.704241	0	1	1	no
XLOC_001150	XLOC_001150	Sft2d2	chr1:167104471-167124564	Sham	4T1	OK	47.6814	51.3015	0.105576	0.3973	0.57635	0.998749	no
XLOC_001151	XLOC_001151	Tiprl	chr1:167142416-167167089	Sham	4T1	OK	12.0157	10.8496	-0.147284	-0.467961	0.51355	0.998749	no
XLOC_001152	XLOC_001152	Dcaf6	chr1:167259631-167390594	Sham	4T1	OK	28.3782	30.7134	0.114082	0.401528	0.56535	0.998749	no
XLOC_001153	XLOC_001153	Mpzl1	chr1:167522311-167564672	Sham	4T1	OK	19.3241	17.0816	-0.177957	-0.566575	0.4218	0.998749	no
XLOC_001154	XLOC_001154	Rcsd1	chr1:167579072-167638225	Sham	4T1	OK	39.8104	45.588	0.195509	0.67873	0.33525	0.998749	no
XLOC_001155	XLOC_001155	Pou2f1	chr1:167718811-167932765	Sham	4T1	OK	6.05281	5.56318	-0.121695	-0.390575	0.58165	0.998749	no
XLOC_001156	XLOC_001156	Dusp27	chr1:168028278-168058029	Sham	4T1	NOTEST	0.203737	0.145063	-0.490034	0	1	1	no
XLOC_001157	XLOC_001157	Mael	chr1:168131515-168168875	Sham	4T1	NOTEST	0	0	0	0	1	1	no
XLOC_001158	XLOC_001158	Pogk	chr1:168309297-168339959	Sham	4T1	OK	5.9759	5.56696	-0.102265	-0.279327	0.68795	0.998749	no
XLOC_001159	XLOC_001159	Gm4846	chr1:168413743-168427719	Sham	4T1	NOTEST	0	0	0	0	1	1	no
XLOC_001160	XLOC_001160	Gm4847	chr1:168559101-168577824	Sham	4T1	NOTEST	0	0.0131774	inf	0	1	1	no
XLOC_001161	XLOC_001161	Fmo9	chr1:168592185-168611976	Sham	4T1	NOTEST	0	0	0	0	1	1	no
XLOC_001162	XLOC_001162	Gm16701	chr1:168904153-168929861	Sham	4T1	OK	0.877592	0.711113	-0.303472	-0.305907	0.65945	0.998749	no
XLOC_001163	XLOC_001163	Uck2	chr1:169153882-169215258	Sham	4T1	OK	7.50716	8.15128	0.11876	0.359397	0.60965	0.998749	no
XLOC_001164	XLOC_001164	Mgst3	chr1:169302514-169323928	Sham	4T1	OK	44.388	48.2904	0.121564	0.370389	0.5997	0.998749	no
XLOC_001165	XLOC_001165	Lrrc52	chr1:169375805-169396911	Sham	4T1	NOTEST	0.286471	0.337652	0.237147	0	1	1	no
XLOC_001166	XLOC_001166	Pbx1	chr1:170049494-170362300	Sham	4T1	OK	26.7836	25.6821	-0.0605866	-0.226082	0.74545	0.998749	no
XLOC_001167	XLOC_001167	Nuf2	chr1:171428064-171461595	Sham	4T1	OK	1.43809	1.7712	0.300576	0.448765	0.5566	0.998749	no
XLOC_001168	XLOC_001168	Rgs4	chr1:171671607-171677773	Sham	4T1	OK	12.0988	10.9203	-0.147855	-0.429427	0.54475	0.998749	no
XLOC_001169	XLOC_001169	Hsd17b7	chr1:171879667-171899336	Sham	4T1	OK	5.02917	4.50684	-0.158205	-0.409039	0.5609	0.998749	no
XLOC_001170	XLOC_001170	Ddr2	chr1:171899539-172019075	Sham	4T1	OK	36.195	37.2992	0.0433532	0.166412	0.81625	0.998749	no
XLOC_001171	XLOC_001171	Uap1	chr1:172072133-172105077	Sham	4T1	OK	38.6324	38.1395	-0.0185276	-0.0649297	0.924	0.998749	no
XLOC_001172	XLOC_001172	Uhmk1	chr1:172123561-172145524	Sham	4T1	OK	43.8484	43.3602	-0.0161539	-0.0618037	0.9307	0.998749	no
XLOC_001173	XLOC_001173	Gm7694	chr1:172228323-172236463	Sham	4T1	OK	5.53313	5.95492	0.105987	0.324122	0.65215	0.998749	no
XLOC_001174	XLOC_001174	Nos1ap	chr1:172247508-172519980	Sham	4T1	OK	1.92159	2.17298	0.177376	0.327508	0.6301	0.998749	no
XLOC_001175	XLOC_001175	Atf6	chr1:172634587-172797902	Sham	4T1	OK	26.0069	27.5598	0.083672	0.313612	0.66125	0.998749	no
XLOC_001176	XLOC_001176	Dusp12	chr1:172804245-172815671	Sham	4T1	OK	12.9904	11.4385	-0.18355	-0.410858	0.5601	0.998749	no
XLOC_001177	XLOC_001177	Fcrlb	chr1:172837403-172843072	Sham	4T1	NOTEST	0.140257	0.190825	0.444174	0	1	1	no
XLOC_001178	XLOC_001178	Fcrla	chr1:172847724-172857714	Sham	4T1	OK	5.08697	5.14389	0.0160522	0.0351839	0.9606	0.998749	no
XLOC_001179	XLOC_001179	Fcgr2b	chr1:172890640-172906202	Sham	4T1	OK	18.4842	22.515	0.284596	0.79618	0.26685	0.998749	no
XLOC_001180	XLOC_001180	Fcgr3	chr1:172981299-172989534	Sham	4T1	OK	16.8878	24.2601	0.522605	1.51695	0.0356	0.998749	no
XLOC_001181	XLOC_001181	Mir6546	chr1:172994721-172994783	Sham	4T1	NOTEST	0	0	0	0	1	1	no
XLOC_001182	XLOC_001182	Sdhc	chr1:173059287-173080734	Sham	4T1	OK	48.4358	40.7645	-0.248762	-0.881816	0.2205	0.998749	no
XLOC_001183	XLOC_001183	Pcp4l1	chr1:173103394-173126399	Sham	4T1	OK	28.5318	27.5431	-0.0508832	-0.166361	0.81595	0.998749	no
XLOC_001184	XLOC_001184	Tomm40l	chr1:173144100-173152645	Sham	4T1	OK	7.60879	7.08215	-0.103481	-0.313994	0.65515	0.998749	no
XLOC_001185	XLOC_001185	Fcer1g	chr1:173159702-173164480	Sham	4T1	OK	26.8835	33.2544	0.306825	0.794913	0.2493	0.998749	no
XLOC_001186	XLOC_001186	Ndufs2	chr1:173164990-173177243	Sham	4T1	OK	57.4003	55.2999	-0.0537831	-0.192993	0.78455	0.998749	no
XLOC_001187	XLOC_001187	Ppox	chr1:173200458-173211317	Sham	4T1	OK	13.9561	14.8886	0.0933158	0.204082	0.7788	0.998749	no
XLOC_001188	XLOC_001188	Usp21	chr1:173212083-173218092	Sham	4T1	OK	10.7043	10.6255	-0.0106514	-0.0333362	0.95955	0.998749	no
XLOC_001189	XLOC_001189	Ufc1	chr1:173218694-173225113	Sham	4T1	OK	27.3954	27.7413	0.0180996	0.0521983	0.94185	0.998749	no
XLOC_001190	XLOC_001190	Nit1	chr1:173259275-173275776	Sham	4T1	OK	22.5696	21.251	-0.0868473	-0.185505	0.79485	0.998749	no
XLOC_001191	XLOC_001191	Klhdc9	chr1:173275829-173290929	Sham	4T1	OK	0.657062	0.712861	0.117592	0.0684281	0.93065	0.998749	no
XLOC_001192	XLOC_001192	Itln1	chr1:173448254-173465425	Sham	4T1	OK	0.605315	0.997389	0.72047	0.802306	0.25345	0.998749	no
XLOC_001193	XLOC_001193	Ly9	chr1:173518743-173537541	Sham	4T1	OK	2.81655	2.97212	0.0775668	0.163742	0.8167	0.998749	no
XLOC_001194	XLOC_001194	Slamf7	chr1:173561698-173583168	Sham	4T1	OK	2.48508	2.76127	0.152037	0.364188	0.6164	0.998749	no
XLOC_001195	XLOC_001195	Mir7683	chr1:173561698-173583168	Sham	4T1	NOTEST	0	0	0	0	1	1	no
XLOC_001196	XLOC_001196	Vangl2	chr1:173934501-173957399	Sham	4T1	OK	3.73608	4.59848	0.299632	0.748901	0.2861	0.998749	no
XLOC_001197	XLOC_001197	Nhlh1	chr1:173982422-173987727	Sham	4T1	NOTEST	0	0	0	0	1	1	no
XLOC_001198	XLOC_001198	Ncstn	chr1:173996143-174052463	Sham	4T1	OK	36.8607	36.8974	0.00143418	0.00285281	0.99655	0.998749	no
XLOC_001199	XLOC_001199	Pea15a	chr1:174126859-174136912	Sham	4T1	OK	86.7717	80.5808	-0.106788	-0.39813	0.5604	0.998749	no
XLOC_001200	XLOC_001200	Casq1	chr1:174140024-174150026	Sham	4T1	OK	1.97114	2.96903	0.590961	1.16569	0.11935	0.998749	no
XLOC_001201	XLOC_001201	Atp1a4	chr1:174153638-174188555	Sham	4T1	OK	2.91516	4.33521	0.572527	1.34461	0.0581	0.998749	no
XLOC_001202	XLOC_001202	Atp1a2	chr1:174201839-174228195	Sham	4T1	OK	22.8668	21.4114	-0.0948717	-0.351089	0.6172	0.998749	no
XLOC_001203	XLOC_001203	Kcnj9	chr1:174251163-174259394	Sham	4T1	NOTEST	0.153633	0.00438093	-5.13211	0	1	1	no
XLOC_001204	XLOC_001204	4933439K11Rik	chr1:174451260-174480937	Sham	4T1	OK	1.49273	1.54504	0.0496912	0.0319909	0.96885	0.998749	no
XLOC_001205	XLOC_001205	Slamf8	chr1:174511507-174520699	Sham	4T1	OK	0.509162	0.560975	0.139813	0.182363	0.786	0.998749	no
XLOC_001206	XLOC_001206	Fcrl6	chr1:174526770-174532682	Sham	4T1	NOTEST	0.0207848	0.0627748	1.59465	0	1	1	no
XLOC_001207	XLOC_001207	Dusp23	chr1:174560899-174563105	Sham	4T1	OK	4.84459	5.09583	0.0729428	0.167846	0.82315	0.998749	no
XLOC_001208	XLOC_001208	Apcs	chr1:174824091-174825185	Sham	4T1	OK	0.85892	0.113309	-2.92226	-1.81518	0.15535	0.998749	no
XLOC_001209	XLOC_001209	Olfr1408	chr1:175060413-175061346	Sham	4T1	NOTEST	0	0	0	0	1	1	no
XLOC_001210	XLOC_001210	Olfr1406	chr1:175113572-175114635	Sham	4T1	NOTEST	0	0	0	0	1	1	no
XLOC_001211	XLOC_001211	Fcer1a	chr1:175151401-175157360	Sham	4T1	OK	0.102138	0.643699	2.65586	1.10088	0.1728	0.998749	no
XLOC_001212	XLOC_001212	Mptx2	chr1:175204591-175207887	Sham	4T1	NOTEST	0	0	0	0	1	1	no
XLOC_001213	XLOC_001213	Ackr1	chr1:175262016-175263634	Sham	4T1	OK	0.532938	0.24248	-1.1361	-0.883883	0.2117	0.998749	no
XLOC_001214	XLOC_001214	Cadm3	chr1:175264384-175297826	Sham	4T1	OK	0.549009	0.292066	-0.910536	-1.45685	0.04885	0.998749	no
XLOC_001215	XLOC_001215	BC094916	chr1:175451441-175466088	Sham	4T1	OK	0.99574	0.833929	-0.255844	-0.26062	0.7277	0.998749	no
XLOC_001216	XLOC_001216	Pydc4	chr1:175522087-175529405	Sham	4T1	NOTEST	0.128973	0.0628607	-1.03684	0	1	1	no
XLOC_001217	XLOC_001217	AI607873	chr1:175653558-175671940	Sham	4T1	OK	2.63106	2.96733	0.173521	0.373504	0.60915	0.998749	no
XLOC_001218	XLOC_001218	Ifi204	chr1:175677424-175697050	Sham	4T1	OK	4.73023	4.76315	0.0100052	0.0212445	0.97415	0.998749	no
XLOC_001219	XLOC_001219	Mndal	chr1:175787350-175810318	Sham	4T1	OK	32.9238	36.791	0.160221	0.532904	0.4834	0.998749	no
XLOC_001220	XLOC_001220	Mnda	chr1:175826485-175843053	Sham	4T1	OK	1.11129	1.0435	-0.0908033	-0.108284	0.8809	0.998749	no
XLOC_001221	XLOC_001221	Ifi203	chr1:175850533-175872689	Sham	4T1	OK	23.6153	20.8708	-0.178234	-0.598096	0.43105	0.998749	no
XLOC_001222	XLOC_001222	Ifi202b	chr1:175892699-175912975	Sham	4T1	OK	4.11183	4.66809	0.183053	0.348355	0.6773	0.998749	no
XLOC_001223	XLOC_001223	Ifi205	chr1:175942128-175961886	Sham	4T1	OK	3.06924	4.01175	0.386351	0.656671	0.3931	0.998749	no
XLOC_001224	XLOC_001224	Olfr231	chr1:176047221-176048145	Sham	4T1	NOTEST	0	0	0	0	1	1	no
XLOC_001225	XLOC_001225	Olfr419	chr1:176180019-176181107	Sham	4T1	NOTEST	0	0	0	0	1	1	no
XLOC_001226	XLOC_001226	Grem2	chr1:176763915-176851950	Sham	4T1	OK	25.1234	25.0721	-0.00294841	-0.0105285	0.9871	0.998749	no
XLOC_001227	XLOC_001227	Rgs7	chr1:176989206-177422676	Sham	4T1	OK	0.488547	0.301095	-0.698278	-0.731598	0.27075	0.998749	no
XLOC_001228	XLOC_001228	Fh1	chr1:177531508-177555766	Sham	4T1	OK	41.9263	40.4692	-0.0510336	-0.170008	0.81455	0.998749	no
XLOC_001229	XLOC_001229	Opn3	chr1:177592552-177622763	Sham	4T1	OK	1.90899	2.52181	0.401653	0.395161	0.57505	0.998749	no
XLOC_001230	XLOC_001230	Chml	chr1:177592552-177622763	Sham	4T1	OK	8.66255	8.5206	-0.0238368	-0.0726323	0.9269	0.998749	no
XLOC_001231	XLOC_001231	Pld5	chr1:177892436-178205443	Sham	4T1	NOTEST	0.0410141	0.00484941	-3.08024	0	1	1	no
XLOC_001232	XLOC_001232	Cep170	chr1:178663783-178737255	Sham	4T1	OK	17.5668	21.6517	0.301631	1.10379	0.1323	0.998749	no
XLOC_001233	XLOC_001233	Mir350	chr1:178663783-178737255	Sham	4T1	NOTEST	0	0	0	0	1	1	no
XLOC_001234	XLOC_001234	Hmga2-ps1	chr1:178744790-179179000	Sham	4T1	OK	5.18687	5.75465	0.149863	0.0920199	0.8947	0.998749	no
XLOC_001235	XLOC_001235	Akt3	chr1:178744790-179179000	Sham	4T1	OK	45.4644	51.4463	0.17833	0.575269	0.42185	0.998749	no
XLOC_001236	XLOC_001236	2310043L19Rik	chr1:179571672-179573074	Sham	4T1	NOTEST	0	0	0	0	1	1	no
XLOC_001237	XLOC_001237	Adss	chr1:179693305-179726640	Sham	4T1	OK	70.3745	75.106	0.0938746	0.331591	0.6567	0.998749	no
XLOC_001238	XLOC_001238	Hnrnpu	chr1:180257923-180267915	Sham	4T1	OK	189.409	204.912	0.113503	0.436912	0.55925	0.998749	no
XLOC_001239	XLOC_001239	Smyd3	chr1:180885169-181448134	Sham	4T1	OK	3.14402	2.90943	-0.111875	-0.248129	0.7225	0.998749	no
XLOC_001240	XLOC_001240	Tfb2m	chr1:181458186-181476398	Sham	4T1	OK	3.83998	4.47928	0.222167	0.450647	0.53445	0.998749	no
XLOC_001241	XLOC_001241	Ahctf1	chr1:181675034-181734146	Sham	4T1	OK	23.3573	26.7849	0.197549	0.736939	0.30635	0.998749	no
XLOC_001242	XLOC_001242	Adck3	chr1:181891219-182126151	Sham	4T1	OK	4.79663	3.95452	-0.278518	-0.328796	0.6319	0.998749	no
XLOC_001243	XLOC_001243	Psen2	chr1:182157134-182186431	Sham	4T1	OK	11.5191	12.698	0.140579	0.420812	0.5471	0.998749	no
XLOC_001244	XLOC_001244	Gm5069	chr1:182257099-182354965	Sham	4T1	OK	1.03361	0.690075	-0.582865	-0.188622	0.81165	0.998749	no
XLOC_001245	XLOC_001245	Itpkb	chr1:182257099-182354965	Sham	4T1	OK	24.7361	23.4228	-0.0787027	-0.145651	0.83725	0.998749	no
XLOC_001246	XLOC_001246	6330403A02Rik	chr1:182362503-182413635	Sham	4T1	NOTEST	0.369637	0.226658	-0.705594	0	1	1	no
XLOC_001247	XLOC_001247	Mixl1	chr1:182623178-182627165	Sham	4T1	NOTEST	0	0.0541932	inf	0	1	1	no
XLOC_001248	XLOC_001248	H3f3a	chr1:182732698-182743734	Sham	4T1	OK	89.526	96.4031	0.106772	0.371764	0.6129	0.998749	no
XLOC_001249	XLOC_001249	Ephx1	chr1:182919686-182947626	Sham	4T1	OK	109.55	119.058	0.120072	0.446123	0.52585	0.998749	no
XLOC_001250	XLOC_001250	Nvl	chr1:183020867-183074288	Sham	4T1	OK	13.7944	14.9007	0.111299	0.316625	0.6565	0.998749	no
XLOC_001251	XLOC_001251	Wdr26	chr1:183103356-183142109	Sham	4T1	OK	33.8694	28.9427	-0.226784	-0.847579	0.2378	0.998749	no
XLOC_001252	XLOC_001252	Ccdc121	chr1:183439763-183441582	Sham	4T1	OK	3.08574	3.4923	0.178561	0.335122	0.64625	0.998749	no
XLOC_001253	XLOC_001253	Lbr	chr1:183745445-183772532	Sham	4T1	OK	34.6114	34.641	0.00123395	0.00428439	0.9954	0.998749	no
XLOC_001254	XLOC_001254	Enah	chr1:183826515-183950111	Sham	4T1	OK	8.31351	7.29879	-0.187799	-0.654617	0.35615	0.998749	no
XLOC_001255	XLOC_001255	Vmn1r1	chr1:184087308-184088229	Sham	4T1	NOTEST	0	0	0	0	1	1	no
XLOC_001256	XLOC_001256	Degs1	chr1:184205900-184212890	Sham	4T1	OK	102.693	108.022	0.0729822	0.26925	0.7056	0.998749	no
XLOC_001257	XLOC_001257	Fbxo28	chr1:184243232-184271737	Sham	4T1	OK	14.6461	13.7337	-0.0927917	-0.309214	0.6658	0.998749	no
XLOC_001258	XLOC_001258	Capn2	chr1:184397389-184447614	Sham	4T1	OK	101.848	112.203	0.139693	0.522097	0.45485	0.998749	no
XLOC_001259	XLOC_001259	Ccdc185	chr1:184677256-184679311	Sham	4T1	NOTEST	0	0	0	0	1	1	no
XLOC_001260	XLOC_001260	1700056E22Rik	chr1:185856910-185857877	Sham	4T1	NOTEST	0.380564	0.390082	0.0356402	0	1	1	no
XLOC_001261	XLOC_001261	1700112H15Rik	chr1:186351719-186381570	Sham	4T1	NOTEST	0.0412649	0	#NAME?	0	1	1	no
XLOC_001262	XLOC_001262	Hlx	chr1:186551023-186556372	Sham	4T1	OK	16.4965	14.1959	-0.216683	-0.742176	0.3145	0.998749	no
XLOC_001263	XLOC_001263	2017-03-01	chr1:186610645-186635179	Sham	4T1	OK	1.62191	0.235485	-2.78399	-3.1202	0.00115	0.208254	no
XLOC_001264	XLOC_001264	2017-03-02	chr1:186636946-186669726	Sham	4T1	OK	32.3087	30.6193	-0.0774839	-0.250264	0.72	0.998749	no
XLOC_001265	XLOC_001265	Mir1981	chr1:186636946-186669726	Sham	4T1	OK	16.0786	0	#NAME?	#NAME?	0.2453	0.998749	no
XLOC_001266	XLOC_001266	C130074G19Rik	chr1:186695804-186706915	Sham	4T1	OK	40.53	36.9217	-0.13452	-0.491722	0.4845	0.998749	no
XLOC_001267	XLOC_001267	Mark1	chr1:186720302-186823428	Sham	4T1	OK	2.20995	1.72207	-0.359872	-0.825173	0.2465	0.998749	no
XLOC_001268	XLOC_001268	Iars2	chr1:187028046-187153280	Sham	4T1	OK	20.0471	19.9608	-0.00622503	-0.0150187	0.98345	0.998749	no
XLOC_001269	XLOC_001269	9630028B13Rik	chr1:187253235-187265698	Sham	4T1	NOTEST	0.011443	0.00871658	-0.392627	0	1	1	no
XLOC_001270	XLOC_001270	Gm2061	chr1:187270994-187292640	Sham	4T1	NOTEST	0.00681689	0	#NAME?	0	1	1	no
XLOC_001271	XLOC_001271	Lyplal1	chr1:187911610-187941189	Sham	4T1	OK	4.19337	5.21303	0.31401	0.612447	0.40995	0.998749	no
XLOC_001272	XLOC_001272	Tgfb2	chr1:188447064-188529871	Sham	4T1	OK	11.5457	10.8053	-0.0956107	-0.321117	0.64705	0.998749	no
XLOC_001273	XLOC_001273	Rrp15	chr1:188544964-188573237	Sham	4T1	OK	9.57104	10.0777	0.0744152	0.166896	0.8133	0.998749	no
XLOC_001274	XLOC_001274	Spata17	chr1:188872285-189039325	Sham	4T1	OK	4.06227	4.14294	0.0283693	0.0471213	0.94815	0.998749	no
XLOC_001275	XLOC_001275	9330162B11Rik	chr1:189432884-190038763	Sham	4T1	NOTEST	0	0	0	0	1	1	no
XLOC_001276	XLOC_001276	Kctd3	chr1:190794976-190831719	Sham	4T1	OK	8.12235	7.65242	-0.0859823	-0.263017	0.7097	0.998749	no
XLOC_001277	XLOC_001277	Kcnk2	chr1:191031808-191226152	Sham	4T1	OK	13.1134	10.7922	-0.281052	-0.884732	0.2038	0.998749	no
XLOC_001278	XLOC_001278	Cenpf	chr1:191464492-191511965	Sham	4T1	OK	1.15345	1.06599	-0.11376	-0.248679	0.73505	0.998749	no
XLOC_001279	XLOC_001279	Smyd2	chr1:191704292-191746167	Sham	4T1	OK	11.8899	11.5534	-0.0414237	-0.111985	0.8786	0.998749	no
XLOC_001280	XLOC_001280	Prox1	chr1:191945657-191994559	Sham	4T1	OK	0.689634	0.515014	-0.421219	-0.661118	0.35715	0.998749	no
XLOC_001281	XLOC_001281	Rps6kc1	chr1:192596757-192735649	Sham	4T1	OK	6.16272	6.75405	0.132186	0.399321	0.5699	0.998749	no
XLOC_001282	XLOC_001282	Vash2	chr1:192771524-192803175	Sham	4T1	NOTEST	0.306011	0.124279	-1.3	0	1	1	no
XLOC_001283	XLOC_001283	Mfsd7b	chr1:192829710-192853660	Sham	4T1	OK	8.63256	8.96346	0.0542673	0.16011	0.8203	0.998749	no
XLOC_001284	XLOC_001284	Tatdn3	chr1:192869548-192886811	Sham	4T1	OK	8.32054	7.81754	-0.0899622	-0.190175	0.7901	0.998749	no
XLOC_001285	XLOC_001285	Fam71a	chr1:192986462-192988696	Sham	4T1	NOTEST	0	0	0	0	1	1	no
XLOC_001286	XLOC_001286	Atf3	chr1:192994175-193007212	Sham	4T1	OK	3.56741	3.42907	-0.0570564	-0.118151	0.8685	0.998749	no
XLOC_001287	XLOC_001287	Nenf	chr1:193130675-193141997	Sham	4T1	OK	53.7277	49.9473	-0.105261	-0.335424	0.64065	0.998749	no
XLOC_001288	XLOC_001288	Ppp2r5a	chr1:193149843-193220920	Sham	4T1	OK	45.519	41.5297	-0.132326	-0.373739	0.595	0.998749	no
XLOC_001289	XLOC_001289	Dtl	chr1:193361243-193399413	Sham	4T1	OK	0.815939	0.891288	0.127429	0.199762	0.77695	0.998749	no
XLOC_001290	XLOC_001290	1700034H15Rik	chr1:193717950-193737126	Sham	4T1	OK	0.599065	0.405286	-0.563772	-0.310055	0.64345	0.998749	no
XLOC_001291	XLOC_001291	Traf5	chr1:193821007-193916480	Sham	4T1	OK	9.86558	9.10431	-0.115853	-0.304787	0.645	0.998749	no
XLOC_001292	XLOC_001292	Rcor3	chr1:193922428-193974907	Sham	4T1	OK	15.9433	17.5491	0.138451	0.423178	0.5568	0.998749	no
XLOC_001293	XLOC_001293	Hhat	chr1:194336709-194597413	Sham	4T1	OK	0.499805	0.442616	-0.175309	-0.247067	0.7191	0.998749	no
XLOC_001294	XLOC_001294	Sertad4	chr1:194670681-194681946	Sham	4T1	OK	2.50488	2.13057	-0.233501	-0.495593	0.48455	0.998749	no
XLOC_001295	XLOC_001295	Syt14	chr1:194723500-194861892	Sham	4T1	NOTEST	0.0528806	0	#NAME?	0	1	1	no
XLOC_001296	XLOC_001296	Diexf	chr1:194930596-194956445	Sham	4T1	OK	3.12692	2.97235	-0.0731368	-0.195892	0.77815	0.998749	no
XLOC_001297	XLOC_001297	Traf3ip3	chr1:194999662-195027740	Sham	4T1	OK	5.95642	6.60404	0.148905	0.337841	0.638	0.998749	no
XLOC_001298	XLOC_001298	Hsd11b1	chr1:195047834-195090239	Sham	4T1	OK	131.669	138.59	0.0739009	0.268048	0.70395	0.998749	no
XLOC_001299	XLOC_001299	G0s2	chr1:195098353-195099382	Sham	4T1	OK	42.8756	41.1991	-0.0575426	-0.178766	0.7981	0.998749	no
XLOC_001300	XLOC_001300	Camk1g	chr1:195172539-195196476	Sham	4T1	NOTEST	0.184879	0.107502	-0.782222	0	1	1	no
XLOC_001301	XLOC_001301	Mir205	chr1:195333656-195333724	Sham	4T1	NOTEST	0	0	0	0	1	1	no
XLOC_001302	XLOC_001302	4930503O07Rik	chr1:196038380-196048953	Sham	4T1	NOTEST	0	0	0	0	1	1	no
XLOC_001303	XLOC_001303	Gm16897	chr1:196765014-196803153	Sham	4T1	OK	1.1918	0.898175	-0.40807	-0.140812	0.8328	0.998749	no
XLOC_001304	XLOC_001304	Cd46	chr1:196868093-196918442	Sham	4T1	OK	1.99354	2.22517	0.158583	0.213685	0.76035	0.998749	no
XLOC_001305	XLOC_001305	Cr1l	chr1:196929981-196957764	Sham	4T1	OK	26.8154	28.7377	0.0998821	0.294834	0.68585	0.998749	no
XLOC_001306	XLOC_001306	Cr2	chr1:196963004-197002909	Sham	4T1	OK	2.62924	2.42647	-0.115788	-0.283622	0.70145	0.998749	no
XLOC_001307	XLOC_001307	-	chr1:3989218-3989433	Sham	4T1	OK	5.05785	2.52828	-1.00037	-0.534592	0.421	0.998749	no
XLOC_001308	XLOC_001308	-	chr1:4014841-4015123	Sham	4T1	OK	4.94077	5.52029	0.160008	0.145727	0.83895	0.998749	no
XLOC_001309	XLOC_001309	-	chr1:4082708-4082839	Sham	4T1	OK	28.873	24.0825	-0.261736	-0.165165	0.8375	0.998749	no
XLOC_001310	XLOC_001310	-	chr1:4132724-4132835	Sham	4T1	OK	145.024	153.911	0.0858049	0.0862438	0.90015	0.998749	no
XLOC_001311	XLOC_001311	-	chr1:4137892-4138050	Sham	4T1	OK	61.1148	66.8764	0.129976	0.150088	0.8316	0.998749	no
XLOC_001312	XLOC_001312	-	chr1:4138710-4138828	Sham	4T1	OK	68.3876	80.203	0.229921	0.190023	0.78845	0.998749	no
XLOC_001313	XLOC_001313	-	chr1:4153931-4154028	Sham	4T1	OK	390.748	305.771	-0.353786	-0.383808	0.58145	0.998749	no
XLOC_001314	XLOC_001314	-	chr1:4160304-4160442	Sham	4T1	OK	105.306	59.7565	-0.817419	-0.850398	0.2353	0.998749	no
XLOC_001315	XLOC_001315	-	chr1:4187629-4187724	Sham	4T1	OK	430.449	464.482	0.109778	0.128772	0.8607	0.998749	no
XLOC_001316	XLOC_001316	-	chr1:4216688-4216905	Sham	4T1	OK	30.812	21.5542	-0.515523	-0.633067	0.36605	0.998749	no
XLOC_001317	XLOC_001317	-	chr1:4233642-4233738	Sham	4T1	OK	119.576	102.453	-0.222973	-0.157786	0.8143	0.998749	no
XLOC_001318	XLOC_001318	-	chr1:4249789-4249926	Sham	4T1	OK	235.396	233.034	-0.0145509	-0.0210798	0.98315	0.998749	no
XLOC_001319	XLOC_001319	-	chr1:4251606-4251664	Sham	4T1	OK	1313.27	664.228	-0.983409	-0.684449	0.37845	0.998749	no
XLOC_001320	XLOC_001320	-	chr1:4257551-4257707	Sham	4T1	OK	46.0505	84.5002	0.875736	0.973417	0.1666	0.998749	no
XLOC_001321	XLOC_001321	-	chr1:4274841-4274970	Sham	4T1	OK	71.8706	129.133	0.84539	0.865749	0.2233	0.998749	no
XLOC_001322	XLOC_001322	-	chr1:4512883-4513348	Sham	4T1	OK	2.50477	1.68035	-0.575917	-0.568869	0.415	0.998749	no
XLOC_001323	XLOC_001323	-	chr1:4514655-4515553	Sham	4T1	OK	2.06262	1.48051	-0.478384	-0.607411	0.3833	0.998749	no
XLOC_001324	XLOC_001324	-	chr1:4515645-4517123	Sham	4T1	OK	2.00008	2.09131	0.0643526	0.10398	0.8853	0.998749	no
XLOC_001325	XLOC_001325	-	chr1:4677934-4678527	Sham	4T1	OK	12.4102	13.8439	0.157729	0.311414	0.6611	0.998749	no
XLOC_001326	XLOC_001326	-	chr1:4678577-4679376	Sham	4T1	OK	52.1139	51.5244	-0.0164111	-0.0511239	0.93905	0.998749	no
XLOC_001327	XLOC_001327	-	chr1:4682621-4682801	Sham	4T1	OK	138.329	168.692	0.286295	0.48628	0.4966	0.998749	no
XLOC_001328	XLOC_001328	-	chr1:4683304-4683343	Sham	4T1	OK	90981.7	67943.7	-0.421237	-0.498455	0.48095	0.998749	no
XLOC_001329	XLOC_001329	-	chr1:6186005-6186333	Sham	4T1	OK	1.42839	0.907021	-0.655179	-0.458446	0.6227	0.998749	no
XLOC_001330	XLOC_001330	-	chr1:6201805-6201982	Sham	4T1	OK	16.3543	2.18574	-2.90348	-2.8988	0.20045	0.998749	no
XLOC_001331	XLOC_001331	-	chr1:6202071-6202444	Sham	4T1	OK	3.70542	2.21247	-0.743977	-0.710308	0.3243	0.998749	no
XLOC_001332	XLOC_001332	-	chr1:6202751-6203116	Sham	4T1	OK	3.82021	4.70145	0.299457	0.328078	0.64395	0.998749	no
XLOC_001333	XLOC_001333	-	chr1:6203701-6203916	Sham	4T1	OK	13.6821	24.4595	0.838103	0.894228	0.2097	0.998749	no
XLOC_001334	XLOC_001334	-	chr1:6203968-6204566	Sham	4T1	OK	4.84675	4.22041	-0.199635	-0.291483	0.68425	0.998749	no
XLOC_001335	XLOC_001335	-	chr1:6420121-6420288	Sham	4T1	OK	89.6738	105.706	0.237297	0.328926	0.64005	0.998749	no
XLOC_001336	XLOC_001336	-	chr1:6430401-6430667	Sham	4T1	OK	3.1838	2.03042	-0.648976	-0.575672	0.5859	0.998749	no
XLOC_001337	XLOC_001337	-	chr1:7588433-7588530	Sham	4T1	OK	371.062	659.62	0.829974	1.01643	0.16435	0.998749	no
XLOC_001338	XLOC_001338	-	chr1:9441391-9441580	Sham	4T1	OK	35.7454	27.3575	-0.385817	-0.43043	0.542	0.998749	no
XLOC_001339	XLOC_001339	-	chr1:9710132-9710478	Sham	4T1	OK	2.8324	1.96347	-0.52862	-0.436949	0.53825	0.998749	no
XLOC_001340	XLOC_001340	-	chr1:9710654-9711255	Sham	4T1	OK	5.88872	5.42971	-0.117077	-0.179608	0.7992	0.998749	no
XLOC_001341	XLOC_001341	-	chr1:13426793-13426846	Sham	4T1	OK	1431.53	286.984	-2.31851	-2.26023	0.2413	0.998749	no
XLOC_001342	XLOC_001342	-	chr1:13609417-13610003	Sham	4T1	OK	3.53093	2.2177	-0.670983	-0.836352	0.24645	0.998749	no
XLOC_001343	XLOC_001343	-	chr1:14540837-14540960	Sham	4T1	OK	47.188	30.3492	-0.63676	-0.423059	0.56235	0.998749	no
XLOC_001344	XLOC_001344	-	chr1:15836302-15836604	Sham	4T1	OK	0.745789	3.66373	2.29648	1.27038	0.1186	0.998749	no
XLOC_001345	XLOC_001345	-	chr1:16094966-16095342	Sham	4T1	OK	2.81778	1.0269	-1.45626	-1.08273	0.1583	0.998749	no
XLOC_001346	XLOC_001346	-	chr1:16704996-16705230	Sham	4T1	OK	5.34604	3.41763	-0.645473	-0.437356	0.5547	0.998749	no
XLOC_001347	XLOC_001347	-	chr1:16748334-16748405	Sham	4T1	OK	894.121	1126.39	0.333168	0.340696	0.6236	0.998749	no
XLOC_001348	XLOC_001348	-	chr1:16759072-16759501	Sham	4T1	OK	10.637	12.5571	0.239406	0.388999	0.57735	0.998749	no
XLOC_001349	XLOC_001349	-	chr1:16759559-16759734	Sham	4T1	OK	32.9132	41.4065	0.331189	0.361477	0.61125	0.998749	no
XLOC_001350	XLOC_001350	-	chr1:17387472-17387920	Sham	4T1	OK	20.8695	17.6261	-0.243685	-0.466051	0.5039	0.998749	no
XLOC_001351	XLOC_001351	-	chr1:17388086-17388457	Sham	4T1	OK	13.6479	14.9176	0.128339	0.20362	0.77125	0.998749	no
XLOC_001352	XLOC_001352	-	chr1:17388544-17388793	Sham	4T1	OK	58.6342	68.8128	0.230934	0.41202	0.56445	0.998749	no
XLOC_001353	XLOC_001353	-	chr1:17389079-17389315	Sham	4T1	OK	42.1918	37.8817	-0.155464	-0.234434	0.7392	0.998749	no
XLOC_001354	XLOC_001354	-	chr1:17389475-17389786	Sham	4T1	OK	4.80401	4.80838	0.00131121	0.0012958	0.95895	0.998749	no
XLOC_001355	XLOC_001355	-	chr1:17759514-17760063	Sham	4T1	OK	1.11009	1.3027	0.230824	0.209263	0.77275	0.998749	no
XLOC_001356	XLOC_001356	-	chr1:17937273-17937319	Sham	4T1	OK	6265.77	5616.72	-0.157762	-0.130078	0.8518	0.998749	no
XLOC_001357	XLOC_001357	-	chr1:17937619-17937661	Sham	4T1	OK	11162.2	8094.99	-0.463526	-0.352595	0.61645	0.998749	no
XLOC_001358	XLOC_001358	-	chr1:17938166-17938216	Sham	4T1	OK	3600.22	2421.47	-0.572199	-0.456975	0.54365	0.998749	no
XLOC_001359	XLOC_001359	-	chr1:17938376-17938613	Sham	4T1	OK	14.0359	7.18909	-0.965243	-0.93327	0.1957	0.998749	no
XLOC_001360	XLOC_001360	-	chr1:19321047-19321368	Sham	4T1	OK	3.65273	2.61045	-0.484675	-0.423551	0.55155	0.998749	no
XLOC_001361	XLOC_001361	-	chr1:19321533-19321757	Sham	4T1	OK	8.85127	10.0846	0.188203	0.168178	0.811	0.998749	no
XLOC_001362	XLOC_001362	-	chr1:19321825-19321916	Sham	4T1	OK	714.111	756.491	0.0831757	0.109506	0.87405	0.998749	no
XLOC_001363	XLOC_001363	-	chr1:19321971-19322151	Sham	4T1	OK	58.4479	49.3603	-0.2438	-0.310237	0.6583	0.998749	no
XLOC_001364	XLOC_001364	-	chr1:19322298-19322505	Sham	4T1	OK	16.5846	16.2538	-0.0290691	-0.0283513	0.96135	0.998749	no
XLOC_001365	XLOC_001365	-	chr1:19322577-19322933	Sham	4T1	OK	6.46528	4.70077	-0.459818	-0.531823	0.4464	0.998749	no
XLOC_001366	XLOC_001366	-	chr1:20986307-20986454	Sham	4T1	OK	54.1885	59.1459	0.126291	0.127811	0.85455	0.998749	no
XLOC_001367	XLOC_001367	-	chr1:21195445-21195736	Sham	4T1	OK	3.81914	1.35075	-1.49949	-1.40097	0.21105	0.998749	no
XLOC_001368	XLOC_001368	-	chr1:21197505-21197615	Sham	4T1	OK	55.0749	61.1963	0.152051	0.101531	0.8889	0.998749	no
XLOC_001369	XLOC_001369	-	chr1:21198024-21198439	Sham	4T1	OK	2.02458	3.2093	0.664634	0.663377	0.3323	0.998749	no
XLOC_001370	XLOC_001370	-	chr1:21198823-21199119	Sham	4T1	OK	3.75554	6.00887	0.678072	0.640573	0.36985	0.998749	no
XLOC_001371	XLOC_001371	-	chr1:21262493-21262982	Sham	4T1	OK	2.74736	2.0535	-0.419961	-0.449497	0.5266	0.998749	no
XLOC_001372	XLOC_001372	-	chr1:21268751-21269397	Sham	4T1	OK	1.82248	1.98952	0.126513	0.147373	0.8377	0.998749	no
XLOC_001373	XLOC_001373	-	chr1:23297412-23297759	Sham	4T1	OK	1.68517	1.66118	-0.0206925	-0.017752	0.935	0.998749	no
XLOC_001374	XLOC_001374	-	chr1:23300762-23300810	Sham	4T1	OK	3010.84	3404.64	0.177334	0.129735	0.85365	0.998749	no
XLOC_001375	XLOC_001375	-	chr1:28047017-28047062	Sham	4T1	OK	76120.9	89787.7	0.238224	0.443746	0.51995	0.998749	no
XLOC_001376	XLOC_001376	-	chr1:28047156-28047291	Sham	4T1	OK	339.816	303.794	-0.161659	-0.248554	0.7268	0.998749	no
XLOC_001377	XLOC_001377	-	chr1:28047366-28047610	Sham	4T1	OK	71.1147	63.5742	-0.161706	-0.289906	0.68015	0.998749	no
XLOC_001378	XLOC_001378	-	chr1:28857003-28857171	Sham	4T1	OK	9.61655	4.57882	-1.07054	-0.79669	0.50535	0.998749	no
XLOC_001379	XLOC_001379	-	chr1:28858536-28858594	Sham	4T1	OK	2980.88	2124.61	-0.488541	-0.506767	0.4697	0.998749	no
XLOC_001380	XLOC_001380	-	chr1:28858671-28858707	Sham	4T1	OK	74642	40810.9	-0.871033	-0.932657	0.4694	0.998749	no
XLOC_001381	XLOC_001381	-	chr1:28859126-28859569	Sham	4T1	OK	2.09445	1.30934	-0.677729	-0.605292	0.4096	0.998749	no
XLOC_001382	XLOC_001382	-	chr1:29794073-29794420	Sham	4T1	OK	41.9997	34.4096	-0.287568	-0.581086	0.39405	0.998749	no
XLOC_001383	XLOC_001383	-	chr1:30698917-30699069	Sham	4T1	OK	37.1314	33.6738	-0.141014	-0.124626	0.8555	0.998749	no
XLOC_001384	XLOC_001384	-	chr1:30826727-30827043	Sham	4T1	OK	16.1372	20.7972	0.365997	0.553435	0.4251	0.998749	no
XLOC_001385	XLOC_001385	-	chr1:30827139-30827327	Sham	4T1	OK	37.7369	59.6553	0.660677	0.8246	0.23695	0.998749	no
XLOC_001386	XLOC_001386	-	chr1:30930379-30930650	Sham	4T1	OK	9.14313	7.40568	-0.304056	-0.318262	0.65805	0.998749	no
XLOC_001387	XLOC_001387	-	chr1:33157720-33158092	Sham	4T1	OK	14.064	13.6501	-0.0430903	-0.0679438	0.92265	0.998749	no
XLOC_001388	XLOC_001388	-	chr1:33158243-33158490	Sham	4T1	OK	46.0836	52.7684	0.195421	0.32655	0.63415	0.998749	no
XLOC_001389	XLOC_001389	-	chr1:33428871-33428922	Sham	4T1	OK	4115.57	4566.51	0.149999	0.146044	0.8328	0.998749	no
XLOC_001390	XLOC_001390	-	chr1:33429586-33429919	Sham	4T1	OK	5.16916	3.65689	-0.499312	-0.506954	0.4884	0.998749	no
XLOC_001391	XLOC_001391	-	chr1:34483507-34483794	Sham	4T1	OK	2.29342	3.84884	0.746924	0.542698	0.45465	0.998749	no
XLOC_001392	XLOC_001392	-	chr1:34779075-34779310	Sham	4T1	OK	4.49965	2.96	-0.604215	-0.544699	0.5907	0.998749	no
XLOC_001393	XLOC_001393	-	chr1:34780527-34780789	Sham	4T1	OK	3.88246	0.909751	-2.09343	-1.68027	0.21505	0.998749	no
XLOC_001394	XLOC_001394	-	chr1:34781360-34781739	Sham	4T1	OK	1.6421	1.54659	-0.0864514	-0.0789937	0.93605	0.998749	no
XLOC_001395	XLOC_001395	-	chr1:35027005-35027252	Sham	4T1	OK	30.2988	25.4789	-0.249961	-0.353863	0.61195	0.998749	no
XLOC_001396	XLOC_001396	-	chr1:36384528-36384788	Sham	4T1	OK	6.39562	6.34712	-0.010982	-0.0100853	0.9542	0.998749	no
XLOC_001397	XLOC_001397	-	chr1:36384838-36385161	Sham	4T1	OK	3.19695	4.19907	0.393376	0.359098	0.62725	0.998749	no
XLOC_001398	XLOC_001398	-	chr1:36386886-36387238	Sham	4T1	OK	1.81515	1.53576	-0.241134	-0.177145	0.80655	0.998749	no
XLOC_001399	XLOC_001399	-	chr1:36387303-36387447	Sham	4T1	OK	17.0524	4.55989	-1.9029	-1.53327	0.30505	0.998749	no
XLOC_001400	XLOC_001400	-	chr1:37092485-37092651	Sham	4T1	OK	17.7691	8.887	-0.999601	-0.663571	0.4215	0.998749	no
XLOC_001401	XLOC_001401	-	chr1:37099171-37099239	Sham	4T1	OK	654.936	313.74	-1.06178	-0.744225	0.30415	0.998749	no
XLOC_001402	XLOC_001402	-	chr1:37101839-37101994	Sham	4T1	OK	33.7581	22.6933	-0.572967	-0.458622	0.53285	0.998749	no
XLOC_001403	XLOC_001403	-	chr1:37108573-37108688	Sham	4T1	OK	76.9859	20.7946	-1.88838	-2.01813	0.2384	0.998749	no
XLOC_001404	XLOC_001404	-	chr1:37157480-37157664	Sham	4T1	OK	16.0483	6.19353	-1.37359	-0.932359	0.23125	0.998749	no
XLOC_001405	XLOC_001405	-	chr1:37194595-37194663	Sham	4T1	OK	647.911	815.508	0.331904	0.286252	0.67655	0.998749	no
XLOC_001406	XLOC_001406	-	chr1:37199817-37199877	Sham	4T1	OK	859.86	1047.27	0.284456	0.215229	0.7596	0.998749	no
XLOC_001407	XLOC_001407	-	chr1:37214195-37214279	Sham	4T1	OK	227.529	164.224	-0.470385	-0.340397	0.63915	0.998749	no
XLOC_001408	XLOC_001408	-	chr1:37243390-37244281	Sham	4T1	OK	2.42444	2.65581	0.131501	0.186842	0.79265	0.998749	no
XLOC_001409	XLOC_001409	-	chr1:43803973-43804242	Sham	4T1	OK	3.45489	8.55207	1.30763	1.1256	0.13315	0.998749	no
XLOC_001410	XLOC_001410	-	chr1:43804964-43805042	Sham	4T1	OK	81.5724	396.609	2.28156	1.21089	0.1458	0.998749	no
XLOC_001411	XLOC_001411	-	chr1:43944885-43945020	Sham	4T1	OK	71.3634	66.2871	-0.106457	-0.135796	0.89245	0.998749	no
XLOC_001412	XLOC_001412	-	chr1:43945107-43945265	Sham	4T1	OK	890.687	868.089	-0.0370756	-0.092645	0.8928	0.998749	no
XLOC_001413	XLOC_001413	-	chr1:43990423-43990668	Sham	4T1	OK	5.37182	5.37907	0.00194437	0.00152394	0.9448	0.998749	no
XLOC_001414	XLOC_001414	-	chr1:44160904-44161137	Sham	4T1	OK	4.18853	6.07099	0.535489	0.382765	0.5846	0.998749	no
XLOC_001415	XLOC_001415	-	chr1:44254742-44255032	Sham	4T1	OK	2.98558	3.40279	0.188705	0.148426	0.84765	0.998749	no
XLOC_001416	XLOC_001416	-	chr1:44255357-44255951	Sham	4T1	OK	1.61792	3.16145	0.96644	1.1055	0.11625	0.998749	no
XLOC_001417	XLOC_001417	-	chr1:44387183-44387282	Sham	4T1	OK	130.686	136.497	0.0627626	0.0489235	0.94365	0.998749	no
XLOC_001418	XLOC_001418	-	chr1:44387712-44387764	Sham	4T1	OK	19746.8	16360.7	-0.271389	-0.423039	0.5479	0.998749	no
XLOC_001419	XLOC_001419	-	chr1:44520609-44521135	Sham	4T1	OK	28.3877	23.3213	-0.283617	-0.647301	0.3501	0.998749	no
XLOC_001420	XLOC_001420	-	chr1:45577530-45577575	Sham	4T1	OK	7995.11	10979.2	0.45758	0.406441	0.57265	0.998749	no
XLOC_001421	XLOC_001421	-	chr1:46028699-46028841	Sham	4T1	OK	64.2263	50.3034	-0.352509	-0.343633	0.6156	0.998749	no
XLOC_001422	XLOC_001422	-	chr1:46826888-46827191	Sham	4T1	OK	2.08368	0.40414	-2.36621	-1.4945	0.22685	0.998749	no
XLOC_001423	XLOC_001423	-	chr1:46834575-46834753	Sham	4T1	OK	7.66151	2.1431	-1.83793	-1.4552	0.31805	0.998749	no
XLOC_001424	XLOC_001424	-	chr1:46837505-46837638	Sham	4T1	OK	19.7547	6.08663	-1.69848	-1.27009	0.37345	0.998749	no
XLOC_001425	XLOC_001425	-	chr1:47421838-47422051	Sham	4T1	OK	22.7128	17.1202	-0.407805	-0.448024	0.52895	0.998749	no
XLOC_001426	XLOC_001426	-	chr1:48939070-48939108	Sham	4T1	OK	22849.6	29792.6	0.382786	538.182	0.71675	0.998749	no
XLOC_001427	XLOC_001427	-	chr1:51522102-51522491	Sham	4T1	OK	2.79223	2.58527	-0.111101	-0.108129	0.8797	0.998749	no
XLOC_001428	XLOC_001428	-	chr1:51522554-51522646	Sham	4T1	OK	148.961	48.42	-1.62126	-1.70634	0.2717	0.998749	no
XLOC_001429	XLOC_001429	-	chr1:51522971-51524166	Sham	4T1	OK	2.90464	3.2783	0.17459	0.297186	0.6671	0.998749	no
XLOC_001430	XLOC_001430	-	chr1:52558077-52558308	Sham	4T1	OK	7.87173	6.68613	-0.235508	-0.199023	0.78395	0.998749	no
XLOC_001431	XLOC_001431	-	chr1:52558466-52558722	Sham	4T1	OK	3.88902	6.32261	0.701114	0.571028	0.4181	0.998749	no
XLOC_001432	XLOC_001432	-	chr1:52558829-52559093	Sham	4T1	OK	5.76937	2.51673	-1.19686	-0.871187	0.23005	0.998749	no
XLOC_001433	XLOC_001433	-	chr1:52559176-52559386	Sham	4T1	OK	4.55562	6.07516	0.415276	0.262203	0.68455	0.998749	no
XLOC_001434	XLOC_001434	-	chr1:52559877-52560180	Sham	4T1	OK	2.48662	1.01035	-1.29933	-1.05844	0.30965	0.998749	no
XLOC_001435	XLOC_001435	-	chr1:52579791-52579962	Sham	4T1	OK	10.253	4.93428	-1.05514	-0.874219	0.46575	0.998749	no
XLOC_001436	XLOC_001436	-	chr1:54623600-54623727	Sham	4T1	OK	100.666	79.0914	-0.347978	-0.342445	0.6185	0.998749	no
XLOC_001437	XLOC_001437	-	chr1:55108916-55109346	Sham	4T1	OK	1.39927	1.29167	-0.115439	-0.0931423	0.907	0.998749	no
XLOC_001438	XLOC_001438	-	chr1:55184444-55184906	Sham	4T1	OK	26.0408	29.4776	0.178844	0.39326	0.5687	0.998749	no
XLOC_001439	XLOC_001439	-	chr1:55184992-55185352	Sham	4T1	OK	76.3066	68.74	-0.150659	-0.371285	0.5944	0.998749	no
XLOC_001440	XLOC_001440	-	chr1:55185420-55185656	Sham	4T1	OK	24.635	23.1078	-0.0923334	-0.121289	0.86215	0.998749	no
XLOC_001441	XLOC_001441	-	chr1:55223077-55223450	Sham	4T1	OK	1.47494	0.369278	-1.99788	-1.26248	0.24785	0.998749	no
XLOC_001442	XLOC_001442	-	chr1:55224677-55224871	Sham	4T1	OK	5.29391	7.95731	0.587946	0.458535	0.5892	0.998749	no
XLOC_001443	XLOC_001443	-	chr1:55291677-55292087	Sham	4T1	OK	3.20234	3.68903	0.204117	0.223713	0.7485	0.998749	no
XLOC_001444	XLOC_001444	-	chr1:55299784-55299990	Sham	4T1	OK	8.53282	6.47785	-0.397508	-0.285209	0.6972	0.998749	no
XLOC_001445	XLOC_001445	-	chr1:55300045-55300366	Sham	4T1	OK	7.62594	9.48978	0.315459	0.389904	0.5766	0.998749	no
XLOC_001446	XLOC_001446	-	chr1:55301873-55302042	Sham	4T1	OK	13.6828	16.6827	0.285987	0.206195	0.7734	0.998749	no
[truncated: 31,581 more rows]

## Sheet: S4 Fig1_lung_significant
Table S4 The list of lung genes significantly affected by 4T1-transplantation
[truncated: 77 more rows]

[truncated: 18 more sheets: S5 Fig1_Heart_all, S6 Fig1_Heart_significant, S7 Fig1_Kidney_all, S8 Fig1_Kidney_significant, S9 Circadian RNAseq (Sham), S10 Circadian RNAseq (4T1), S11 JTK cycle result, S12 332 reliable circadian gene, S13 182 non-circa genes, S14 ZT02_significant, S15 ZT06_significant, S16 ZT10_significant, S17 ZT14_significant, S18 ZT18_significant, S19 ZT22_significant, S20 4T1-affected circadian gene, S22 primer list, S23 Acrophases]
