# Supplementary material for: Remote reprogramming of hepatic circadian transcriptome by breast cancer
Source: Oncotarget. 2017 Apr 6;8(21):34128–40. doi: 10.18632/oncotarget.16699 (PMC5470956; doi:10.18632/oncotarget.16699)
Supplement: Supplementary file 3 [file oncotarget-08-34128-s003.xlsx]

## Sheet: Sheet1
Table S21 Possible hypotheses that explain the disrupted circadian gene expression
	Observed disruption in the core clocks	Predicted downstream change	Examples
(a)	Rorγ : Delayed activation and rapid repression of Rorγ	Delayed activation and/or rapid repression of RRE-controlled night-time genes	Bmal1, Cry1, E4bp4, Sdr9c7, Rdh11, Elovl3, Osgin1
(b)	Rev-erbα : Reduced expression during day-time	Insufficient repression of RRE-controlled genes	Litaf
(c)	E4bp4 : Phase advance and the rapid dropping	Phase advance of day-time genes	Nampt
(d)	Clock/Bmal1 : Decreased expression at ZT22	Reduced activation of E/E'-box in the morning
(e)	Clock : Increased expression at ZT14	Activation of morning genes at night
